# Supplementary material for: Gastruloids are competent to specify both cardiac and skeletal muscle lineages
Source: Nat Commun. 2024 Nov 23;15:10172. doi: 10.1038/s41467-024-54466-w (PMC11585638; doi:10.1038/s41467-024-54466-w)
Supplement: Supplementary file 4 — Supplementary Data 1 [file 41467_2024_54466_MOESM4_ESM.xlsx]

## Sheet: Day4_gastruloids
Supplementary Data 1: Differential gene expression analysis at day 4
Differentially expressed genes (DEGs) were determined using a Wilcoxon Rank Sum test with the Seurat function FindAllMarkers (one-sided test).
cluster	gene	avg_log2FC	pct.1	pct.2	p_val	p_val_adj	most expressed celltype	pct.celltype
1	Eomes	1.44062310567834	0.91	0.225	0	0	Mixed mesoderm	52.83
1	S100a10	1.0782240936129	0.985	0.771	3.03478034316966e-209	5.85773301838608e-205	Mixed mesoderm	52.83
1	Asb4	0.996503960749489	0.881	0.438	2.46672342607014e-186	4.76126955700058e-182	Mixed mesoderm	52.83
1	Myl7	0.940052511423953	0.719	0.334	2.23394341905128e-162	4.31195758745279e-158	Mixed mesoderm	52.83
1	Fn1	0.889860122228518	0.999	0.935	1.42493860350167e-225	2.75041649247892e-221	Mixed mesoderm	52.83
1	Mesp1	0.862266795151961	0.929	0.62	1.0455006157652e-141	2.01802528854999e-137	Mixed mesoderm	52.83
1	Kdr	0.851842228955024	0.902	0.397	1.10245003775088e-273	2.12794906286675e-269	Mixed mesoderm	52.83
1	Mixl1	0.835397458873914	0.643	0.145	1.35513753715201e-288	2.61568647421081e-284	Mixed mesoderm	52.83
1	Tdgf1	0.823745269451282	0.732	0.257	1.87010618980983e-187	3.60967896757094e-183	Mixed mesoderm	52.83
1	Lhx1	0.737615187598106	0.8	0.622	2.04279393396095e-62	3.94300085133143e-58	Mixed mesoderm	52.83
1	Vstm2b	0.733228517196797	0.725	0.333	1.1650952008005e-170	2.24886675658513e-166	Mixed mesoderm	52.83
1	Cyp26a1	0.722592407000632	0.762	0.336	8.76373480987582e-176	1.69157609300223e-171	Mixed mesoderm	52.83
1	Phlda2	0.646191090995447	0.977	0.835	2.24514407423875e-77	4.33357709209563e-73	Mixed mesoderm	52.83
1	Hmga2	0.573807788046865	0.999	0.924	1.31906564042568e-123	2.54606049914964e-119	Mixed mesoderm	52.83
1	Tbx3	0.560522706469912	0.889	0.668	4.24994361482167e-97	8.20324116532879e-93	Mixed mesoderm	52.83
1	Gas1	0.558610223354859	0.838	0.509	1.30451109193454e-145	2.51796730965206e-141	Mixed mesoderm	52.83
1	Smad1	0.55770988298489	0.917	0.681	1.18548399920086e-154	2.28822121525749e-150	Mixed mesoderm	52.83
1	Olfm1	0.548230328789921	0.783	0.43	7.49776022993039e-149	1.44721767958116e-144	Mixed mesoderm	52.83
1	Pmp22	0.547744356097404	0.911	0.593	5.28924950270053e-99	1.02093093901126e-94	Mixed mesoderm	52.83
1	Vldlr	0.519285271504902	0.767	0.494	3.92603482551782e-101	7.57803242021449e-97	Mixed mesoderm	52.83
1	Basp1	0.501238081872262	0.999	0.94	2.05130253420628e-109	3.95942415152496e-105	Mixed mesoderm	52.83
1	Klhl6	0.473506066438654	0.63	0.168	6.12539265456382e-234	1.18232329018391e-229	Mixed mesoderm	52.83
1	Igfbp4	0.471896721083747	0.931	0.729	7.31522914891818e-85	1.41198553032419e-80	Mixed mesoderm	52.83
1	Vrtn	0.457399578841445	0.798	0.433	1.52574257913553e-146	2.9449883262474e-142	Mixed mesoderm	52.83
1	St6galnac4	0.456224435334876	0.775	0.325	1.23529257914883e-198	2.38436173627308e-194	Mixed mesoderm	52.83
1	Slc6a6	0.455364380942237	0.971	0.832	4.84469283544992e-102	9.35122611098543e-98	Mixed mesoderm	52.83
1	Ppic	0.436456297775324	0.989	0.818	4.64197271998918e-92	8.95993574412312e-88	Mixed mesoderm	52.83
1	Hes1	0.419099131225253	0.951	0.873	1.51724323388434e-64	2.92858289004355e-60	Mixed mesoderm	52.83
1	Gsc	0.407889614392124	0.512	0.138	6.64860288835046e-173	1.28331332950941e-168	Mixed mesoderm	52.83
1	Zfpm1	0.397655791543096	0.834	0.554	9.13736811295021e-95	1.76369479316165e-90	Mixed mesoderm	52.83
1	Fzd7	0.396897479501727	0.723	0.354	1.23673108843239e-135	2.38713834689221e-131	Mixed mesoderm	52.83
1	Snai1	0.392770002860475	0.724	0.451	7.46153934487963e-78	1.44022632434867e-73	Mixed mesoderm	52.83
1	Col23a1	0.386172718267883	0.611	0.222	2.03361453767073e-158	3.92528278061205e-154	Mixed mesoderm	52.83
1	Pcdh7	0.383971007826168	0.741	0.43	2.11665749049354e-102	4.08557228815064e-98	Mixed mesoderm	52.83
1	Cdv3	0.380143379698354	0.999	0.994	1.99213921265096e-100	3.84522710825888e-96	Mixed mesoderm	52.83
1	2008-09-01	0.379070271712197	0.767	0.431	2.79305034274997e-114	5.39114577157599e-110	Mixed mesoderm	52.83
1	Greb1	0.363537342229923	0.859	0.633	1.10882368804981e-86	2.14025148267374e-82	Mixed mesoderm	52.83
1	Epb41l3	0.362768901267541	0.723	0.431	3.31734591220287e-94	6.40314107973399e-90	Mixed mesoderm	52.83
1	Fgf10	0.35684697495178	0.686	0.331	2.67998551913158e-111	5.17290804902777e-107	Mixed mesoderm	52.83
1	Efna3	0.348669890802248	0.657	0.329	4.78539720866997e-100	9.23677369217478e-96	Mixed mesoderm	52.83
1	Lmo1	0.33449747597028	0.484	0.19	8.52866745497922e-99	1.64620339216009e-94	Mixed mesoderm	52.83
1	Tmeff1	0.331478100915782	0.928	0.813	9.4159360027588e-67	1.8174639672525e-62	Mixed mesoderm	52.83
1	Sparc	0.330130174415409	0.925	0.697	1.88009773257023e-64	3.62896464340706e-60	Mixed mesoderm	52.83
1	Bmp2	0.32994192839892	0.535	0.239	5.57957310277694e-88	1.076969200298e-83	Mixed mesoderm	52.83
1	Dkk1	0.32660583877279	0.526	0.322	4.23345254607813e-44	8.17141010444e-40	Mixed mesoderm	52.83
1	Glrx5	0.324422809624507	0.981	0.952	3.73754738020291e-66	7.21421395326765e-62	Mixed mesoderm	52.83
1	Gata4	0.322511572178148	0.722	0.415	5.49189528097064e-89	1.06004562713295e-84	Mixed mesoderm	52.83
1	Cdh11	0.32227135087997	0.73	0.444	2.67498597113411e-66	5.16325792148305e-62	Mixed mesoderm	52.83
1	Mrfap1	0.321855564653924	0.998	0.996	2.3449827833967e-81	4.52628576851231e-77	Mixed mesoderm	52.83
1	Cthrc1	0.318386456123957	0.533	0.2	1.84014287574898e-118	3.55184377877068e-114	Mixed mesoderm	52.83
1	Rftn1	0.312710897602712	0.802	0.516	9.24988819353069e-84	1.78541341911529e-79	Mixed mesoderm	52.83
1	Ldhb	0.312696528753443	0.983	0.933	2.07997603215743e-49	4.01476973727028e-45	Mixed mesoderm	52.83
1	Cdh2	0.308488988448689	0.931	0.794	8.89742051798906e-57	1.71738010838225e-52	Mixed mesoderm	52.83
1	Pmepa1	0.306486366406081	0.519	0.167	8.17926843834149e-132	1.57876239396867e-127	Mixed mesoderm	52.83
1	Ddx21	0.306400766339646	0.941	0.835	5.08797601408241e-57	9.82081130238187e-53	Mixed mesoderm	52.83
1	Mthfd2	0.302800728893757	0.749	0.628	1.4357252943954e-27	2.771236963242e-23	Mixed mesoderm	52.83
1	Flnb	0.300812901601424	0.621	0.338	4.94250634067421e-83	9.54002573876935e-79	Mixed mesoderm	52.83
1	Dusp9	0.298749669742745	0.794	0.531	2.62045075063755e-57	5.05799403888061e-53	Mixed mesoderm	52.83
1	Wnt3	0.297863569480171	0.603	0.246	3.8416822142857e-112	7.41521501001426e-108	Mixed mesoderm	52.83
1	Dpysl5	0.296842459223946	0.719	0.477	9.24591912415022e-69	1.78464730934348e-64	Mixed mesoderm	52.83
1	Cycs	0.296152513932024	0.99	0.952	2.5760926056665e-53	4.97237394745748e-49	Mixed mesoderm	52.83
1	Odc1	0.294041034602503	0.985	0.973	3.78222874585035e-43	7.30045792524035e-39	Mixed mesoderm	52.83
1	Pbx3	0.292525681584891	0.774	0.615	5.22665167467684e-47	1.00884830624612e-42	Mixed mesoderm	52.83
1	Luzp1	0.289207462993549	0.915	0.817	3.56633192968273e-51	6.88373389067361e-47	Mixed mesoderm	52.83
1	Ifrd1	0.289149278515239	0.878	0.767	2.104691412843e-42	4.06247536506956e-38	Mixed mesoderm	52.83
1	Med4	0.286803202633874	0.903	0.813	2.49738114292442e-39	4.82044508207271e-35	Mixed mesoderm	52.83
1	Srm	0.286247237535258	0.988	0.938	1.26019945320018e-47	2.43243698456699e-43	Mixed mesoderm	52.83
1	Zc3hav1	0.284453059800764	0.49	0.246	5.01123952371836e-63	9.67269452868118e-59	Mixed mesoderm	52.83
1	Prdm6	0.282209818199618	0.807	0.533	2.57245607667078e-61	4.96535471918994e-57	Mixed mesoderm	52.83
1	Hand2os1	0.281421898275585	0.555	0.302	1.12907407380496e-61	2.17933877725833e-57	Mixed mesoderm	52.83
1	Cdk14	0.280111265085787	0.712	0.452	9.2629626801141e-70	1.78793705651562e-65	Mixed mesoderm	52.83
1	Mrps33	0.279205976450092	0.992	0.969	9.99385302295324e-56	1.92901351049043e-51	Mixed mesoderm	52.83
1	AC160336.1	0.278459323904922	0.997	0.991	5.5216888126219e-26	1.06579637461228e-21	Mixed mesoderm	52.83
1	Sp5	0.276092323416065	0.537	0.291	5.1411116357947e-51	9.92337367941092e-47	Mixed mesoderm	52.83
1	Srsf2	0.273807663878746	0.998	0.989	1.2772665391077e-55	2.46537987378568e-51	Mixed mesoderm	52.83
1	Znrd2	0.271611094134056	0.962	0.902	1.12150064877485e-47	2.16472055226522e-43	Mixed mesoderm	52.83
1	Hand2	0.271298346483895	0.736	0.483	1.94160846345641e-43	3.74769265616357e-39	Mixed mesoderm	52.83
1	Amot	0.270815159829916	0.837	0.606	7.83376620013505e-57	1.51207355195007e-52	Mixed mesoderm	52.83
1	Aplp2	0.269552556339606	0.958	0.898	2.16948596657865e-37	4.1875418126901e-33	Mixed mesoderm	52.83
1	Rbms1	0.268736356625427	0.966	0.863	4.45361472840657e-42	8.59636714877035e-38	Mixed mesoderm	52.83
1	Nolc1	0.268551853670067	0.989	0.957	1.59990518679317e-49	3.08813699154818e-45	Mixed mesoderm	52.83
1	Srsf9	0.266647300304498	1	0.986	3.96397908454344e-61	7.65127242898575e-57	Mixed mesoderm	52.83
1	Ncl	0.2664808192676	1	1	9.04641678526411e-53	1.74613936789168e-48	Mixed mesoderm	52.83
1	Eif4g2	0.2625523832507	1	0.992	2.07583150026862e-48	4.00676996181848e-44	Mixed mesoderm	52.83
1	Zcchc12	0.260009950624823	0.37	0.089	1.65192690796264e-130	3.18854931774948e-126	Mixed mesoderm	52.83
1	Cacybp	0.257724075508462	0.999	0.995	1.41702756761995e-50	2.73514661102003e-46	Mixed mesoderm	52.83
1	Fgf3	0.256819269353685	0.596	0.349	1.16276219255746e-49	2.2443635840744e-45	Mixed mesoderm	52.83
1	Hunk	0.256729813084028	0.705	0.473	3.01829551712121e-61	5.82591400714737e-57	Mixed mesoderm	52.83
1	Bmp4	0.256053687179809	0.723	0.54	3.17657799587989e-29	6.13143084764737e-25	Mixed mesoderm	52.83
1	Lyar	0.254361147953514	0.997	0.983	1.66025472204754e-46	3.20462366449617e-42	Mixed mesoderm	52.83
1	Upp1	0.252100805903177	0.74	0.485	2.2572357957917e-46	4.35691653303715e-42	Mixed mesoderm	52.83
1	Tmsb10	0.25019796155234	1	1	4.39964111859279e-48	8.4921872871078e-44	Mixed mesoderm	52.83
1	Sox11	0.250049431577611	0.982	0.915	2.49860658521487e-27	4.82281043078175e-23	Mixed mesoderm	52.83
2	Twist1	1.11763736518495	0.951	0.631	5.1019151307526e-184	9.84771658537866e-180	Pharyngeal mesoderm	75.33
2	Csrp2	0.740372667954095	0.999	0.944	1.92202061261125e-137	3.70988418646223e-133	Pharyngeal mesoderm	75.34
2	Hand2	0.677529840869601	0.924	0.471	1.99897471707049e-159	3.85842099888945e-155	Pharyngeal mesoderm	75.35
2	Hmga2	0.645317199314846	1	0.927	2.42888364931247e-129	4.68823121990292e-125	Pharyngeal mesoderm	75.36
2	Igf2	0.636653076519623	0.97	0.667	1.00903071096234e-127	1.94763107829951e-123	Pharyngeal mesoderm	75.37
2	Cgnl1	0.581903989744196	0.952	0.58	5.49613252131284e-133	1.06086349926381e-128	Pharyngeal mesoderm	75.38
2	Prrx2	0.543034681694713	0.878	0.485	5.80746456303852e-109	1.12095680995769e-104	Pharyngeal mesoderm	75.39
2	Gata6	0.53668087449583	0.933	0.62	4.55770526079371e-93	8.79728269438402e-89	Pharyngeal mesoderm	75.40
2	1810058I24Rik	0.531901975266017	0.999	0.969	2.09685830177094e-128	4.04735589407827e-124	Pharyngeal mesoderm	75.41
2	Prrx1	0.52325218536575	0.776	0.246	7.53060984060432e-188	1.45355831143345e-183	Pharyngeal mesoderm	75.42
2	Hist1h1b	0.517730638248395	0.896	0.719	4.49344698291694e-41	8.67325136642629e-37	Pharyngeal mesoderm	75.43
2	Cd24a	0.501744335928284	0.997	0.901	3.38643330293132e-108	6.53649356131802e-104	Pharyngeal mesoderm	75.44
2	Hoxb1	0.498786582874071	0.941	0.55	1.63250479022774e-99	3.15106074609759e-95	Pharyngeal mesoderm	75.45
2	Slc38a4	0.495270424734017	0.973	0.671	1.02887209472731e-105	1.98592891724265e-101	Pharyngeal mesoderm	75.46
2	Fth1	0.492139436345933	1	1	4.1104497539932e-109	7.93399011515768e-105	Pharyngeal mesoderm	75.47
2	Uaca	0.470054910868221	0.909	0.458	1.3689493279971e-131	2.64234599290001e-127	Pharyngeal mesoderm	75.48
2	Mest	0.46736111690169	0.774	0.517	7.6591867730802e-50	1.47837623093994e-45	Pharyngeal mesoderm	75.49
2	Tuba1a	0.462060438357908	0.997	0.948	2.42161347256734e-80	4.67419832474947e-76	Pharyngeal mesoderm	75.50
2	Nrp1	0.449395038920022	0.96	0.604	1.50684343715875e-97	2.90850920240382e-93	Pharyngeal mesoderm	75.51
2	Id2	0.443754618712582	0.927	0.687	1.34250002410478e-63	2.59129354652705e-59	Pharyngeal mesoderm	75.52
2	Top2a	0.416359053248179	0.999	0.865	1.05127975899626e-49	2.02918019081457e-45	Pharyngeal mesoderm	75.53
2	Peg3	0.411799973679259	0.999	0.974	3.93912224851366e-55	7.60329376408106e-51	Pharyngeal mesoderm	75.54
2	Rdx	0.411147928388569	1	0.985	5.06705328722122e-86	9.7804262549944e-82	Pharyngeal mesoderm	75.55
2	Fabp5	0.404831339329829	1	0.984	7.01572225773784e-63	1.35417471018856e-58	Pharyngeal mesoderm	75.56
2	Mns1	0.396139192612774	0.942	0.681	4.08265358641263e-80	7.88033795249366e-76	Pharyngeal mesoderm	75.57
2	Meis1	0.394306489216809	0.79	0.29	2.22852942108938e-161	4.30150748858672e-157	Pharyngeal mesoderm	75.58
2	mt-Nd1	0.39263379794571	1	0.996	7.7623336028552e-51	1.49828563202311e-46	Pharyngeal mesoderm	75.59
2	Runx1t1	0.389259369220918	0.774	0.313	2.90550963699983e-131	5.60821470133707e-127	Pharyngeal mesoderm	75.60
2	Mdk	0.383361232231649	1	0.996	1.51751207235528e-82	2.92910180206015e-78	Pharyngeal mesoderm	75.61
2	Foxp1	0.373788764193379	0.9	0.559	2.00859499713636e-84	3.8769900634726e-80	Pharyngeal mesoderm	75.62
2	Prtg	0.373340848960841	0.999	0.953	1.2978671209861e-61	2.50514311692737e-57	Pharyngeal mesoderm	75.63
2	Ube2c	0.369994735830889	0.944	0.847	1.45314238077109e-25	2.80485542336435e-21	Pharyngeal mesoderm	75.64
2	Phlda1	0.369856104903771	0.82	0.466	4.03987954335507e-79	7.79777549458395e-75	Pharyngeal mesoderm	75.65
2	Smarcd3	0.366826320534288	0.831	0.417	4.41565427839527e-99	8.52309588815855e-95	Pharyngeal mesoderm	75.66
2	Meg3	0.362093460848331	0.976	0.9	1.18930170030042e-45	2.29559014191986e-41	Pharyngeal mesoderm	75.67
2	Pclaf	0.358561839752203	0.999	0.931	4.95396298264272e-56	9.56213934909698e-52	Pharyngeal mesoderm	75.68
2	Marcks	0.355194644404722	1	0.98	1.26639896319584e-65	2.4444032787606e-61	Pharyngeal mesoderm	75.69
2	Meis2	0.354323277679389	0.97	0.737	4.88144024333367e-61	9.42215595768264e-57	Pharyngeal mesoderm	75.70
2	Serpinh1	0.349986950512384	0.991	0.904	8.08226877487246e-58	1.56003951892588e-53	Pharyngeal mesoderm	75.71
2	Unc5c	0.34733457518603	0.88	0.48	9.95909234418109e-85	1.92230400427383e-80	Pharyngeal mesoderm	75.72
2	Wnt2	0.332752667852865	0.692	0.208	1.08498468247137e-164	2.09423743410624e-160	Pharyngeal mesoderm	75.73
2	Col18a1	0.329796263173567	0.802	0.383	3.35339460490432e-101	6.47272226638631e-97	Pharyngeal mesoderm	75.74
2	Tmsb4x	0.329192682400149	0.951	0.808	7.50267344230887e-38	1.44816602783446e-33	Pharyngeal mesoderm	75.75
2	Dok4	0.328110882641716	0.899	0.507	5.74282722567928e-83	1.10848051110062e-78	Pharyngeal mesoderm	75.76
2	Crabp1	0.328106316354371	0.967	0.724	6.12812612950445e-51	1.18285090551695e-46	Pharyngeal mesoderm	75.77
2	Rubie	0.325811389863541	0.725	0.252	1.03511823083704e-137	1.99798520916166e-133	Pharyngeal mesoderm	75.78
2	Arl6ip1	0.325250250862883	0.976	0.898	8.90060520214352e-30	1.71799481611774e-25	Pharyngeal mesoderm	75.79
2	Tpm1	0.325187197058396	0.996	0.966	2.04568361646931e-51	3.94857851650906e-47	Pharyngeal mesoderm	75.80
2	mt-Cytb	0.324582299045433	1	0.997	6.2148789038247e-38	1.19959592601624e-33	Pharyngeal mesoderm	75.81
2	Nfxl1	0.324191232469533	0.817	0.533	6.4068159619346e-56	1.23664361697262e-51	Pharyngeal mesoderm	75.82
2	Id3	0.323917704482783	0.999	0.949	2.35676169129547e-41	4.54902141653851e-37	Pharyngeal mesoderm	75.83
2	Resf1	0.323537708823399	0.963	0.807	2.40469563156766e-49	4.6415435080519e-45	Pharyngeal mesoderm	75.84
2	Mex3b	0.320146351252181	0.838	0.48	1.55445952933834e-79	3.00041778352886e-75	Pharyngeal mesoderm	75.85
2	mt-Nd3	0.316464797688896	1	0.957	7.01412552206714e-43	1.3538665082694e-38	Pharyngeal mesoderm	75.86
2	Nusap1	0.311538453890751	0.814	0.546	4.4304531765807e-36	8.55166072143607e-32	Pharyngeal mesoderm	75.87
2	Etv2	0.310567447548311	0.38	0.24	1.40787151389436e-11	2.7174735961189e-07	Pharyngeal mesoderm	75.88
2	Cttnbp2	0.308778922349908	0.777	0.371	1.75421017280048e-93	3.38597647553948e-89	Pharyngeal mesoderm	75.89
2	Snai2	0.307535944760569	0.608	0.185	9.93888474144008e-131	1.91840353279276e-126	Pharyngeal mesoderm	75.90
2	Sox4	0.306127731019264	0.973	0.877	1.36447756200736e-38	2.63371459018661e-34	Pharyngeal mesoderm	75.91
2	mt-Atp6	0.298100562610078	1	0.999	6.80741017275777e-37	1.31396631154571e-32	Pharyngeal mesoderm	75.92
2	Stmn1	0.292424734046268	0.999	0.986	9.68108550683901e-48	1.86864312453007e-43	Pharyngeal mesoderm	75.93
2	Colec12	0.288378397934996	0.776	0.374	7.36575845721846e-90	1.42173869741231e-85	Pharyngeal mesoderm	75.94
2	Hand2os1	0.286377713922096	0.716	0.292	2.4146096171237e-103	4.66067948297216e-99	Pharyngeal mesoderm	75.95
2	Mki67	0.284504157731284	0.96	0.775	1.56374973303963e-34	3.0183497347131e-30	Pharyngeal mesoderm	75.96
2	Gli3	0.284105697811203	0.84	0.524	1.01686052137673e-63	1.96274417836137e-59	Pharyngeal mesoderm	75.97
2	Hoxb2	0.283766302306677	0.957	0.672	1.80065079782914e-48	3.4756161699698e-44	Pharyngeal mesoderm	75.98
2	Fbn2	0.280396057390839	0.863	0.515	3.40836181446967e-69	6.57881997428935e-65	Pharyngeal mesoderm	75.99
2	Cenpe	0.277977009482279	0.938	0.73	1.8731770035777e-33	3.61560625230569e-29	Pharyngeal mesoderm	75.100
2	Birc5	0.275064803842348	0.997	0.91	2.80548542903431e-36	5.41514797512202e-32	Pharyngeal mesoderm	75.101
2	Rgs5	0.273345034515459	0.768	0.386	1.16725276569938e-69	2.25303128835294e-65	Pharyngeal mesoderm	75.102
2	Hand1	0.272067611494875	0.963	0.76	2.41001986897269e-26	4.65182035109109e-22	Pharyngeal mesoderm	75.103
2	Hist1h2ap	0.263156512130734	0.964	0.871	6.68527812408846e-15	1.29039238351155e-10	Pharyngeal mesoderm	75.104
2	Tgfb2	0.262896663770968	0.814	0.444	6.39023376789601e-65	1.23344292187929e-60	Pharyngeal mesoderm	75.105
2	Smc4	0.261859182855236	0.994	0.9	2.39986595474737e-35	4.63222126585337e-31	Pharyngeal mesoderm	75.106
2	C430049B03Rik	0.256685443296404	0.722	0.308	6.25337466790877e-89	1.20702637839975e-84	Pharyngeal mesoderm	75.107
2	Ptpn13	0.253327753386521	0.911	0.653	1.80517165870266e-43	3.48434233562787e-39	Pharyngeal mesoderm	75.108
2	Tceal9	0.252512530334611	0.999	0.995	1.71684904105163e-35	3.31386201903787e-31	Pharyngeal mesoderm	75.109
2	Cenpf	0.251313907734871	0.985	0.835	4.15793229654673e-26	8.0256409187945e-22	Pharyngeal mesoderm	75.110
3	Ube2c	1.03032167846094	1	0.843	1.364349083498e-151	2.63346660096784e-147	Mixed mesoderm	35.55
3	Cenpf	0.99931868855719	0.997	0.835	4.19363110772496e-157	8.09454676413072e-153	Mixed mesoderm	35.56
3	Mesp1	0.881872799075859	0.93	0.633	7.53458045582092e-93	1.45432471958255e-88	Mixed mesoderm	35.57
3	Top2a	0.823963221938589	0.995	0.867	3.49240712641985e-142	6.74104423541559e-138	Mixed mesoderm	35.58
3	Nusap1	0.81425721860379	0.942	0.536	1.24725420254292e-149	2.40745006174835e-145	Mixed mesoderm	35.59
3	Prc1	0.802614010230456	0.955	0.551	3.93195224188799e-152	7.5894542172922e-148	Mixed mesoderm	35.60
3	Hmmr	0.797011299206442	0.989	0.654	2.5119072018882e-160	4.8484832810846e-156	Mixed mesoderm	35.61
3	Arl6ip1	0.760530800342425	0.998	0.896	3.70451866948879e-115	7.15046193584726e-111	Mixed mesoderm	35.62
3	Egln1	0.747700466937284	0.984	0.805	3.05202682492437e-123	5.89102217746901e-119	Mixed mesoderm	35.63
3	Cdk1	0.70342513098451	0.992	0.825	4.85187528925093e-126	9.36508968331214e-122	Mixed mesoderm	35.64
3	Tpx2	0.657623623383024	0.989	0.766	1.17958041303628e-120	2.27682611324262e-116	Mixed mesoderm	35.65
3	Cenpe	0.654466064800494	0.979	0.728	6.08962955934413e-118	1.1754202975446e-113	Mixed mesoderm	35.66
3	Mki67	0.645509130300431	0.981	0.775	9.0967474219457e-104	1.75585418738396e-99	Mixed mesoderm	35.67
3	Ccnb1	0.619358413830368	0.984	0.749	1.69914719584139e-116	3.27969391741304e-112	Mixed mesoderm	35.68
3	Higd1a	0.608447900248967	1	0.987	1.00748923526064e-102	1.94465572190009e-98	Mixed mesoderm	35.69
3	2410006H16Rik	0.592165925181121	1	0.994	9.45277555254604e-90	1.82457473715244e-85	Mixed mesoderm	35.70
3	Pfkp	0.563810817904391	0.825	0.483	6.66846782662578e-98	1.28714765989531e-93	Mixed mesoderm	35.71
3	Bub3	0.560131693380085	0.987	0.871	8.22389759263096e-108	1.58737671332963e-103	Mixed mesoderm	35.72
3	Fam162a	0.558234264357764	1	0.998	1.95115493446136e-113	3.76611925449732e-109	Mixed mesoderm	35.73
3	Mis18bp1	0.556711151271175	0.94	0.619	2.1819087976244e-112	4.21152036117462e-108	Mixed mesoderm	35.74
3	Cks2	0.55057907711162	1	0.956	7.58240258316374e-100	1.46355534660227e-95	Mixed mesoderm	35.75
3	Bnip3	0.546928166580699	0.974	0.852	3.57008083683633e-83	6.89097003126148e-79	Mixed mesoderm	35.76
3	Anxa2	0.541843940921192	0.808	0.506	1.30329549516526e-68	2.51562096476798e-64	Mixed mesoderm	35.77
3	Plk1	0.531105348690989	0.93	0.561	5.57269221839863e-109	1.0756410519953e-104	Mixed mesoderm	35.78
3	Cenpa	0.523842244231533	0.995	0.89	7.5018955777972e-74	1.44801588442642e-69	Mixed mesoderm	35.79
3	Malat1	0.513294810983717	1	0.998	1.4656935370414e-61	2.82908166519731e-57	Mixed mesoderm	35.80
3	Smc4	0.511315845649315	0.998	0.9	3.73911904602237e-98	7.21724758263237e-94	Mixed mesoderm	35.81
3	Tubb4b	0.507473850638469	0.997	0.927	8.29876387332694e-71	1.60182740282957e-66	Mixed mesoderm	35.82
3	Bnip3l	0.504892935190983	0.998	0.992	1.15162984731509e-116	2.22287593128759e-112	Mixed mesoderm	35.83
3	H2afx	0.497334904962574	0.998	0.961	7.23837997394241e-65	1.39715210257036e-60	Mixed mesoderm	35.84
3	Aurka	0.493179635471121	0.909	0.524	1.45911192718207e-111	2.81637784184683e-107	Mixed mesoderm	35.85
3	G2e3	0.488639694464123	0.883	0.577	1.09921722878016e-98	2.12170909499147e-94	Mixed mesoderm	35.86
3	Pgk1	0.477196512394416	1	1	5.88498186052338e-91	1.13591919871822e-86	Mixed mesoderm	35.87
3	Aurkb	0.474544925481788	0.927	0.611	6.40623951445238e-99	1.2365323510796e-94	Mixed mesoderm	35.88
3	Jpt1	0.471450830193453	0.997	0.939	5.67684273391767e-75	1.09574418450079e-70	Mixed mesoderm	35.89
3	Ero1l	0.469359794463009	0.856	0.6	6.13053656630304e-69	1.18331616802781e-64	Mixed mesoderm	35.90
3	Hjurp	0.452894925210296	0.917	0.723	8.11860768337244e-70	1.56705365504455e-65	Mixed mesoderm	35.91
3	Kif20b	0.449304332906215	0.948	0.703	3.59900666424211e-83	6.94680266332011e-79	Mixed mesoderm	35.92
3	Cdca2	0.446447521099466	0.865	0.514	6.6026789511447e-101	1.27444909114995e-96	Mixed mesoderm	35.93
3	Kif11	0.445156235772482	0.898	0.607	5.47539618991458e-82	1.05686097257731e-77	Mixed mesoderm	35.94
3	Bmp4	0.442797214646567	0.821	0.538	1.19623918040536e-61	2.30898086601843e-57	Mixed mesoderm	35.95
3	Cdca8	0.442571767636234	0.998	0.889	2.09667301693815e-75	4.04699825729401e-71	Mixed mesoderm	35.96
3	Ccnf	0.43770423618877	0.841	0.509	8.2878580121528e-88	1.59972235350573e-83	Mixed mesoderm	35.97
3	Kif23	0.432073024278481	0.878	0.543	8.97127455658777e-86	1.73163541491257e-81	Mixed mesoderm	35.98
3	Cfc1	0.430885931423789	0.946	0.772	2.46213103092994e-48	4.75240531590097e-44	Mixed mesoderm	35.99
3	Ckap5	0.429375409912605	0.987	0.827	2.61006596419789e-77	5.03794932409477e-73	Mixed mesoderm	35.100
3	Aspm	0.427949759491918	0.8	0.432	6.51176303397092e-95	1.25690050081707e-90	Mixed mesoderm	35.101
3	Spc25	0.422227839124863	0.95	0.712	8.48093454207933e-72	1.63698998531215e-67	Mixed mesoderm	35.102
3	Incenp	0.413456101584472	0.937	0.666	2.2700824180602e-75	4.38171308333979e-71	Mixed mesoderm	35.103
3	Pgm1	0.411774358887358	0.872	0.61	3.1665849888468e-74	6.11214234547209e-70	Mixed mesoderm	35.104
3	Knl1	0.411612331179043	0.813	0.499	2.9001255863355e-83	5.59782240674479e-79	Mixed mesoderm	35.105
3	Sgo2a	0.406700326096329	0.878	0.574	1.33185091409831e-70	2.57073863439257e-66	Mixed mesoderm	35.106
3	Vldlr	0.40523606683998	0.795	0.503	1.97682404940246e-62	3.81566578015662e-58	Mixed mesoderm	35.107
3	Tpi1	0.403387170049879	1	0.999	5.74971719950954e-92	1.10981041384933e-87	Mixed mesoderm	35.108
3	Cdc20	0.39845930802477	0.942	0.707	5.04030300343207e-57	9.72879285722459e-53	Mixed mesoderm	35.109
3	Hk2	0.395670080235576	0.943	0.793	6.6905571376143e-58	1.29141133870231e-53	Mixed mesoderm	35.110
3	Sap30	0.391112367981809	0.963	0.833	4.04405052484479e-57	7.80582632305542e-53	Mixed mesoderm	35.111
3	Gas5	0.387180564519898	1	1	4.62359888590364e-77	8.92447056957121e-73	Mixed mesoderm	35.112
3	Ddit4	0.385553240597231	0.899	0.63	3.7657696976468e-61	7.26868867039786e-57	Mixed mesoderm	35.113
3	Eif4ebp1	0.377004398270206	0.998	0.988	3.98963160260598e-45	7.70078691935006e-41	Mixed mesoderm	35.114
3	Cyp26a1	0.374617000217473	0.607	0.371	7.52697113832755e-38	1.45285596911998e-33	Mixed mesoderm	35.115
3	Bsg	0.374390068658202	0.998	0.998	5.45097925037007e-75	1.05214801490643e-70	Mixed mesoderm	35.116
3	Ckap2l	0.373104329716238	0.792	0.449	4.33533822045813e-82	8.36806983312828e-78	Mixed mesoderm	35.117
3	Dbf4	0.355888552298186	0.945	0.779	4.71644849003458e-59	9.10368887546476e-55	Mixed mesoderm	35.118
3	Bub1	0.351128357088465	0.922	0.704	1.34820785014279e-59	2.6023107923456e-55	Mixed mesoderm	35.119
3	Aldh1a2	0.348997916439603	0.625	0.395	5.9030214940012e-29	1.13940120877211e-24	Mixed mesoderm	35.120
3	Trim59	0.344501292273388	0.943	0.754	8.69174242860866e-56	1.67768012357004e-51	Mixed mesoderm	35.121
3	Tln2	0.344266822217308	0.925	0.78	2.51323173546896e-40	4.85103989580218e-36	Mixed mesoderm	35.122
3	Galk1	0.3414727455445	0.982	0.936	1.84967882417802e-52	3.57025006642842e-48	Mixed mesoderm	35.123
3	Prtg	0.340869721744304	0.997	0.954	4.13346721874894e-41	7.9784184256292e-37	Mixed mesoderm	35.124
3	Tpm1	0.337862182579252	0.987	0.967	3.45665600699054e-17	6.67203742469315e-13	Mixed mesoderm	35.125
3	Gpc3	0.334911834925111	0.998	0.957	2.11559579508581e-45	4.08352300367462e-41	Mixed mesoderm	35.126
3	Fbxo5	0.333890121478519	0.956	0.777	9.56541464617981e-47	1.84631633500563e-42	Mixed mesoderm	35.127
3	Tacc3	0.331802089303247	0.903	0.675	3.93071955014233e-52	7.58707487568473e-48	Mixed mesoderm	35.128
3	Kif4	0.330802313945835	0.81	0.495	1.6791809721646e-69	3.24115511247211e-65	Mixed mesoderm	35.129
3	Odf2	0.32720193001274	0.888	0.686	2.49478115385999e-50	4.81542658318056e-46	Mixed mesoderm	35.130
3	Anln	0.324266126475964	0.791	0.527	7.99263188881578e-56	1.54273780717922e-51	Mixed mesoderm	35.131
3	Slc16a3	0.322326955554677	0.976	0.861	7.6980053317578e-53	1.48586898913589e-48	Mixed mesoderm	35.132
3	Ube2t	0.320803467019488	0.831	0.602	7.99545303997956e-58	1.54328234577685e-53	Mixed mesoderm	35.133
3	Bub1b	0.319944066167698	0.851	0.613	1.27667782833082e-51	2.46424354424414e-47	Mixed mesoderm	35.134
3	Aldoa	0.319918579990553	1	1	1.84018672007216e-63	3.55192840708328e-59	Mixed mesoderm	35.135
3	Mthfd2	0.318494280573304	0.734	0.635	7.07070845627756e-17	1.3647881462307e-12	Mixed mesoderm	35.136
3	mt-Nd6	0.316592667170997	0.815	0.653	2.5931485108268e-30	5.00529525559789e-26	Mixed mesoderm	35.137
3	Ccna2	0.310451007976681	0.963	0.81	1.14170354136699e-41	2.20371617554657e-37	Mixed mesoderm	35.138
3	Fn1	0.305726948986099	0.99	0.938	5.98123029718866e-30	1.15449707196335e-25	Mixed mesoderm	35.139
3	Kif18a	0.30413915179575	0.708	0.399	7.28948978011992e-68	1.40701731735875e-63	Mixed mesoderm	35.140
3	Kdm5b	0.302867460435482	0.99	0.95	1.57399419642923e-46	3.03812359794771e-42	Mixed mesoderm	35.141
3	Psrc1	0.302177798438208	0.877	0.702	8.36758177349019e-38	1.61511063391908e-33	Mixed mesoderm	35.142
3	Bora	0.299282370806359	0.766	0.519	6.44090849428066e-50	1.24322415756605e-45	Mixed mesoderm	35.143
3	Knstrn	0.29571482594224	0.857	0.663	1.11005256350368e-44	2.14262345807481e-40	Mixed mesoderm	35.144
3	Kif22	0.292808467433768	0.804	0.564	7.91056395032369e-52	1.52689705369148e-47	Mixed mesoderm	35.145
3	Ogt	0.290146481616052	0.896	0.787	1.97152015474305e-36	3.80542820268503e-32	Mixed mesoderm	35.146
3	Nampt	0.287090632626038	0.925	0.811	3.08649906483103e-40	5.95756049493685e-36	Mixed mesoderm	35.147
3	Ube2s	0.286315626622071	1	0.99	4.76715023245632e-37	9.20155337868718e-33	Mixed mesoderm	35.148
3	Calm2	0.286191999049951	1	0.995	1.04907171760584e-41	2.02491822932278e-37	Mixed mesoderm	35.149
3	Ect2	0.27960292382885	0.768	0.521	5.32466400510707e-45	1.02776664626577e-40	Mixed mesoderm	35.150
3	Pimreg	0.278161298667972	0.782	0.534	2.76923866008214e-41	5.34518446169055e-37	Mixed mesoderm	35.151
3	Cdca3	0.277170523622496	0.958	0.79	1.49035365337606e-39	2.87668062174647e-35	Mixed mesoderm	35.152
3	Prelid2	0.277037032091644	0.752	0.569	7.22950118250497e-29	1.39543831824711e-24	Mixed mesoderm	35.153
3	Arhgap11a	0.274340920386652	0.735	0.453	3.37996429498114e-54	6.5240070821726e-50	Mixed mesoderm	35.154
3	Ptgds	0.272188777620244	0.344	0.201	2.36858629667247e-16	4.57184526983721e-12	Mixed mesoderm	35.155
3	Tubb5	0.272177956305019	1	1	5.1723743076196e-65	9.98371688856736e-61	Mixed mesoderm	35.156
3	Tut4	0.27191739405777	0.987	0.92	1.22243968515144e-31	2.3595530802793e-27	Mixed mesoderm	35.157
3	Ndufa4l2	0.270511336182851	0.589	0.343	1.20390688427476e-37	2.32378106802714e-33	Mixed mesoderm	35.158
3	Kif2c	0.268670536180615	0.779	0.523	3.65233759518464e-49	7.04974202622539e-45	Mixed mesoderm	35.159
3	Kif20a	0.265994163906808	0.817	0.561	5.81032516044128e-44	1.12150896246838e-39	Mixed mesoderm	35.160
3	Vegfa	0.265371122976976	0.682	0.401	3.43055106127168e-49	6.62164965846659e-45	Mixed mesoderm	35.161
3	Arhgap19	0.265127774386962	0.659	0.362	1.15974262714714e-60	2.23853521891941e-56	Mixed mesoderm	35.162
3	Sars	0.264959517846833	0.95	0.902	2.56680008810466e-27	4.95443753005961e-23	Mixed mesoderm	35.163
3	Plod2	0.262577314156352	0.799	0.6	2.34475885360622e-37	4.52585353923073e-33	Mixed mesoderm	35.164
3	Racgap1	0.262080770300472	0.844	0.62	2.1277602756324e-40	4.10700288402566e-36	Mixed mesoderm	35.165
3	Tuba1c	0.261338979341072	0.7	0.465	1.24802437622003e-38	2.40893665097989e-34	Mixed mesoderm	35.166
3	Ncapg	0.25971986959514	0.888	0.712	9.36689010819546e-35	1.80799712868389e-30	Mixed mesoderm	35.167
3	Psat1	0.25769368618387	0.878	0.806	1.65498728680133e-17	3.19445646098394e-13	Mixed mesoderm	35.168
3	Phf10	0.257134878048168	0.881	0.76	1.34822659143558e-28	2.60234696678896e-24	Mixed mesoderm	35.169
3	Pabpc1	0.256234827128486	1	1	2.89589685009317e-58	5.58966010004983e-54	Mixed mesoderm	35.170
3	Loxl2	0.253577620275772	0.721	0.501	5.20406039898526e-37	1.00448773821213e-32	Mixed mesoderm	35.171
3	Ccdc77	0.251062562373205	0.735	0.502	2.96395671770195e-41	5.7210292565083e-37	Mixed mesoderm	35.172
3	Gas2l3	0.250066888803621	0.547	0.251	2.88086983824006e-65	5.56065496177097e-61	Mixed mesoderm	35.173
4	Mest	0.920263549728098	0.662	0.532	2.53057770698222e-37	4.88452109001709e-33	Intermediate mesoderm	48.08
4	Crabp1	0.753039727481981	0.939	0.731	4.65939584285005e-86	8.99356585586916e-82	Intermediate mesoderm	48.09
4	Hotairm1	0.730250133007812	0.777	0.4	2.1990352621688e-123	4.24457786303822e-119	Intermediate mesoderm	48.10
4	Twist1	0.712915826381994	0.848	0.646	6.313737214927e-73	1.21867755722521e-68	Intermediate mesoderm	48.11
4	Aldh1a2	0.672205561929295	0.697	0.39	5.53559815181628e-73	1.06848115526358e-68	Intermediate mesoderm	48.12
4	Grb10	0.669458367233713	0.902	0.755	3.17268478754482e-73	6.12391617691901e-69	Intermediate mesoderm	48.13
4	Id2	0.663345293954189	0.88	0.696	5.01601186078262e-64	9.68190609368262e-60	Intermediate mesoderm	48.14
4	Osr1	0.605685680909679	0.538	0.164	6.45088952419274e-122	1.24515069595968e-117	Intermediate mesoderm	48.15
4	Prrx1	0.584135715416316	0.615	0.27	4.19360754542239e-91	8.0945012841743e-87	Intermediate mesoderm	48.16
4	Tgfb2	0.560755240672246	0.735	0.458	1.32213937590822e-70	2.55199342337805e-66	Intermediate mesoderm	48.17
4	Mdk	0.550654663698621	1	0.996	4.46526470709458e-115	8.61885393763396e-111	Intermediate mesoderm	48.18
4	Gm45889	0.547494302580283	0.826	0.612	2.82155985178222e-63	5.44617482591003e-59	Intermediate mesoderm	48.19
4	Meis2	0.529177445824579	0.958	0.742	2.22723270831292e-78	4.2990045735856e-74	Intermediate mesoderm	48.20
4	Prrx2	0.524379875068127	0.754	0.503	6.93709709490764e-61	1.33899848125907e-56	Intermediate mesoderm	48.21
4	Hoxb1	0.406671782639628	0.836	0.567	1.9904498539176e-50	3.84196630803176e-46	Intermediate mesoderm	48.22
4	Cd24a	0.404188704875072	0.963	0.906	7.48361084306853e-40	1.44448656492909e-35	Intermediate mesoderm	48.23
4	Tpm1	0.402844715620192	0.986	0.967	3.10363658926515e-28	5.99063934459959e-24	Intermediate mesoderm	48.24
4	Igf2	0.391101694678958	0.821	0.686	4.94227705653587e-27	9.53958317452553e-23	Intermediate mesoderm	48.25
4	Serpinh1	0.38548591415978	0.96	0.908	3.91643857418891e-40	7.55950973589943e-36	Intermediate mesoderm	48.26
4	Cdx2	0.38227009427551	0.704	0.422	1.5019852891855e-51	2.89913200518586e-47	Intermediate mesoderm	48.27
4	Zfp503	0.365021434756294	0.552	0.315	2.48337177926294e-47	4.79340420833333e-43	Intermediate mesoderm	48.28
4	Snhg4	0.363951699527356	0.876	0.831	8.72984872822255e-32	1.68503540152152e-27	Intermediate mesoderm	48.29
4	Rdx	0.358240963178317	0.995	0.986	1.1334174741516e-38	2.18772240860742e-34	Intermediate mesoderm	48.30
4	Hoxd9	0.342107924458798	0.404	0.157	3.72129340977005e-54	7.18284053953815e-50	Intermediate mesoderm	48.31
4	Dut	0.341790971071529	0.997	0.989	2.09722141312794e-51	4.04805677161955e-47	Intermediate mesoderm	48.32
4	Prtg	0.330075567527778	0.981	0.956	1.20346908631713e-33	2.32293603040932e-29	Intermediate mesoderm	48.33
4	Lef1	0.325355334013895	0.871	0.757	3.77987429074157e-37	7.29591335598938e-33	Intermediate mesoderm	48.34
4	Tshz1	0.321902165732319	0.531	0.313	4.73308128245095e-42	9.13579349138682e-38	Intermediate mesoderm	48.35
4	Ung	0.311766270787174	0.735	0.581	5.19214902794888e-34	1.00218860537469e-29	Intermediate mesoderm	48.36
4	Cdca7	0.30619763690184	0.923	0.897	3.12602456014136e-31	6.03385260598486e-27	Intermediate mesoderm	48.37
4	C530008M17Rik	0.294124283950386	0.699	0.571	8.16123853109126e-29	1.57528226127123e-24	Intermediate mesoderm	48.38
4	Hmga2	0.290169311041498	0.998	0.928	1.67290692266783e-21	3.22904494213344e-17	Intermediate mesoderm	48.39
4	Ier2	0.290079370857362	0.85	0.821	2.96752997785091e-24	5.72792636324783e-20	Intermediate mesoderm	48.40
4	Fabp5	0.287346438475307	0.997	0.985	6.21732446037393e-23	1.20006796734138e-18	Intermediate mesoderm	48.41
4	Slc38a1	0.285828125503823	0.746	0.646	5.2636457271666e-30	1.0159888982577e-25	Intermediate mesoderm	48.42
4	Rdh10	0.280777910939685	0.444	0.211	5.13369881340056e-51	9.90906544962577e-47	Intermediate mesoderm	48.43
4	Dlk1	0.280436878811246	0.411	0.263	7.88242391959441e-24	1.52146546496011e-19	Intermediate mesoderm	48.44
4	Mcm7	0.280176740549465	0.967	0.952	3.58870284530747e-32	6.92691423201249e-28	Intermediate mesoderm	48.45
4	Tshz2	0.278205769276999	0.402	0.175	1.23067116597719e-49	2.37544148456917e-45	Intermediate mesoderm	48.46
4	Tmsb4x	0.27315702181301	0.843	0.82	0.000274561806408974	1	Intermediate mesoderm	48.47
4	Bzw2	0.269293501858134	0.991	0.989	2.07476429405952e-36	4.00471004039369e-32	Intermediate mesoderm	48.48
4	Dtl	0.268841962917519	0.796	0.721	2.43849794748313e-28	4.70678873823193e-24	Intermediate mesoderm	48.49
4	Pcna	0.268056445268341	0.972	0.954	4.45864036518516e-25	8.60606763288039e-21	Intermediate mesoderm	48.50
4	Irx3	0.267815469207248	0.389	0.214	5.8567835209387e-29	1.13047635521159e-24	Intermediate mesoderm	48.51
4	Lhx1	0.267462646384106	0.775	0.633	2.1367433119977e-27	4.12434194081797e-23	Intermediate mesoderm	48.52
4	Rrm2	0.263043707737087	0.894	0.872	4.36479083292471e-19	8.42491926571127e-15	Intermediate mesoderm	48.53
4	Mcm4	0.261040458970013	0.85	0.833	7.23968011639228e-21	1.39740305606604e-16	Intermediate mesoderm	48.54
4	Cttnbp2	0.260666639620519	0.551	0.399	7.41204479094944e-26	1.43067288554906e-21	Intermediate mesoderm	48.55
4	Dancr	0.258529783846058	0.725	0.679	2.89439621323958e-16	5.58676357079503e-12	Intermediate mesoderm	48.56
4	Foxp1	0.258486181686551	0.688	0.585	7.06689205234288e-22	1.36405150394322e-17	Intermediate mesoderm	48.57
4	Id1	0.257672722877922	0.955	0.912	4.54511875062205e-22	8.77298821245068e-18	Intermediate mesoderm	48.58
4	Gm15050	0.256482898290571	0.387	0.175	4.6426941311659e-45	8.96132821197643e-41	Intermediate mesoderm	48.59
4	Nasp	0.255828351013744	1	0.995	3.74576455036763e-30	7.23007473511959e-26	Intermediate mesoderm	48.60
4	Ifitm1	0.255417784750454	0.976	0.982	2.59408323645775e-17	5.00709946301075e-13	Intermediate mesoderm	48.61
4	Meis1	0.252607225792332	0.51	0.325	3.34759835619367e-31	6.46153434712503e-27	Intermediate mesoderm	48.62
4	Igfbp4	0.250213654832192	0.836	0.748	4.09123536514308e-11	7.89690250179918e-07	Intermediate mesoderm	48.63
4	Hells	0.250062343390671	0.953	0.932	3.14211832879888e-21	6.0649167982476e-17	Intermediate mesoderm	48.64
5	Mesp1	0.807139248253679	0.908	0.641	9.56870411189077e-64	1.84695126767716e-59	Mixed mesoderm	33.88
5	Egln1	0.78711001224939	0.963	0.81	1.8849404791483e-104	3.63831211285205e-100	Mixed mesoderm	33.88
5	Hist1h2ap	0.681229175930095	0.98	0.872	2.20492978861805e-61	4.25595547799055e-57	Mixed mesoderm	33.88
5	Higd1a	0.661478526464121	0.998	0.988	1.17525090099923e-87	2.26846928910872e-83	Mixed mesoderm	33.88
5	Fam162a	0.64539339525363	1	0.998	5.46660819447377e-112	1.05516471369733e-107	Mixed mesoderm	33.88
5	Hist1h2ae	0.625329317737423	0.918	0.73	3.39886756964956e-54	6.56049418293757e-50	Mixed mesoderm	33.88
5	2410006H16Rik	0.622293625026636	0.996	0.994	3.12908235949593e-67	6.03975477029905e-63	Mixed mesoderm	33.88
5	Anxa2	0.603026124132713	0.814	0.512	8.01414327435397e-67	1.5468899348158e-62	Mixed mesoderm	33.88
5	Pgk1	0.563250315400613	1	1	1.59381752782928e-101	3.07638659221607e-97	Mixed mesoderm	33.88
5	Bnip3	0.551601520273647	0.976	0.854	6.00655248488571e-66	1.15938476063264e-61	Mixed mesoderm	33.88
5	Ddit4	0.518867421304449	0.898	0.636	3.70754145154506e-70	7.15629650977227e-66	Mixed mesoderm	33.88
5	Pfkp	0.500922610572004	0.784	0.494	7.43609788327359e-67	1.43531561342947e-62	Mixed mesoderm	33.88
5	Ero1l	0.485161686890963	0.814	0.608	3.57570522859756e-54	6.90182623223901e-50	Mixed mesoderm	33.88
5	Ptgds	0.478836614280738	0.382	0.201	3.86616536758324e-26	7.46247239250918e-22	Mixed mesoderm	33.88
5	Bsg	0.474900411052726	0.998	0.998	8.19990946344742e-72	1.58274652463462e-67	Mixed mesoderm	33.88
5	Cfc1	0.44873665906057	0.91	0.778	1.57038015064585e-36	3.03114776677662e-32	Mixed mesoderm	33.88
5	Pgm1	0.446111399005466	0.843	0.617	1.41621486244112e-61	2.73357792748384e-57	Mixed mesoderm	33.88
5	Upp1	0.432703280406721	0.68	0.506	1.52534210845509e-27	2.94421533774001e-23	Mixed mesoderm	33.88
5	Gpc3	0.42048296105082	0.996	0.958	5.84692110585602e-51	1.12857271185233e-46	Mixed mesoderm	33.88
5	Bnip3l	0.409859679877601	0.996	0.993	1.95655727013426e-62	3.77654684281315e-58	Mixed mesoderm	33.88
5	Gas5	0.39776452182652	1	1	2.55137387938828e-56	4.92466186199527e-52	Mixed mesoderm	33.88
5	Aldoa	0.394453137834151	1	1	5.52863947141174e-76	1.06713799077189e-71	Mixed mesoderm	33.88
5	Galk1	0.391218755215174	0.976	0.938	1.76493918645365e-46	3.40668561769284e-42	Mixed mesoderm	33.88
5	Aldoc	0.390124110392821	0.704	0.473	2.6626323664335e-46	5.13941299368994e-42	Mixed mesoderm	33.88
5	Syce2	0.385867462716186	0.867	0.779	1.13539779452313e-34	2.19154482298854e-30	Mixed mesoderm	33.88
5	Tpi1	0.385105077699886	1	0.999	2.9944282686444e-67	5.77984544413741e-63	Mixed mesoderm	33.88
5	Slc16a3	0.381874894709016	0.969	0.864	2.83568147026658e-47	5.47343237390855e-43	Mixed mesoderm	33.88
5	Aldh1a2	0.374656802558694	0.602	0.402	5.96202572853845e-24	1.15079020612249e-19	Mixed mesoderm	33.88
5	Ndufa4l2	0.371040303558098	0.58	0.348	3.88207332280862e-35	7.49317792768519e-31	Mixed mesoderm	33.88
5	Hist1h1a	0.367849888920338	0.782	0.594	6.5134916256776e-36	1.25723415358829e-31	Mixed mesoderm	33.88
5	P4ha2	0.35587655017461	0.635	0.415	1.73158622462852e-41	3.34230773077797e-37	Mixed mesoderm	33.88
5	Pgam1	0.352929467109891	1	1	1.58451421409215e-70	3.05842933604066e-66	Mixed mesoderm	33.88
5	Gpi1	0.333541705825117	0.998	0.991	6.4406413269759e-47	1.24317258893289e-42	Mixed mesoderm	33.88
5	Hist1h1e	0.328076870069845	0.927	0.756	1.41385017367088e-24	2.72901360521954e-20	Mixed mesoderm	33.88
5	Hk2	0.316786910370028	0.914	0.798	2.32126933025875e-32	4.48051406126544e-28	Mixed mesoderm	33.88
5	Cdkn1a	0.306483891325623	0.629	0.513	2.43136305539111e-12	4.69301696951592e-08	Mixed mesoderm	33.88
5	mt-Nd6	0.30576211899142	0.778	0.66	1.10250029353719e-22	2.12804606658549e-18	Mixed mesoderm	33.88
5	Fn1	0.304915118293656	0.982	0.94	2.52733725389417e-20	4.87826636746653e-16	Mixed mesoderm	33.88
5	Atad2	0.303617541353714	0.933	0.847	5.29778317564598e-26	1.02257810856319e-21	Mixed mesoderm	33.88
5	Snhg1	0.295433074793109	0.984	0.989	1.77002346171861e-06	0.0341649928580925	Mixed mesoderm	33.88
5	Jmjd6	0.295330425784752	0.863	0.802	9.20696494259286e-28	1.77712837321927e-23	Mixed mesoderm	33.88
5	Ogt	0.294125844877335	0.882	0.79	1.34934068081697e-27	2.60449738211291e-23	Mixed mesoderm	33.88
5	Ndufv3	0.292811477796106	0.99	0.987	2.86658041082527e-29	5.53307350897493e-25	Mixed mesoderm	33.88
5	Hist1h1d	0.290593668426133	0.635	0.489	2.80869428913069e-22	5.42134171688006e-18	Mixed mesoderm	33.88
5	Orc6	0.290488674359875	0.963	0.905	2.38683631618464e-27	4.6070714574996e-23	Mixed mesoderm	33.88
5	H2-Ab1	0.288585346421847	0.484	0.255	4.82066120198577e-40	9.30484025207294e-36	Mixed mesoderm	33.88
5	Eif4b	0.285786512758569	0.998	0.99	1.35098934982893e-35	2.60767964303981e-31	Mixed mesoderm	33.88
5	Loxl2	0.282428514958437	0.684	0.509	1.22351057131107e-31	2.36162010474462e-27	Mixed mesoderm	33.88
5	Plod2	0.281713364984001	0.718	0.61	2.19760816316836e-23	4.24182327654756e-19	Mixed mesoderm	33.88
5	Cyp26a1	0.280898492820931	0.529	0.382	1.01627474734829e-14	1.96161351733167e-10	Mixed mesoderm	33.88
5	Mgarp	0.28005866986669	0.551	0.379	4.72569702318284e-26	9.12154039414752e-22	Mixed mesoderm	33.88
5	D10Wsu102e	0.279680726054125	0.914	0.88	8.14411872008885e-19	1.57197779535155e-14	Mixed mesoderm	33.88
5	Gtf2e2	0.276409094875629	0.943	0.913	4.16332255662589e-28	8.03604519879929e-24	Mixed mesoderm	33.88
5	Eif4ebp1	0.274204954135365	0.996	0.988	1.88561603940979e-16	3.63961607926877e-12	Mixed mesoderm	33.88
5	P4ha1	0.259649787819505	0.851	0.736	1.46833365635853e-25	2.83417762350324e-21	Mixed mesoderm	33.88
5	Nampt	0.258410714904286	0.857	0.819	1.00314001172226e-20	1.9362608506263e-16	Mixed mesoderm	33.88
5	Gins2	0.257525053260194	0.912	0.842	7.50398907221449e-17	1.44841997071884e-12	Mixed mesoderm	33.88
5	Mid1	0.255679708714278	0.98	0.968	8.78164102882967e-20	1.6950323513847e-15	Mixed mesoderm	33.88
5	Prelid2	0.254536169297831	0.663	0.58	4.92484019381497e-15	9.50592654210166e-11	Mixed mesoderm	33.88
5	Ppme1	0.251825403635897	0.78	0.712	1.19849862615445e-19	2.31334204820332e-15	Mixed mesoderm	33.88
5	Hist1h1c	0.250736858801826	0.584	0.475	2.57615313802838e-15	4.97249078702239e-11	Mixed mesoderm	33.88
5	Pfkl	0.250620714291354	0.994	0.976	3.00432060451613e-26	5.79893963083703e-22	Mixed mesoderm	33.88
6	Krt18	1.26057276034133	0.928	0.439	2.52725305460398e-137	4.87810384599661e-133	Mesenchyme	64.77
6	Krt8	1.02573614223622	0.923	0.521	1.22787310313303e-106	2.37004066366737e-102	Mesenchyme	64.78
6	Hand1	0.992619030795856	0.998	0.765	4.58267802151489e-132	8.84548511712805e-128	Mesenchyme	64.79
6	Hist1h1b	0.897683135631013	0.989	0.719	1.53022399093882e-95	2.95363834731011e-91	Mesenchyme	64.80
6	Phlda2	0.855420176827334	0.987	0.844	1.59369087401074e-62	3.07614212501552e-58	Mesenchyme	64.81
6	Msx2	0.828055754412265	0.974	0.606	5.5029609906802e-134	1.06218153042109e-129	Mesenchyme	64.82
6	Asb4	0.808526627406991	0.91	0.466	1.89246189726724e-97	3.65282995410523e-93	Mesenchyme	64.83
6	Hist1h2ap	0.760553667527556	1	0.872	9.34829087307681e-83	1.80440710432129e-78	Mesenchyme	64.84
6	Stard8	0.730975955130054	0.895	0.399	1.42783568971658e-144	2.75600844829094e-140	Mesenchyme	64.85
6	Pmp22	0.687247391413798	0.976	0.61	2.57283066866528e-90	4.96607775665773e-86	Mesenchyme	64.86
6	Ppic	0.676666514775501	0.996	0.83	1.11019228947048e-106	2.14289315713592e-102	Mesenchyme	64.87
6	Peg10	0.643460422012505	0.934	0.642	1.8967119740718e-86	3.6610334523534e-82	Mesenchyme	64.88
6	Tbx3	0.632348984330499	0.982	0.677	5.8550521804923e-93	1.13014217187862e-88	Mesenchyme	64.89
6	Ahnak	0.628790448428847	0.713	0.236	7.02174752927155e-128	1.35533770809999e-123	Mesenchyme	64.90
6	Spin2c	0.627358864090043	0.65	0.242	3.79046385263403e-98	7.3163533283542e-94	Mesenchyme	64.91
6	Fth1	0.615413786079325	1	1	2.90251800021429e-105	5.60244024401362e-101	Mesenchyme	64.92
6	Tuba1a	0.609514093938616	0.993	0.95	1.01411344790805e-63	1.95744177715212e-59	Mesenchyme	64.93
6	Csrp2	0.605961794525144	0.993	0.946	5.35343148418475e-54	1.03331934507734e-49	Mesenchyme	64.94
6	Hist1h2ae	0.579200267347545	0.982	0.727	9.83526753915084e-67	1.89840334040689e-62	Mesenchyme	64.95
6	Sparc	0.562514002836878	0.982	0.709	9.27735613726503e-87	1.7907152816149e-82	Mesenchyme	64.96
6	Polg	0.546371668572809	0.932	0.574	6.76747518177273e-102	1.30625805958577e-97	Mesenchyme	64.97
6	Tmem88	0.536369432034457	0.88	0.465	1.04141894884044e-96	2.01014685505181e-92	Mesenchyme	64.98
6	Id3	0.523787145951412	1	0.951	1.09320742094382e-60	2.11010896390577e-56	Mesenchyme	64.99
6	Rps6ka6	0.51525278973116	0.963	0.765	3.89717413748753e-79	7.52232552017843e-75	Mesenchyme	64.100
6	Cdh11	0.481968029204623	0.86	0.454	4.71226853922405e-88	9.09562073441026e-84	Mesenchyme	64.101
6	Foxf1	0.477973962293397	0.904	0.535	3.06749143094968e-79	5.92087196001908e-75	Mesenchyme	64.102
6	Hist1h1a	0.472320096332528	0.884	0.587	2.74060053167058e-58	5.28990714623055e-54	Mesenchyme	64.103
6	Dusp9	0.463833488061364	0.899	0.541	1.28004811993505e-70	2.47074888109863e-66	Mesenchyme	64.104
6	Peg3	0.451131494933985	0.998	0.974	5.99314762943258e-43	1.15679735543308e-38	Mesenchyme	64.105
6	Hist1h1e	0.449817840922353	0.963	0.754	1.60149238578153e-47	3.09120060303551e-43	Mesenchyme	64.106
6	Rbms1	0.447649393508754	0.989	0.868	1.26301313483509e-56	2.43786795285869e-52	Mesenchyme	64.107
6	Capn6	0.428649642358571	0.755	0.33	8.94454384009249e-86	1.72647585201465e-81	Mesenchyme	64.108
6	S100a10	0.415102420661904	0.961	0.788	1.53917670651773e-37	2.97091887892052e-33	Mesenchyme	64.109
6	Pard6b	0.410412604892828	0.79	0.337	6.85496219186401e-101	1.32314480227359e-96	Mesenchyme	64.110
6	Slc38a4	0.402138692967599	0.926	0.685	4.68938499439079e-46	9.05145091617309e-42	Mesenchyme	64.111
6	Prdm6	0.393436081368639	0.891	0.545	1.58096894163128e-63	3.05158625113669e-59	Mesenchyme	64.112
6	Nrp1	0.391425910769177	0.919	0.619	2.40575960544554e-46	4.64359719043099e-42	Mesenchyme	64.113
6	Unc5c	0.390551373706532	0.875	0.494	3.21093415464936e-63	6.1977451053042e-59	Mesenchyme	64.114
6	Dok4	0.378471805634472	0.899	0.52	7.90990673648901e-68	1.52677019827711e-63	Mesenchyme	64.115
6	Map1b	0.377431255263817	0.796	0.608	8.96288151313318e-27	1.73001538966497e-22	Mesenchyme	64.116
6	Fabp5	0.376097543255703	0.998	0.985	1.31619760415037e-35	2.54052461553105e-31	Mesenchyme	64.117
6	Daam1	0.373713128648509	0.814	0.472	4.38987077515937e-63	8.47332857021261e-59	Mesenchyme	64.118
6	Morc4	0.371586891708721	0.624	0.227	3.31130057429078e-90	6.39147236849606e-86	Mesenchyme	64.119
6	Lgals1	0.367768528604769	0.79	0.689	6.06630450312147e-13	1.17091809519251e-08	Mesenchyme	64.120
6	Actb	0.366629961569443	1	1	3.23565987684829e-61	6.24547069429256e-57	Mesenchyme	64.121
6	C430049B03Rik	0.365873696515883	0.74	0.321	6.48702804440388e-83	1.25212615313084e-78	Mesenchyme	64.122
6	Igf2	0.346549974408232	0.919	0.681	9.43251336696723e-36	1.82066373009201e-31	Mesenchyme	64.123
6	Tmsb4x	0.344891682347384	0.921	0.815	3.00161460627479e-15	5.79371651303159e-11	Mesenchyme	64.124
6	Slc25a4	0.341607766853883	1	0.997	2.72594152692871e-56	5.2616123352778e-52	Mesenchyme	64.125
6	Slc6a6	0.338927572906134	0.965	0.842	1.78439621926721e-35	3.44424158242957e-31	Mesenchyme	64.126
6	Arl4c	0.338215109369889	0.838	0.542	1.78581554896798e-44	3.446981172618e-40	Mesenchyme	64.127
6	Smarcd3	0.332348232706654	0.807	0.434	2.84510461075419e-57	5.49162091967774e-53	Mesenchyme	64.128
6	Mtch1	0.331380948495731	0.996	0.948	2.85849999778173e-45	5.5174766957183e-41	Mesenchyme	64.129
6	Basp1	0.328604505929541	0.996	0.945	5.51984679483009e-30	1.0654408283381e-25	Mesenchyme	64.130
6	Smad7	0.323863300070764	0.956	0.775	2.4437657426488e-40	4.71695663646071e-36	Mesenchyme	64.131
6	Rbfox2	0.320803003189984	0.956	0.802	3.06131738997072e-37	5.90895482612148e-33	Mesenchyme	64.132
6	Wls	0.318462992901005	0.95	0.778	1.1547020644054e-36	2.2288059247153e-32	Mesenchyme	64.133
6	Msx1	0.317965973858755	0.961	0.828	2.63449283941425e-24	5.08509807863738e-20	Mesenchyme	64.134
6	Rgs5	0.31124436707704	0.733	0.402	2.38029170398765e-44	4.59443904703696e-40	Mesenchyme	64.135
6	Pclaf	0.305121170093684	1	0.933	1.61133842267333e-27	3.11020542344406e-23	Mesenchyme	64.136
6	Sh3bgrl3	0.302962223430509	0.991	0.951	1.41981762640821e-36	2.74053198249313e-32	Mesenchyme	64.137
6	Klf6	0.301665796337868	0.823	0.573	1.89676898575271e-36	3.66114349629987e-32	Mesenchyme	64.138
6	Appbp2	0.300130510543149	0.921	0.807	3.75874798936226e-36	7.25513536906704e-32	Mesenchyme	64.139
6	Fos	0.299931670618066	0.641	0.448	6.73986560087233e-16	1.30092885828038e-11	Mesenchyme	64.140
6	Rrm2	0.296432321878883	0.969	0.867	5.58343359929122e-26	1.07771435333519e-21	Mesenchyme	64.141
6	Aprt	0.291237599622548	1	0.992	1.33917506589944e-33	2.58487571219909e-29	Mesenchyme	64.142
6	Podxl	0.288579500254855	0.772	0.46	6.19907461584243e-44	1.19654538234991e-39	Mesenchyme	64.143
6	Tpm3	0.287247448754239	1	0.983	3.81584643374357e-37	7.36534678641185e-33	Mesenchyme	64.144
6	Myl7	0.28621225361926	0.67	0.364	1.09443432830139e-37	2.11247714048735e-33	Mesenchyme	64.145
6	Ugdh	0.283821390954145	0.877	0.606	7.775259569831e-38	1.50078060216878e-33	Mesenchyme	64.146
6	Zc3hav1	0.283817746782161	0.597	0.255	5.82599198966196e-59	1.12453297384455e-54	Mesenchyme	64.147
6	Ddt	0.283598038336897	0.991	0.954	9.80462623739712e-23	1.89248895634239e-18	Mesenchyme	64.148
6	Akap12	0.282224676599594	0.845	0.646	2.66238754278665e-27	5.1389404350868e-23	Mesenchyme	64.149
6	Mns1	0.281210042336184	0.912	0.693	3.32436024770526e-32	6.41668015012069e-28	Mesenchyme	64.150
6	Smad6	0.277123377346247	0.744	0.366	1.39670404968526e-60	2.6959181567025e-56	Mesenchyme	64.151
6	Myh9	0.273132380965643	0.845	0.654	1.54355992703484e-29	2.97937937116266e-25	Mesenchyme	64.152
6	Bex3	0.272261584192933	1	0.998	7.55612198849705e-32	1.4584826662197e-27	Mesenchyme	64.153
6	Srsf3	0.270279249276842	1	0.999	2.53986846442547e-35	4.90245411003404e-31	Mesenchyme	64.154
6	Cdc42ep5	0.263810540413445	0.814	0.531	1.94101201422062e-34	3.74654138984865e-30	Mesenchyme	64.155
6	Tceal8	0.260331922704942	0.987	0.93	6.68154279433345e-22	1.28967139016224e-17	Mesenchyme	64.156
6	Apcdd1	0.260319566600509	0.637	0.308	9.62605451054973e-53	1.85802104162631e-48	Mesenchyme	64.157
6	Spats2l	0.259894610003196	0.569	0.268	1.12534401884707e-49	2.17213902517861e-45	Mesenchyme	64.158
6	Vim	0.257069764672544	0.996	0.958	1.94770599162413e-17	3.75946210503289e-13	Mesenchyme	64.159
6	Amot	0.256381536984652	0.829	0.623	2.35416463906801e-26	4.54400858632907e-22	Mesenchyme	64.160
6	Pfn1	0.255483378996102	1	0.999	2.46450616801114e-41	4.7569898054951e-37	Mesenchyme	64.161
6	Tyms	0.254729586019423	0.982	0.9	4.87505250366097e-26	9.4098263425664e-22	Mesenchyme	64.162
6	Stmn1	0.254265275898933	1	0.986	4.93644379587992e-21	9.52832381480743e-17	Mesenchyme	64.163
6	Frmd6	0.252156364267694	0.676	0.375	1.72366006580081e-43	3.32700865900873e-39	Mesenchyme	64.164
7	Rspo3	0.973367810939389	0.789	0.526	7.56987151680118e-54	1.46113660017296e-49	Intermediate mesoderm	67.57
7	Ube2c	0.844211601863901	0.995	0.847	3.23725202040993e-87	6.24854384979524e-83	Intermediate mesoderm	67.58
7	Cited1	0.748425222276093	0.741	0.371	1.20191639077329e-79	2.31993901747061e-75	Intermediate mesoderm	67.59
7	Cenpf	0.748361652507439	1	0.839	6.16447897767245e-83	1.18986773227034e-78	Intermediate mesoderm	67.60
7	Hoxaas3	0.682054617692	0.553	0.166	2.40876317751983e-88	4.64939468524878e-84	Intermediate mesoderm	67.61
7	Crabp1	0.680717994979656	0.921	0.737	7.59268973280892e-51	1.46554097222678e-46	Intermediate mesoderm	67.62
7	Lef1	0.651845392844019	0.975	0.752	3.27213679124057e-95	6.31587843445256e-91	Intermediate mesoderm	67.63
7	Top2a	0.642535951077244	0.995	0.87	2.14088427916408e-71	4.13233483564251e-67	Intermediate mesoderm	67.64
7	Osr1	0.632657935908967	0.556	0.171	1.45647753216219e-97	2.81129293257946e-93	Intermediate mesoderm	67.65
7	Hoxd9	0.620088414725646	0.596	0.149	2.80085824641605e-135	5.40621658723225e-131	Intermediate mesoderm	67.66
7	Prc1	0.617730909441037	0.932	0.564	7.572706555771e-81	1.46168381939492e-76	Intermediate mesoderm	67.67
7	Meis2	0.617359521338226	0.975	0.745	1.12051664019109e-77	2.16282121889684e-73	Intermediate mesoderm	67.68
7	Mest	0.611504189465002	0.537	0.544	0.00467917065169102	1	Intermediate mesoderm	67.69
7	Cks2	0.606264829890544	1	0.958	1.8969042732377e-85	3.66140462820341e-81	Intermediate mesoderm	67.70
7	H2afx	0.557519759644519	1	0.962	4.77096048103879e-58	9.20890792050107e-54	Intermediate mesoderm	67.71
7	Rbp1	0.550860685177741	0.95	0.897	9.23852614550349e-41	1.78322031660508e-36	Intermediate mesoderm	67.72
7	Cdk1	0.532285889311958	0.991	0.83	6.20441507635732e-67	1.19757619803849e-62	Intermediate mesoderm	67.73
7	Cenpe	0.519889111700905	0.959	0.736	8.35380618704643e-59	1.6124516702237e-54	Intermediate mesoderm	67.74
7	Grb10	0.503196683704003	0.907	0.758	3.15400065902424e-39	6.08785207204859e-35	Intermediate mesoderm	67.75
7	Arl6ip1	0.499659799487845	0.993	0.899	5.80192436353775e-51	1.11988744065006e-46	Intermediate mesoderm	67.76
7	Mki67	0.49952338336128	0.975	0.781	1.07226139365201e-51	2.06967894202712e-47	Intermediate mesoderm	67.77
7	Ifitm1	0.497959830266118	0.998	0.98	3.52271349166654e-35	6.79954158161476e-31	Intermediate mesoderm	67.78
7	Tpx2	0.489717228577164	0.98	0.773	2.20479970759335e-56	4.25570439559668e-52	Intermediate mesoderm	67.79
7	Incenp	0.486683815892819	0.95	0.672	1.22397413636049e-69	2.36251487800302e-65	Intermediate mesoderm	67.80
7	Bub3	0.477594515648635	0.982	0.874	4.72829135343983e-65	9.12654797040955e-61	Intermediate mesoderm	67.81
7	Cdx2	0.471077706496316	0.776	0.423	1.52821120833141e-57	2.94975327432129e-53	Intermediate mesoderm	67.82
7	Rnf213	0.458861149209514	0.605	0.199	1.08308766044086e-100	2.09057580218296e-96	Intermediate mesoderm	67.83
7	Id2	0.448934080830659	0.871	0.7	4.36825485500487e-29	8.43160552113041e-25	Intermediate mesoderm	67.84
7	Tshz1	0.443521432841333	0.667	0.308	1.78027144830142e-73	3.43627994951141e-69	Intermediate mesoderm	67.85
7	Zfp503	0.442905651774078	0.694	0.31	8.30188262189515e-77	1.6024293836782e-72	Intermediate mesoderm	67.86
7	Nusap1	0.439865956795169	0.891	0.551	3.84188268016693e-54	7.4156019492582e-50	Intermediate mesoderm	67.87
7	Ccnb1	0.438980706811208	0.961	0.757	5.61092514469871e-47	1.08302077142975e-42	Intermediate mesoderm	67.88
7	Plk1	0.438297127193893	0.893	0.574	5.70277569037676e-59	1.10074976375652e-54	Intermediate mesoderm	67.89
7	Hmmr	0.433651361965708	0.937	0.667	1.84420901573302e-52	3.55969224216788e-48	Intermediate mesoderm	67.90
7	Smc6	0.433402771091429	0.991	0.952	1.21700925379718e-26	2.34907126167932e-22	Intermediate mesoderm	67.91
7	Gm45889	0.432807899209619	0.848	0.615	9.47601385951509e-41	1.8290601951636e-36	Intermediate mesoderm	67.92
7	Aldh1a2	0.430892152654673	0.635	0.401	1.73275367145366e-25	3.34456113663986e-21	Intermediate mesoderm	67.93
7	Wnt5a	0.430712615820578	0.825	0.556	2.54964761376274e-54	4.92132982408484e-50	Intermediate mesoderm	67.94
7	Cenpa	0.427774744422302	0.991	0.893	1.06011798054645e-39	2.04623972605076e-35	Intermediate mesoderm	67.95
7	Kif11	0.426281862323445	0.914	0.614	1.28179400012805e-62	2.47411877904717e-58	Intermediate mesoderm	67.96
7	Mis18bp1	0.423615981558736	0.902	0.631	7.19805195744544e-56	1.38936798882612e-51	Intermediate mesoderm	67.97
7	Aurkb	0.413739960529621	0.921	0.62	6.78911576376622e-61	1.31043512472216e-56	Intermediate mesoderm	67.98
7	Mllt3	0.413615717964876	0.76	0.511	3.02040983622614e-46	5.8299950658837e-42	Intermediate mesoderm	67.99
7	mt-Cytb	0.385726350145727	1	0.997	1.67569712326385e-29	3.23443058732389e-25	Intermediate mesoderm	67.100
7	Hoxb1	0.378683462567983	0.864	0.57	1.53154613395749e-37	2.95619034776474e-33	Intermediate mesoderm	67.101
7	Hoxb5os	0.376094357484212	0.413	0.094	2.84535962018046e-89	5.49211313887232e-85	Intermediate mesoderm	67.102
7	Cdca2	0.375435940180195	0.846	0.525	1.00399897821539e-58	1.93791882775135e-54	Intermediate mesoderm	67.103
7	Greb1l	0.370391704303808	0.807	0.606	9.87671479878301e-39	1.9064034904611e-34	Intermediate mesoderm	67.104
7	Kif20b	0.368194120904588	0.937	0.711	3.92138086652831e-44	7.56904934857294e-40	Intermediate mesoderm	67.105
7	Mycn	0.3601697682384	0.828	0.62	2.94585549509925e-36	5.68609027664058e-32	Intermediate mesoderm	67.106
7	mt-Nd4	0.358402299322973	1	0.997	2.29025489780396e-29	4.4206500037412e-25	Intermediate mesoderm	67.107
7	Smc1a	0.350058485188147	0.995	0.958	1.22167505829541e-42	2.35807719752179e-38	Intermediate mesoderm	67.108
7	mt-Nd2	0.348524427593197	0.998	0.995	3.09504900478506e-33	5.97406358903613e-29	Intermediate mesoderm	67.109
7	mt-Atp6	0.346837963477253	1	0.999	4.12624227221198e-28	7.96447283382356e-24	Intermediate mesoderm	67.110
7	Tle4	0.343504663503299	0.776	0.508	7.00533527953979e-40	1.35216981565677e-35	Intermediate mesoderm	67.111
7	Cdc20	0.34090936012802	0.902	0.716	2.69148056398588e-30	5.19509578460554e-26	Intermediate mesoderm	67.112
7	Smc4	0.336771067187309	0.989	0.904	1.41498779894611e-36	2.73120944952579e-32	Intermediate mesoderm	67.113
7	mt-Nd1	0.334592536486012	1	0.996	3.99906955696241e-23	7.71900405884885e-19	Intermediate mesoderm	67.114
7	Igf2	0.334153995234016	0.726	0.696	0.00205465273056097	1	Intermediate mesoderm	67.115
7	Pcdh19	0.333266644088901	0.429	0.213	7.60706895898681e-30	1.46831645046363e-25	Intermediate mesoderm	67.116
7	Spc25	0.33233237638575	0.916	0.722	8.23854135317626e-35	1.59020325199008e-30	Intermediate mesoderm	67.117
7	Aurka	0.331948631196163	0.841	0.54	2.20504623202257e-45	4.25618023704996e-41	Intermediate mesoderm	67.118
7	mt-Co2	0.32824939304049	1	0.998	1.9494302072916e-35	3.76279018611424e-31	Intermediate mesoderm	67.119
7	Gpc6	0.327967251352971	0.846	0.628	4.62577436783948e-39	8.92866968480376e-35	Intermediate mesoderm	67.120
7	Hoxb9	0.327875477081855	0.306	0.084	1.92321852709314e-51	3.71219640099518e-47	Intermediate mesoderm	67.121
7	Pitx2	0.321310905453598	0.624	0.426	2.39409612666185e-23	4.6210843436827e-19	Intermediate mesoderm	67.122
7	Lefty2	0.320861274405932	0.231	0.131	4.46575267029637e-10	8.61979580420606e-06	Intermediate mesoderm	67.123
7	Prtg	0.31793136849952	0.995	0.955	5.25841823406981e-23	1.01497988754016e-18	Intermediate mesoderm	67.124
7	Mdk	0.314952464750057	1	0.996	5.06281546458954e-34	9.77224640975073e-30	Intermediate mesoderm	67.125
7	mt-Nd4l	0.31209850272354	0.993	0.958	8.72708430618026e-22	1.68450181277891e-17	Intermediate mesoderm	67.126
7	Hoxb4	0.310949027830459	0.58	0.31	8.07060976314076e-42	1.55778909648143e-37	Intermediate mesoderm	67.127
7	Hnrnpdl	0.310135777676835	0.998	0.978	4.78436805185239e-38	9.23478721368549e-34	Intermediate mesoderm	67.128
7	Pimreg	0.305724409964851	0.773	0.542	1.4335650077777e-32	2.76706717801252e-28	Intermediate mesoderm	67.129
7	Msi2	0.30518809695387	0.88	0.747	1.95948819509942e-26	3.78220411418091e-22	Intermediate mesoderm	67.130
7	Hmgb2	0.305131460347402	1	0.994	1.84031654785611e-40	3.55217900067187e-36	Intermediate mesoderm	67.131
7	Fzd10	0.304279926683718	0.596	0.207	1.56800127682535e-79	3.02655606452829e-75	Intermediate mesoderm	67.132
7	Sall1	0.301593586688877	0.719	0.438	2.88573655960017e-47	5.57004870734024e-43	Intermediate mesoderm	67.133
7	Bub1b	0.297856501322803	0.837	0.621	1.37236573122202e-31	2.64894033440475e-27	Intermediate mesoderm	67.134
7	Limch1	0.2966328164833	0.621	0.302	3.14787640901729e-48	6.07603104468517e-44	Intermediate mesoderm	67.135
7	Dbf4	0.295011036509996	0.925	0.785	5.86460045341937e-32	1.13198517951901e-27	Intermediate mesoderm	67.136
7	Ckap2l	0.294251028488445	0.773	0.46	6.68219323991791e-46	1.28979693916895e-41	Intermediate mesoderm	67.137
7	Tgfb2	0.29358738161426	0.655	0.469	4.59507756661773e-20	8.86941871908554e-16	Intermediate mesoderm	67.138
7	Cdca8	0.290587809251146	0.998	0.892	8.73595661048197e-29	1.68621434495523e-24	Intermediate mesoderm	67.139
7	Sms	0.28842687851456	0.961	0.929	1.68175062557976e-18	3.24611505749405e-14	Intermediate mesoderm	67.140
7	mt-Nd5	0.284636006774417	0.984	0.955	1.93201714498446e-19	3.72917949324901e-15	Intermediate mesoderm	67.141
7	mt-Nd3	0.283325536242864	0.998	0.959	2.88660805068931e-20	5.57173085944051e-16	Intermediate mesoderm	67.142
7	Trir	0.276794119118089	0.995	0.966	1.29669503237193e-29	2.5028807514843e-25	Intermediate mesoderm	67.143
7	Ccnf	0.273190360882226	0.769	0.523	3.51776139991618e-30	6.78998305411821e-26	Intermediate mesoderm	67.144
7	Birc5	0.269856481647097	0.991	0.913	2.86311882142903e-24	5.52639194912232e-20	Intermediate mesoderm	67.145
7	Kif23	0.268885933059954	0.807	0.557	3.33082328465824e-30	6.42915510404733e-26	Intermediate mesoderm	67.146
7	Hoxd4	0.267998323856123	0.497	0.128	9.29754163232153e-96	1.7946114858707e-91	Intermediate mesoderm	67.147
7	Ube2s	0.267897393955914	1	0.99	3.42712409820074e-28	6.61503493434707e-24	Intermediate mesoderm	67.148
7	Cks1b	0.267047131367776	1	0.992	7.9751842546372e-34	1.53937006483007e-29	Intermediate mesoderm	67.149
7	Maml3	0.265796751473774	0.646	0.395	1.23854274908373e-35	2.39063521428143e-31	Intermediate mesoderm	67.150
7	mt-Co3	0.263629299761204	1	0.999	3.95615241177252e-23	7.63616538520331e-19	Intermediate mesoderm	67.151
7	Aspm	0.263069891682755	0.687	0.45	6.77502019542724e-29	1.30771439812137e-24	Intermediate mesoderm	67.152
7	Smarcc1	0.262027731899948	0.995	0.973	2.19939098785719e-25	4.24526448476195e-21	Intermediate mesoderm	67.153
7	Hjurp	0.261994981565049	0.882	0.731	9.98606401222401e-22	1.92751007563948e-17	Intermediate mesoderm	67.154
7	Cdca3	0.261665678612556	0.948	0.796	3.7507315077527e-25	7.23966195626425e-21	Intermediate mesoderm	67.155
7	Ralgps2	0.260924151134757	0.918	0.801	1.02903767998057e-23	1.9862485298985e-19	Intermediate mesoderm	67.156
7	Ivns1abp	0.260090998575219	0.916	0.858	5.68973647897053e-22	1.09823293517089e-17	Intermediate mesoderm	67.157
7	Kif18a	0.258366624442596	0.662	0.41	2.03200269085601e-35	3.92217159389027e-31	Intermediate mesoderm	67.158
7	Hoxa5	0.257967348638403	0.456	0.127	1.34975632443145e-80	2.60529965741759e-76	Intermediate mesoderm	67.159
7	Igf2bp3	0.256742160168205	0.971	0.901	1.39287500590368e-28	2.68852733639528e-24	Intermediate mesoderm	67.160
7	Foxc1	0.252761708700964	0.508	0.206	2.17422320109192e-51	4.19668562274762e-47	Intermediate mesoderm	67.161
7	Kpna2	0.252153855122197	0.592	0.327	1.51037883344347e-41	2.91533322431258e-37	Intermediate mesoderm	67.162
8	Fgf8	1.85308547032312	0.897	0.395	1.79636640425431e-189	3.46734643349166e-185	PGC	37.61
8	Hoxaas3	1.78724376901377	0.608	0.163	3.58406270714972e-147	6.9179578373404e-143	PGC	37.61
8	T	1.69526335699707	0.846	0.189	3.96651337214248e-291	7.65616411090941e-287	PGC	37.61
8	Rspo3	1.47028370564661	0.89	0.519	9.04573657289067e-129	1.74600807329936e-124	PGC	37.61
8	Fst	1.31322760342332	0.628	0.288	5.22270527658079e-86	1.00808657248562e-81	PGC	37.61
8	S100a11	1.21273574460934	0.803	0.68	3.06977934345813e-57	5.92528808874288e-53	PGC	37.61
8	Cdx2	1.19604552126688	0.872	0.417	1.86909430837099e-157	3.60772583401768e-153	PGC	37.61
8	Grsf1	1.10695660375504	0.839	0.756	1.66045088129038e-56	3.20500229106669e-52	PGC	37.61
8	Defa30	1.09277807245861	0.537	0.154	3.96372073437655e-108	7.65077376149362e-104	PGC	37.61
8	Ccnd2	1.06764644667588	0.947	0.818	4.17893493429108e-88	8.06618021016863e-84	PGC	37.61
8	Psme2	1.04986781432232	0.922	0.754	3.8172929126381e-108	7.36813877997406e-104	PGC	37.61
8	Bex1	1.04938706650185	0.977	0.841	3.54125512446367e-124	6.83533064123977e-120	PGC	37.61
8	Crabp2	1.01989403783045	0.711	0.283	3.03464198622432e-126	5.85746596181019e-122	PGC	37.61
8	Pou5f1	0.930741472720602	0.713	0.33	3.85965172120109e-92	7.44989975226234e-88	PGC	37.61
8	Bex4	0.914996153344115	0.952	0.747	5.12545460709885e-115	9.89315248262221e-111	PGC	37.61
8	Id1	0.911474126075047	0.961	0.913	5.31678245942412e-42	1.02624535031804e-37	PGC	37.61
8	Lefty1	0.906604816865165	0.261	0.035	1.82891365669333e-100	3.53016914014947e-96	PGC	37.61
8	Rbp1	0.810293683000592	0.888	0.901	3.82522719446556e-36	7.38345353075742e-32	PGC	37.61
8	Cdx1	0.767670410266845	0.534	0.148	5.93811977185655e-115	1.14617587836375e-110	PGC	37.61
8	Cdkn1a	0.749382073225113	0.817	0.501	2.72183648435142e-71	5.25368878209511e-67	PGC	37.61
8	Stmn2	0.746822101008564	0.702	0.388	3.80443416671476e-71	7.34331882859283e-67	PGC	37.61
8	Fzd10	0.745710460968921	0.732	0.198	2.68991208982242e-184	5.19206831577524e-180	PGC	37.61
8	Sema6a	0.743648077628974	0.656	0.197	2.17547495325522e-147	4.19910175477323e-143	PGC	37.61
8	Aldh2	0.736853163371558	0.897	0.818	6.07139036167199e-60	1.17189976760993e-55	PGC	37.61
8	Hoxb5os	0.734126206634606	0.401	0.095	3.21475110964933e-92	6.20511259184514e-88	PGC	37.61
8	Psme1	0.726934569426912	0.897	0.824	4.64598720426965e-55	8.96768450168127e-51	PGC	37.61
8	Hoxb9	0.717064537137747	0.45	0.074	8.4405635391038e-152	1.62919757431782e-147	PGC	37.61
8	Igfbp3	0.713829385515685	0.491	0.062	4.05188608808052e-215	7.82095052721302e-211	PGC	37.61
8	Cox7a2	0.7040947175299	1	0.999	6.31523028898721e-110	1.21896575038031e-105	PGC	37.61
8	Ptn	0.698095367547829	0.436	0.226	3.87112775580703e-34	7.47205079425873e-30	PGC	37.61
8	Cenpw	0.660456565227868	0.979	0.961	4.6156642932563e-63	8.90915521884331e-59	PGC	37.61
8	Hoxc8	0.656538658194773	0.381	0.028	1.27821845226974e-236	2.46721725657106e-232	PGC	37.61
8	Foxb1	0.649814840498506	0.518	0.054	3.19916207861436e-260	6.17502264414145e-256	PGC	37.61
8	Ezr	0.649695360315392	0.736	0.301	1.06677993053169e-119	2.05909862191227e-115	PGC	37.61
8	Gnai2	0.642593601309751	1	0.995	8.0039340175868e-105	1.5449193440746e-100	PGC	37.61
8	Slc25a5	0.642068775850323	0.993	0.989	2.9769841501116e-70	5.7461748065454e-66	PGC	37.61
8	Sp5	0.634135489361868	0.61	0.303	7.63771992241211e-63	1.47423269942399e-58	PGC	37.61
8	Fgf17	0.630977378485001	0.454	0.023	0	0	PGC	37.61
8	Lhpp	0.62992610552425	0.679	0.258	3.77852836239134e-124	7.29331544508777e-120	PGC	37.61
8	Lefty2	0.623738423634486	0.259	0.129	2.34744592617974e-17	4.53104012671214e-13	PGC	37.61
8	Hoxb8	0.622877490201838	0.518	0.104	9.47095244544558e-152	1.8280832410199e-147	PGC	37.61
8	Cyb5a	0.618021334850026	0.959	0.902	8.48244313256527e-56	1.63728117344775e-51	PGC	37.61
8	Hes7	0.599476734841167	0.466	0.069	8.19341030377494e-177	1.58149205683464e-172	PGC	37.61
8	Sprr2a3	0.589520762551733	0.22	0.019	1.08288316991366e-119	2.09018109456734e-115	PGC	37.61
8	Bst2	0.587842306881018	0.578	0.26	1.40857670578454e-58	2.71883475750533e-54	PGC	37.61
8	Slc2a1	0.575049408233879	0.927	0.891	2.00088425802526e-45	3.86210679484035e-41	PGC	37.61
8	Ptk7	0.561342751349344	0.869	0.694	6.52274554702469e-79	1.25902034548671e-74	PGC	37.61
8	Ifitm3	0.557143113278436	0.56	0.312	1.9872278871574e-42	3.83574726779121e-38	PGC	37.61
8	Sct	0.553632538519793	0.438	0.195	2.99400193752557e-45	5.77902253981185e-41	PGC	37.61
8	Cox6b2	0.551321315649166	0.782	0.595	3.51750713344128e-42	6.78949226896836e-38	PGC	37.61
8	Myl12b	0.531996634213941	0.933	0.841	1.56292347204645e-63	3.01675488574406e-59	PGC	37.61
8	Pdgfa	0.526925567901763	0.649	0.332	4.75144223218231e-67	9.17123379655829e-63	PGC	37.61
8	Arg1	0.523187273197241	0.397	0.065	3.20266769989169e-133	6.18178919433094e-129	PGC	37.61
8	Oat	0.521016518899961	0.883	0.789	2.66837316339022e-54	5.1504938799758e-50	PGC	37.61
8	Cdc42ep5	0.510343055964022	0.677	0.542	1.28393201449961e-27	2.47824557438714e-23	PGC	37.61
8	Npm3	0.50996246049007	0.995	0.971	2.26417967795941e-59	4.37031961439725e-55	PGC	37.61
8	mt-Cytb	0.484466785783845	1	0.997	8.56161831996356e-36	1.65256356811937e-31	PGC	37.61
8	Nkx1-2	0.484307023752632	0.463	0.052	1.66656536193249e-223	3.2168044616021e-219	PGC	37.61
8	Cdkn1c	0.473260744299221	0.771	0.681	2.86083536815304e-15	5.52198442760901e-11	PGC	37.61
8	Sox2	0.459301119262484	0.482	0.125	2.64009399164932e-94	5.09590942268153e-90	PGC	37.61
8	Hoxc9	0.457221593504258	0.3	0.022	3.90436855278698e-185	7.53621218058943e-181	PGC	37.61
8	Tcea3	0.448490524407723	0.532	0.111	8.38966707497229e-140	1.61937353881115e-135	PGC	37.61
8	Wnt5b	0.447067261233545	0.511	0.199	5.96393326810892e-71	1.15115839941038e-66	PGC	37.61
8	Hoxa9	0.446264301880853	0.321	0.019	3.78063357213766e-221	7.2973789209401e-217	PGC	37.61
8	Ttc28	0.44597785071766	0.58	0.357	7.01969072121746e-44	1.35494070300939e-39	PGC	37.61
8	Hoxc6	0.445964831048935	0.346	0.031	3.02631674145205e-188	5.84139657435074e-184	PGC	37.61
8	Chd3	0.441298730445475	0.55	0.356	1.00657282867085e-35	1.94288687390047e-31	PGC	37.61
8	Pycr2	0.438560439157986	0.778	0.727	1.81584906232782e-22	3.50495186010516e-18	PGC	37.61
8	Phlda3	0.437315616524802	0.75	0.552	1.9445699213469e-34	3.75340886218378e-30	PGC	37.61
8	Rgs17	0.434610579788019	0.479	0.167	8.74236467393653e-72	1.68745122936323e-67	PGC	37.61
8	Epha5	0.4315963683974	0.287	0.04	1.54292046116319e-110	2.97814507413719e-106	PGC	37.61
8	Ndufaf4	0.429281925026337	0.883	0.832	5.13541885364405e-36	9.91238547130374e-32	PGC	37.61
8	H2afj	0.428667945618652	0.947	0.887	9.55467612682702e-43	1.84424358600015e-38	PGC	37.61
8	Tagln2	0.424189308804138	0.817	0.623	1.41213950925389e-39	2.72571168076185e-35	PGC	37.61
8	Pcmtd1	0.423334511563515	0.722	0.593	7.04398934031518e-30	1.35963082246764e-25	PGC	37.61
8	mt-Nd4l	0.42287485172694	0.966	0.96	1.59895046149421e-26	3.08629418077612e-22	PGC	37.61
8	Epcam	0.421432346671062	0.548	0.271	4.02892756832197e-40	7.77663599237507e-36	PGC	37.61
8	Hoxa7	0.42048342216099	0.326	0.058	3.02496369966092e-99	5.83878493308551e-95	PGC	37.61
8	Ccnd1	0.41620955565466	0.913	0.857	3.74827968430741e-26	7.23492944665016e-22	PGC	37.61
8	Txnip	0.415412576713329	0.663	0.553	8.84342267858781e-20	1.70695744542102e-15	PGC	37.61
8	mt-Co2	0.410653042879498	1	0.998	2.07594052323406e-44	4.00698039794638e-40	PGC	37.61
8	Spint2	0.408294372772801	0.624	0.261	2.9209577841716e-71	5.63803271500801e-67	PGC	37.61
8	Limch1	0.408220063837134	0.567	0.306	2.29516865492146e-43	4.43013453772939e-39	PGC	37.61
8	Cd81	0.403270180187657	0.982	0.964	4.47404914223293e-38	8.635809654338e-34	PGC	37.61
8	Arid3b	0.403216757070615	0.835	0.738	2.38121730640798e-37	4.59622564482869e-33	PGC	37.61
8	Ckb	0.398238158260483	0.472	0.287	3.58714474184922e-26	6.92390678071737e-22	PGC	37.61
8	Alox15	0.39643081304525	0.424	0.082	2.40667485319577e-122	4.64536380163847e-118	PGC	37.61
8	Dusp4	0.396328355967332	0.555	0.304	6.52063133088738e-43	1.25861225948788e-38	PGC	37.61
8	Slc2a3	0.394640908413135	0.823	0.623	1.03833571261826e-42	2.00419559249577e-38	PGC	37.61
8	Tpd52	0.394510178851854	0.681	0.293	3.21373570958497e-75	6.2031526666409e-71	PGC	37.61
8	Ncam1	0.394215048012165	0.489	0.466	2.58907082189208e-09	4.99742450041609e-05	PGC	37.61
8	Hmcn1	0.39299650511628	0.53	0.164	2.66106316853048e-99	5.13638412789753e-95	PGC	37.61
8	Dusp6	0.391333190137459	0.518	0.259	1.19092715572362e-48	2.29872759597773e-44	PGC	37.61
8	mt-Nd4	0.389114068346649	1	0.997	3.25337424062015e-26	6.27966295924501e-22	PGC	37.61
8	mt-Atp6	0.383556194397673	1	0.999	4.93366873301779e-27	9.52296738847094e-23	PGC	37.61
8	Ccng1	0.379820794797095	0.849	0.734	2.38925438983013e-35	4.61173882325013e-31	PGC	37.61
8	Mllt3	0.378824703045325	0.548	0.526	6.52201226143154e-09	0.000125887880670152	PGC	37.61
8	Pla2g12a	0.376473694648284	0.78	0.621	1.23498864171463e-40	2.38377507623758e-36	PGC	37.61
8	Tubb2b	0.371713486063401	0.651	0.512	4.24451536999617e-23	8.1927635671666e-19	PGC	37.61
8	Sms	0.363356248079201	0.966	0.929	1.78478934791175e-30	3.44500039933926e-26	PGC	37.61
8	Cox7c	0.360109632451451	1	1	1.98656362216952e-64	3.83446510351161e-60	PGC	37.61
8	Plekhf2	0.350884152410777	0.557	0.367	9.51096576489242e-29	1.83580661193954e-24	PGC	37.61
8	Gtf3a	0.347999419271103	0.851	0.801	1.42561480154161e-29	2.75172168993561e-25	PGC	37.61
8	Malat1	0.346805265966988	1	0.998	1.55363497380101e-07	0.00299882622643071	PGC	37.61
8	Rtl8a	0.345250510156164	0.56	0.34	2.82968563465091e-37	5.46185921200318e-33	PGC	37.61
8	Pmm1	0.344423031851713	0.885	0.811	4.62112687682369e-27	8.91969909764508e-23	PGC	37.61
8	Sh3gl3	0.343815099558627	0.514	0.26	1.92940322635332e-43	3.72413410750717e-39	PGC	37.61
8	Cuedc2	0.342666960173887	0.851	0.76	1.28983866959723e-38	2.48964660005658e-34	PGC	37.61
8	Acot7	0.34154645450607	0.482	0.2	7.98143096705681e-60	1.5405758052613e-55	PGC	37.61
8	Cxxc5	0.341201199164703	0.844	0.774	6.40804994004185e-23	1.23688179942688e-18	PGC	37.61
8	Pim1	0.339743950089936	0.491	0.35	7.07031275664367e-20	1.36471176828736e-15	PGC	37.61
8	Psip1	0.339274642739247	0.993	0.992	1.1487479127756e-22	2.21731322123946e-18	PGC	37.61
8	Bbx	0.338140478923719	0.851	0.832	1.12759465625147e-13	2.17648320549659e-09	PGC	37.61
8	Psmb8	0.338024862468542	0.222	0.023	1.24955333832707e-104	2.41188785363892e-100	PGC	37.61
8	Zfp503	0.334110018415244	0.484	0.325	9.02723927844273e-21	1.74243772552502e-16	PGC	37.61
8	Ndufs4	0.333840986861944	0.979	0.97	3.09076773480174e-31	5.96579988171432e-27	PGC	37.61
8	Pdgfrl	0.328711853754082	0.36	0.094	2.81642330822528e-74	5.43626026953644e-70	PGC	37.61
8	Uchl1	0.328409430902875	0.427	0.151	5.50809176247403e-62	1.06317187199274e-57	PGC	37.61
8	Evx1os	0.326788420108359	0.502	0.261	1.08846749200405e-41	2.10095995306622e-37	PGC	37.61
8	Uqcrh	0.324784349201169	1	0.999	9.75268000460672e-55	1.88246229448919e-50	PGC	37.61
8	Sp8	0.324124150562204	0.433	0.084	1.62532356783956e-125	3.13719955064391e-121	PGC	37.61
8	mt-Nd2	0.323668237166768	0.998	0.995	1.36456158044086e-18	2.63387676256694e-14	PGC	37.61
8	Epha1	0.32232152153372	0.424	0.093	1.81078830219157e-108	3.49518358089016e-104	PGC	37.61
8	Lin28a	0.319122007717231	0.869	0.831	1.43012039203411e-23	2.76041838070423e-19	PGC	37.61
8	Ssbp2	0.316459527874072	0.585	0.406	9.31540858579672e-29	1.79806016523048e-24	PGC	37.61
8	Hoxb4	0.315241821408669	0.452	0.319	1.9371794165002e-17	3.73914370972869e-13	PGC	37.61
8	Greb1	0.313309489621355	0.667	0.662	5.6295553350297e-10	1.08661677076743e-05	PGC	37.61
8	Ddit4	0.313172974647953	0.734	0.65	8.81521516828673e-13	1.7015128317827e-08	PGC	37.61
8	Btg2	0.313015367638392	0.532	0.376	2.47694979390504e-19	4.7810084921955e-15	PGC	37.61
8	Dll3	0.312732129952445	0.482	0.33	2.27892259130204e-17	4.3987763857312e-13	PGC	37.61
8	Skap2	0.311439148737613	0.587	0.389	1.09367113152095e-32	2.11100401806175e-28	PGC	37.61
8	Etv4	0.310318145980778	0.454	0.321	2.64176081980796e-19	5.09912673439333e-15	PGC	37.61
8	Ndufb1-ps	0.309652792976921	0.986	0.972	1.57098505957393e-35	3.03231536198959e-31	PGC	37.61
8	Zyx	0.309623545900749	0.693	0.576	9.70654802504416e-26	1.87355789979402e-21	PGC	37.61
8	Trp53inp1	0.307187790746718	0.477	0.271	4.02416056073728e-28	7.7674347143351e-24	PGC	37.61
8	Lrp8	0.306936665071071	0.537	0.378	1.93540086929273e-24	3.73571075790883e-20	PGC	37.61
8	Ier2	0.306790628617466	0.897	0.819	1.98209776260926e-19	3.8258451013884e-15	PGC	37.61
8	Nes	0.304421523824385	0.408	0.156	3.88692051415275e-52	7.50253397641764e-48	PGC	37.61
8	Tram1	0.304139994224157	0.794	0.68	1.25161226231104e-29	2.41586198871277e-25	PGC	37.61
8	Hadhb	0.30388863614349	0.583	0.407	2.40600850107681e-30	4.64407760877845e-26	PGC	37.61
8	L1td1	0.302289600734938	0.335	0.159	4.28471925898502e-24	8.27036511369289e-20	PGC	37.61
8	Rtl8b	0.301729283067197	0.408	0.297	6.83230082560627e-15	1.31877070535852e-10	PGC	37.61
8	Sox3	0.300857160320781	0.367	0.049	1.65715846576153e-146	3.1986472706129e-142	PGC	37.61
8	mt-Nd5	0.300635528189497	0.956	0.957	1.12778130129865e-13	2.17684346776666e-09	PGC	37.61
8	Cdh1	0.300545702143806	0.362	0.111	1.4026828796167e-54	2.70745849423615e-50	PGC	37.61
8	Igdcc3	0.299739543065164	0.61	0.541	3.85421470743307e-16	7.43940522828731e-12	PGC	37.61
8	Slco5a1	0.299047622713723	0.358	0.03	1.62832112542726e-201	3.14298543629969e-197	PGC	37.61
8	H2-K1	0.29768018436741	0.539	0.324	1.41024708466182e-30	2.72205892281425e-26	PGC	37.61
8	Gjb3	0.297516753016818	0.296	0.094	1.18818497549945e-44	2.29343463970903e-40	PGC	37.61
8	Wnt8a	0.296877522317556	0.307	0.039	9.38614109717684e-127	1.81171295457707e-122	PGC	37.61
8	Cenpx	0.296012194471311	0.904	0.902	4.91198856973459e-25	9.48112033730171e-21	PGC	37.61
8	Tgif1	0.293949647032475	0.734	0.631	1.80990875396237e-22	3.49348587689816e-18	PGC	37.61
8	Cystm1	0.290240712706438	0.477	0.25	1.98957269396636e-34	3.84027321389387e-30	PGC	37.61
8	Wnt3a	0.290211539951074	0.353	0.016	2.11996187885394e-283	4.09195041856387e-279	PGC	37.61
8	Slc25a3	0.288980219470492	1	1	7.27933290060208e-41	1.40505683647421e-36	PGC	37.61
8	Pla2g1b	0.288864979003295	0.374	0.19	8.42185077786099e-26	1.62558563714273e-21	PGC	37.61
8	Acadl	0.288767216018332	0.681	0.598	1.81515480694483e-19	3.50361180836491e-15	PGC	37.61
8	Vim	0.287812930682711	0.952	0.962	0.0015917913961821	1	PGC	37.61
8	Prom1	0.287143628785224	0.452	0.182	3.73387014951668e-55	7.2071161625971e-51	PGC	37.61
8	Id3	0.286914492382542	0.975	0.953	5.53554090472149e-06	0.106847010542934	PGC	37.61
8	Dnd1	0.286814878233421	0.248	0.057	1.05812235453864e-54	2.04238776873047e-50	PGC	37.61
8	Chchd10	0.286547791233993	0.624	0.273	1.81646555211295e-58	3.50614180868842e-54	PGC	37.61
8	Hmgn5	0.285500407569463	0.805	0.737	6.4298020587952e-21	1.24108039338865e-16	PGC	37.61
8	Smc6	0.284113366437801	0.938	0.956	0.000198480998845207	1	PGC	37.61
8	Sgk1	0.282029708252549	0.383	0.207	3.79965345558473e-22	7.33409109996964e-18	PGC	37.61
8	Pdcd4	0.280344412086176	0.702	0.526	9.59846326656846e-27	1.85269537971304e-22	PGC	37.61
8	Psmb10	0.280098454455154	0.635	0.563	1.40421373330576e-14	2.71041334802677e-10	PGC	37.61
8	Tmem176b	0.279649053462871	0.452	0.311	7.63319244620758e-18	1.47335880596699e-13	PGC	37.61
8	Tle5	0.278925088397388	0.445	0.17	7.74125394146559e-52	1.49421683578169e-47	PGC	37.61
8	Ucp2	0.277905864261702	0.642	0.505	4.08695245813391e-19	7.88863563469008e-15	PGC	37.61
8	Map7d2	0.277447620507593	0.388	0.112	2.41030865823997e-69	4.65237777213479e-65	PGC	37.61
8	Arl4a	0.276965272674048	0.468	0.398	1.61023724920964e-09	3.10807993842444e-05	PGC	37.61
8	Gbx2	0.275785640724758	0.408	0.16	4.73615850138155e-46	9.14173313936667e-42	PGC	37.61
8	Mycl	0.275522939001678	0.429	0.156	1.33885385893696e-58	2.58425571852011e-54	PGC	37.61
8	Ttyh1	0.275382284948703	0.321	0.04	6.71034362445249e-135	1.29523052639182e-130	PGC	37.61
8	Sall3	0.273840795063808	0.56	0.403	5.00101554147142e-24	9.65296019814814e-20	PGC	37.61
8	Isyna1	0.271980381435906	0.722	0.668	6.17096890405569e-17	1.19112041786083e-12	PGC	37.61
8	Mrpl33	0.270274876017442	0.938	0.927	5.09751538951751e-23	9.8392242048467e-19	PGC	37.61
8	Gldc	0.270070148324733	0.479	0.233	1.5020836077766e-39	2.89932177973039e-35	PGC	37.61
8	Ndufa12	0.269678992686095	0.979	0.977	1.3709541362361e-23	2.64621567376292e-19	PGC	37.61
8	Hoxc10	0.269445147935204	0.117	0.003	9.46357940680374e-111	1.82666009710126e-106	PGC	37.61
8	Celsr1	0.269040798044986	0.385	0.119	8.00486886041693e-66	1.54509978743768e-61	PGC	37.61
8	Crot	0.268194169368929	0.573	0.461	2.2182876754837e-18	4.28173887121864e-14	PGC	37.61
8	Appl1	0.268139393702594	0.789	0.735	6.60321682372028e-17	1.27455291131449e-12	PGC	37.61
8	Pid1	0.268065143960611	0.468	0.374	5.4424368711307e-11	1.05049916486565e-06	PGC	37.61
8	Gabarapl1	0.265334311002435	0.511	0.362	4.70623512730172e-22	9.08397504271778e-18	PGC	37.61
8	Mdh1	0.264830863549778	0.95	0.95	2.67620618101799e-20	5.16561317060092e-16	PGC	37.61
8	Tor3a	0.264235655100317	0.346	0.141	6.71703003699181e-38	1.29652113774016e-33	PGC	37.61
8	Prdx1	0.263860426873785	1	0.999	2.08965498928978e-31	4.03345206032714e-27	PGC	37.61
8	Hoxa3	0.263146483200906	0.392	0.087	1.39375386437186e-95	2.69022370901057e-91	PGC	37.61
8	Ahsa2	0.262567159284583	0.658	0.616	1.29075449843309e-15	2.49141433287555e-11	PGC	37.61
8	Adgrl2	0.261702132318451	0.782	0.685	1.98294008630937e-19	3.82747095459434e-15	PGC	37.61
8	Hspa8	0.261582678091194	1	1	1.10696365110868e-29	2.13666123936998e-25	PGC	37.61
8	Ei24	0.260762223262808	0.766	0.668	3.5760678902401e-24	6.90252624174144e-20	PGC	37.61
8	Irf1	0.260042599080517	0.3	0.114	2.73303225103104e-35	5.27529885094011e-31	PGC	37.61
8	Dlg1	0.258314745802522	0.603	0.487	7.71140638480591e-20	1.48845566039524e-15	PGC	37.61
8	Mup6	0.257855441407517	0.243	0.033	2.01612583372224e-93	3.89152608425066e-89	PGC	37.61
8	Hspb1	0.256111699739717	0.367	0.153	7.32597679713566e-35	1.41406004138312e-30	PGC	37.61
8	Cmas	0.255529767353525	0.683	0.604	2.54030745812134e-17	4.90330145566582e-13	PGC	37.61
8	Cpxm2	0.254743070968742	0.241	0.025	1.91073832788996e-113	3.68810712049319e-109	PGC	37.61
8	Cdx4	0.254708821882435	0.124	0.022	1.5321382925081e-36	2.95733333219913e-32	PGC	37.61
8	Aen	0.254109955290495	0.805	0.739	9.63069487958185e-23	1.85891672565689e-18	PGC	37.61
8	Rtn3	0.25393848783066	0.913	0.877	1.7586946679136e-20	3.39463244800683e-16	PGC	37.61
8	Pafah1b3	0.252493130960664	0.947	0.94	2.70448168244099e-17	5.2201905434476e-13	PGC	37.61
8	Klhl32	0.252190343692062	0.339	0.087	4.4149062586508e-68	8.52165206044777e-64	PGC	37.61
8	Sulf1	0.251763106868416	0.594	0.528	7.02681843054081e-11	1.35631649346299e-06	PGC	37.61
8	Chst7	0.250951674475121	0.406	0.171	5.8491327830677e-40	1.12899960978773e-35	PGC	37.61
8	Trim24	0.250259658249098	0.739	0.665	7.10783983999798e-17	1.37195524591641e-12	PGC	37.61
9	Dppa5a	4.53063240825147	0.954	0.415	1.32420750779028e-253	2.55598533153681e-249	PGC	54.68
9	Mt1	2.76669474524997	0.914	0.318	3.00580568550979e-232	5.801806134171e-228	PGC	54.69
9	Chchd10	2.22451223044246	0.964	0.251	0	0	PGC	54.70
9	Mt2	2.22347019479736	0.827	0.129	0	0	PGC	54.71
9	Mkrn1	2.17836344433081	0.969	0.693	1.35947195968487e-200	2.62405277658373e-196	PGC	54.72
9	Pou5f1	2.02946651678121	0.993	0.312	0	0	PGC	54.73
9	Tdh	1.7351977616664	0.609	0.015	0	0	PGC	54.74
9	Klf2	1.71863934905581	0.705	0.038	0	0	PGC	54.75
9	Utf1	1.70942197069585	0.815	0.021	0	0	PGC	54.76
9	Zfp42	1.58274393797051	0.734	0.067	0	0	PGC	54.77
9	L1td1	1.55075231801741	0.916	0.121	0	0	PGC	54.78
9	Rhox5	1.52102069538338	0.614	0.286	1.60948153410291e-71	3.10662125712544e-67	PGC	54.79
9	Mylpf	1.51046185777508	0.525	0.083	1.88377609625937e-199	3.63606462099984e-195	PGC	54.80
9	Sox2	1.50832944139149	0.823	0.104	0	0	PGC	54.81
9	Ckb	1.45152849817888	0.847	0.262	1.54345779963528e-208	2.97918224485601e-204	PGC	54.82
9	Hspb1	1.43406528460168	0.76	0.127	3.62664272132256e-295	7.0001457806968e-291	PGC	54.83
9	Epcam	1.2696468193446	0.88	0.25	1.28862843771373e-217	2.48731061047503e-213	PGC	54.84
9	Dppa3	1.22376973781235	0.47	0.009	0	0	PGC	54.85
9	Gpx4	1.15389610682374	0.995	0.997	3.58992390552037e-71	6.92927112243543e-67	PGC	54.86
9	Bst2	1.14128637795101	0.875	0.241	3.81683977617372e-234	7.36726413597052e-230	PGC	54.87
9	Rbmxl2	1.10462901254662	0.671	0.053	0	0	PGC	54.88
9	Crip1	1.10458002288963	0.787	0.19	2.33606387675782e-226	4.50907049491794e-222	PGC	54.89
9	Sdc4	1.10377058984342	0.847	0.404	1.13921211756933e-134	2.19890722933232e-130	PGC	54.90
9	Gsta4	1.09968839564141	0.966	0.837	2.28292922147516e-113	4.40650998329135e-109	PGC	54.91
9	Ifitm3	1.065516134553	0.755	0.299	1.04500843057126e-127	2.01707527268864e-123	PGC	54.92
9	Fabp3	1.05855102255385	0.537	0.13	1.67123614483575e-126	3.22582000676196e-122	PGC	54.93
9	Jade1	0.987390834107263	0.892	0.411	1.76944344539287e-166	3.41537973829732e-162	PGC	54.94
9	Hsp90aa1	0.984447225668127	1	1	1.85770484777132e-98	3.58574189716821e-94	PGC	54.95
9	Tpd52	0.978409156832977	0.914	0.279	1.80144925670002e-235	3.47715735528237e-231	PGC	54.96
9	Tcea3	0.976102618439777	0.782	0.096	0	0	PGC	54.97
9	Ldhb	0.944295797972736	0.981	0.937	1.95102392040778e-70	3.7658663711711e-66	PGC	54.98
9	Pmm1	0.941463145819032	0.978	0.805	2.41902047423484e-139	4.6691933193681e-135	PGC	54.99
9	Trap1a	0.934755536187867	0.837	0.22	1.73830520777542e-178	3.35527671204811e-174	PGC	54.100
9	Akap12	0.930222877200431	0.916	0.642	1.35742442089908e-97	2.6201006172194e-93	PGC	54.101
9	1810037I17Rik	0.92446864095427	0.966	0.874	1.64563368122654e-109	3.17640213150346e-105	PGC	54.102
9	Slc2a3	0.920714364318102	0.95	0.616	1.76871657985666e-103	3.41397674243932e-99	PGC	54.103
9	1700097N02Rik	0.908614053443008	0.609	0.012	0	0	PGC	54.104
9	Lima1	0.89566966157696	0.679	0.147	1.35616744122537e-200	2.61767439505321e-196	PGC	54.105
9	Tdgf1	0.872476594173324	0.811	0.287	1.45507992211193e-124	2.80859526566044e-120	PGC	54.106
9	Pim2	0.860704096488725	0.554	0.076	1.66287318999465e-227	3.20967783132768e-223	PGC	54.107
9	Ooep	0.859496152368774	0.566	0.012	0	0	PGC	54.108
9	Myo10	0.839708817906387	0.827	0.402	3.98942159334158e-127	7.70038155946792e-123	PGC	54.109
9	Dnah8	0.829534981120471	0.6	0.028	0	0	PGC	54.110
9	Bex4	0.82527234579034	0.978	0.746	1.68041384739069e-109	3.24353480823351e-105	PGC	54.111
9	Ftl1-ps1	0.825191578361966	1	1	1.9241167530967e-111	3.71393015682725e-107	PGC	54.112
9	Cenpv	0.820350412165212	0.825	0.344	1.5879287100629e-151	3.0650199961634e-147	PGC	54.113
9	Nanog	0.810756688987163	0.741	0.057	0	0	PGC	54.114
9	Trh	0.810096063347258	0.58	0.146	6.85508658588167e-123	1.32316881280688e-118	PGC	54.115
9	Bex1	0.803751900694366	0.981	0.841	7.82236837323654e-94	1.50987354340212e-89	PGC	54.116
9	Dppa4	0.793404728703827	0.662	0.043	0	0	PGC	54.117
9	Apoe	0.791250393209145	0.966	0.829	2.49806387360476e-44	4.82176288883191e-40	PGC	54.118
9	Ezr	0.78424941420591	0.875	0.293	5.24075137471115e-188	1.01156983034675e-183	PGC	54.119
9	Mybl2	0.781527097935921	0.755	0.486	3.87384107349878e-78	7.47728804006735e-74	PGC	54.120
9	Gclm	0.780713821179674	0.882	0.562	2.23702428180374e-110	4.31790426873757e-106	PGC	54.121
9	Rif1	0.755410875916009	0.964	0.91	3.64061868997511e-82	7.02712219538995e-78	PGC	54.122
9	Terf1	0.749066188189906	0.94	0.718	1.19069718810351e-104	2.29828371247739e-100	PGC	54.123
9	Malat1	0.733333932928003	0.995	0.999	9.39341171337323e-23	1.8131163289153e-18	PGC	54.124
9	Dnmt3b	0.730392359657782	0.847	0.766	1.57903162738264e-41	3.04784684717396e-37	PGC	54.125
9	Klf9	0.720961728467889	0.813	0.353	5.06540705642248e-127	9.77724870030666e-123	PGC	54.126
9	Zfp428	0.716773684741173	0.902	0.762	3.55229878969906e-59	6.85664712387712e-55	PGC	54.127
9	Pdgfa	0.707959830652851	0.77	0.325	1.09589276471655e-112	2.11529221445588e-108	PGC	54.128
9	Sycp3	0.706720370409696	0.635	0.224	4.72101412569005e-95	9.11250146540694e-91	PGC	54.129
9	Jarid2	0.703457526746074	0.911	0.736	2.47769752347515e-73	4.78245175981174e-69	PGC	54.130
9	Rasgrp2	0.700701678044862	0.621	0.082	4.09566469289546e-266	7.90545199022682e-262	PGC	54.131
9	Tubb4b	0.700038232325935	0.969	0.931	2.2400988296555e-53	4.32383876100104e-49	PGC	54.132
9	Hmgn5	0.69793870609507	0.887	0.731	6.44968248343745e-55	1.2449177129531e-50	PGC	54.133
9	Morc1	0.697921948197626	0.537	0.005	0	0	PGC	54.134
9	Slc25a5	0.691578750443402	0.993	0.989	4.26612233227838e-94	8.23446932576372e-90	PGC	54.135
9	Upp1	0.685071194250302	0.722	0.506	1.33338276498635e-36	2.57369541297665e-32	PGC	54.136
9	Asns	0.679062100110879	0.868	0.814	7.36104990827154e-27	1.42082985329457e-22	PGC	54.137
9	Mtf2	0.674306214875849	0.964	0.898	9.92465592701929e-55	1.91565708703326e-50	PGC	54.138
9	Plekhf2	0.658452105122431	0.844	0.349	5.5467789332713e-141	1.07063926970003e-136	PGC	54.139
9	Alg13	0.655316064645721	0.794	0.331	1.05997601666817e-131	2.0459657073729e-127	PGC	54.140
9	Cisd1	0.654395656604619	0.978	0.904	2.27380167091752e-78	4.38889198520499e-74	PGC	54.141
9	Cd9	0.650963185972422	0.705	0.256	5.90766365432312e-115	1.14029723855745e-110	PGC	54.142
9	Phc1	0.640128071411787	0.837	0.479	1.79499631355937e-104	3.4647018844323e-100	PGC	54.143
9	Esco2	0.627479270960683	0.89	0.675	8.94192962525106e-68	1.72597125626596e-63	PGC	54.144
9	Pla2g1b	0.62077850019261	0.707	0.168	2.04142851229868e-181	3.9403653144389e-177	PGC	54.145
9	Cox6b2	0.613399268205863	0.916	0.587	9.68932789256988e-88	1.87023406982384e-83	PGC	54.146
9	Ephx2	0.613321772654623	0.698	0.07	0	0	PGC	54.147
9	Socs2	0.606494017730893	0.748	0.318	2.59737564678333e-104	5.01345447342119e-100	PGC	54.148
9	Apoc1	0.602923047369821	0.659	0.114	1.01397836509957e-231	1.9571810403152e-227	PGC	54.149
9	T	0.600914912420945	0.422	0.22	1.30545692394367e-26	2.51979295459606e-22	PGC	54.150
9	Syngr1	0.597891212666474	0.635	0.063	0	0	PGC	54.151
9	Gstm1	0.59324246433103	0.664	0.307	1.93613046242896e-80	3.73711901858037e-76	PGC	54.152
9	Igfbp2	0.588146646375795	0.772	0.579	1.63762567540721e-38	3.160945078671e-34	PGC	54.153
9	Hat1	0.586867683710165	0.99	0.955	2.00470152477264e-61	3.86947488311615e-57	PGC	54.154
9	Stx3	0.584444821316645	0.796	0.275	5.10130247193097e-145	9.84653403132115e-141	PGC	54.155
9	Tdrd12	0.579106508033118	0.585	0.043	0	0	PGC	54.156
9	Dnajc21	0.577307550942444	0.945	0.849	7.94873026399607e-63	1.53426391555652e-58	PGC	54.157
9	Gabarapl2	0.573729120538087	0.899	0.827	3.9717513514802e-34	7.66627445862708e-30	PGC	54.158
9	Eif2s2	0.561621025506023	1	0.998	3.08937329354958e-20	5.96310833120939e-16	PGC	54.159
9	Spp1	0.559636412921664	0.369	0.007	0	0	PGC	54.160
9	Ddit4	0.558177054056404	0.827	0.644	1.68328292301552e-36	3.24907269800455e-32	PGC	54.161
9	Cdkn1a	0.555530151225546	0.859	0.499	1.86760537923956e-62	3.6048519030082e-58	PGC	54.162
9	Tfap2c	0.551000658255261	0.537	0.087	1.7285247216388e-183	3.33639841770722e-179	PGC	54.163
9	Ubxn2a	0.546826909415056	0.64	0.239	1.41320187752635e-101	2.72776226400136e-97	PGC	54.164
9	Alpl	0.543918836329069	0.715	0.351	1.2154156083643e-82	2.34599520726477e-78	PGC	54.165
9	Dhx16	0.54267103284033	0.77	0.475	3.69506527422425e-67	7.13221499230764e-63	PGC	54.166
9	Trp53inp1	0.535702108138477	0.669	0.259	5.3358831731789e-86	1.02993217008699e-81	PGC	54.167
9	Pdk1	0.53394992478666	0.811	0.503	2.84902190542864e-68	5.49918208185836e-64	PGC	54.168
9	Slc25a36	0.531328052284112	0.835	0.617	1.08908155801988e-44	2.10214522328997e-40	PGC	54.169
9	Gm32885	0.530590121056995	0.595	0.076	5.07250428322349e-250	9.79094776747797e-246	PGC	54.170
9	Rest	0.527270413344357	0.93	0.818	1.68073836390798e-48	3.24416119001518e-44	PGC	54.171
9	Spint2	0.526022667446615	0.825	0.249	5.02406219318203e-157	9.69744484527996e-153	PGC	54.172
9	Zfp990	0.52020643913679	0.787	0.382	1.24802273229881e-89	2.40893347788317e-85	PGC	54.173
9	Etv5	0.518159310342237	0.736	0.386	1.03170852664911e-78	1.99140379813812e-74	PGC	54.174
9	Crip2	0.516443073304988	0.679	0.161	1.70114910396664e-164	3.2835580004764e-160	PGC	54.175
9	Gpx1	0.515273288055976	0.981	0.981	2.15987109129816e-28	4.16898318042371e-24	PGC	54.176
9	Rbpms2	0.513012379040421	0.892	0.726	1.35865276979573e-57	2.62247157625972e-53	PGC	54.177
9	Gtsf1l	0.511587446896526	0.523	0.02	0	0	PGC	54.178
9	Ostf1	0.506003051222823	0.698	0.324	6.79405200596447e-86	1.31138791819126e-81	PGC	54.179
9	Ifi30	0.503999819835613	0.657	0.343	3.64114468823861e-55	7.02813747723816e-51	PGC	54.180
9	Rpl39l	0.501955626161805	0.345	0.008	0	0	PGC	54.181
9	Cdh1	0.50053407045304	0.681	0.09	1.44026989930781e-267	2.78000895964394e-263	PGC	54.182
9	Platr10	0.496721003825322	0.549	0.011	0	0	PGC	54.183
9	Glo1	0.495985182487438	1	0.992	3.9074793609398e-74	7.54221666248599e-70	PGC	54.184
9	Bnip3	0.490348448464793	0.947	0.857	8.77462531157608e-38	1.69367817764042e-33	PGC	54.185
9	Ftl1	0.489998810655973	0.928	0.853	9.37719242622361e-44	1.80998568210968e-39	PGC	54.186
9	Prdx1	0.48529751097744	0.995	1	1.92451294450033e-66	3.71469488547453e-62	PGC	54.187
9	Hells	0.483220941557309	0.959	0.932	7.3922556616437e-50	1.42685318781047e-45	PGC	54.188
9	Sgo2a	0.482453583299693	0.811	0.589	1.68569119048504e-37	3.25372113587423e-33	PGC	54.189
9	Ass1	0.481352808066759	0.655	0.149	5.3982065679444e-155	1.04196183174463e-150	PGC	54.190
9	Syce2	0.481317284376176	0.911	0.777	2.54846882176503e-58	4.91905451977085e-54	PGC	54.191
9	Glud1	0.475811645217118	0.942	0.791	2.91304479288889e-56	5.62275905923413e-52	PGC	54.192
9	Fbxo15	0.47535453234136	0.465	0.013	0	0	PGC	54.193
9	Arid5b	0.472167212416706	0.571	0.275	4.03345243460904e-53	7.78536988928237e-49	PGC	54.194
9	Sms	0.471680330756591	0.976	0.928	1.24681696736583e-40	2.40660611040953e-36	PGC	54.195
9	Rcc2	0.471157143768129	0.99	0.974	1.75295159518746e-42	3.38354716903083e-38	PGC	54.196
9	Sfmbt2	0.470328799424232	0.496	0.086	3.20077308204629e-156	6.17813220296575e-152	PGC	54.197
9	Parp1	0.467522890603844	0.99	0.97	6.44851709827203e-54	1.24469277030847e-49	PGC	54.198
9	Dnmt3l	0.463827181453904	0.434	0.009	0	0	PGC	54.199
9	Blvrb	0.459894912160806	0.875	0.655	3.12647052905304e-57	6.03471341517818e-53	PGC	54.200
9	Smagp	0.458586846139399	0.602	0.055	0	0	PGC	54.201
9	Tle4	0.458141537824381	0.799	0.508	5.74890452326757e-55	1.10965355108111e-50	PGC	54.202
9	Aldh2	0.454753174139682	0.942	0.815	3.60024735798566e-49	6.94919745038391e-45	PGC	54.203
9	Klhl13	0.454726244693925	0.583	0.259	7.13945994982227e-65	1.37805855951469e-60	PGC	54.204
9	Bax	0.454598118158867	1	0.998	7.86673560140406e-75	1.51843730578301e-70	PGC	54.205
9	Dst	0.453577221101864	0.89	0.716	1.96228846340223e-37	3.78760919205899e-33	PGC	54.206
9	Gldc	0.452853998076919	0.727	0.217	5.476604274459e-138	1.05709415705608e-133	PGC	54.207
9	Slc29a1	0.452627382424304	0.614	0.212	2.54245190680884e-97	4.90744067052242e-93	PGC	54.208
9	Fst	0.450329969425718	0.427	0.302	1.74558793533377e-11	3.36933383278125e-07	PGC	54.209
9	Taldo1	0.45024823994235	0.981	0.93	2.39806913978492e-56	4.62875305361285e-52	PGC	54.210
9	Lncenc1	0.449868763549419	0.525	0.019	0	0	PGC	54.211
9	Gdf3	0.444052246592481	0.528	0.011	0	0	PGC	54.212
9	Pycard	0.439841038586684	0.667	0.215	7.69225919865042e-117	1.4847598705235e-112	PGC	54.213
9	Msh6	0.438485297946651	0.861	0.661	1.93033071673825e-41	3.72592434944818e-37	PGC	54.214
9	Cebpzos	0.438116198646087	0.847	0.616	3.22128241494009e-53	6.21771931731736e-49	PGC	54.215
9	Ina	0.432173749221499	0.513	0.091	4.36732043468941e-158	8.42980190303749e-154	PGC	54.216
9	Avpi1	0.431462565929186	0.755	0.521	8.95857120510109e-45	1.72918341400861e-40	PGC	54.217
9	Tet1	0.431327649036125	0.851	0.684	2.23726290038237e-36	4.31836485031805e-32	PGC	54.218
9	Atp6v0b	0.430886821336245	0.947	0.854	1.29669544091982e-28	2.50288154006343e-24	PGC	54.219
9	Kdm5b	0.429127988345536	0.988	0.951	5.21833491172095e-41	1.00724300466038e-36	PGC	54.220
9	Castor1	0.428253941720113	0.624	0.226	2.93605294943998e-91	5.66716940300906e-87	PGC	54.221
9	Etnk1	0.428222519989254	0.76	0.553	3.22083877086258e-36	6.21686299551896e-32	PGC	54.222
9	Ucp2	0.427997473009377	0.777	0.496	1.06766844746538e-60	2.06081363729767e-56	PGC	54.223
9	Diaph1	0.425635045828036	0.755	0.449	4.81647814727196e-58	9.29676611986434e-54	PGC	54.224
9	Phlda3	0.424062112486026	0.827	0.548	5.07779184098291e-44	9.80115381146521e-40	PGC	54.225
9	Mphosph8	0.423711878239889	0.99	0.948	5.34360103817358e-50	1.03142187238827e-45	PGC	54.226
9	Sod2	0.421489775537511	0.911	0.905	1.15941616060722e-19	2.23790507320405e-15	PGC	54.227
9	Dnd1	0.418535245020819	0.475	0.043	1.55710413084086e-247	3.00552239334903e-243	PGC	54.228
9	Kras	0.415816819307773	0.942	0.884	3.44039061798858e-32	6.64064197084155e-28	PGC	54.229
9	1190007I07Rik	0.409352968492914	0.827	0.577	3.72158279499137e-57	7.18339911089235e-53	PGC	54.230
9	Dppa2	0.40911057289541	0.453	0.018	0	0	PGC	54.231
9	Cox7c	0.407909633344947	1	1	8.64653550096931e-83	1.6689542823971e-78	PGC	54.232
9	Stmn2	0.407414948509015	0.667	0.391	5.07929961632362e-37	9.80406411942785e-33	PGC	54.233
9	Rnf17	0.406896148480208	0.501	0.079	8.37002543928645e-171	1.61558231029107e-166	PGC	54.234
9	Ube2t	0.406547321912849	0.83	0.61	9.45836809368254e-48	1.8256542094426e-43	PGC	54.235
9	Hexb	0.4062943908327	0.595	0.142	4.36418689106356e-135	8.42375353713088e-131	PGC	54.236
9	Impa2	0.406281380177419	0.787	0.528	2.06459169652576e-53	3.98507489263402e-49	PGC	54.237
9	Atp1b1	0.404087456876595	0.537	0.07	5.09848885544892e-220	9.8411031887875e-216	PGC	54.238
9	Map1lc3b	0.402655159452825	0.942	0.919	2.88867523370233e-36	5.57572093609224e-32	PGC	54.239
9	Hspbap1	0.401754911434979	0.681	0.348	7.78642299050417e-63	1.50293536562712e-58	PGC	54.240
9	Cldn7	0.399794218372539	0.496	0.079	2.60487601763555e-150	5.02793168924015e-146	PGC	54.241
9	Psrc1	0.39953385289973	0.868	0.708	5.46031603197543e-34	1.0539502004919e-29	PGC	54.242
9	Cox17	0.396945364463809	0.978	0.951	1.17225216345682e-42	2.26268112590435e-38	PGC	54.243
9	Tbrg1	0.396408711103945	0.969	0.952	6.25209278264048e-33	1.20677894890526e-28	PGC	54.244
9	mt-Co2	0.395807727996361	0.99	0.999	5.41379092095324e-31	1.04496992356239e-26	PGC	54.245
9	Klf5	0.393546019554873	0.489	0.105	3.65216045033891e-120	7.04940010124417e-116	PGC	54.246
9	Gcat	0.39184319645903	0.88	0.754	1.63011311649062e-38	3.1464443374502e-34	PGC	54.247
9	Rfc5	0.391004348850805	0.904	0.788	1.16540647670787e-35	2.24946758134153e-31	PGC	54.248
9	Stk38	0.390711603837523	0.813	0.625	3.7098469571955e-34	7.16074659677875e-30	PGC	54.249
9	Cbx7	0.38974681833765	0.597	0.096	9.5259498508406e-207	1.83869884020925e-202	PGC	54.250
9	Pml	0.388576166230862	0.614	0.19	3.83607580785047e-111	7.40439352431297e-107	PGC	54.251
9	Setx	0.386663138470561	0.763	0.591	4.34076796764766e-28	8.37855033115351e-24	PGC	54.252
9	Arpc1b	0.386590970819098	0.861	0.775	1.41387493107677e-29	2.72906139196439e-25	PGC	54.253
9	Triml2	0.386349016585304	0.482	0.006	0	0	PGC	54.254
9	Acer2	0.38521050228384	0.662	0.251	1.31059982068602e-86	2.52971977388815e-82	PGC	54.255
9	Mta3	0.382540039698067	0.779	0.589	2.39728922520344e-36	4.62724766248768e-32	PGC	54.256
9	Pttg1	0.382116631037038	0.628	0.445	6.11373401354406e-20	1.18007293929427e-15	PGC	54.257
9	Suz12	0.381860422659784	0.933	0.85	1.08982984847198e-28	2.10358957352061e-24	PGC	54.258
9	Nodal	0.379468501429208	0.511	0.109	6.7652463334937e-123	1.30582784729095e-118	PGC	54.259
9	Twf2	0.377221288715782	0.659	0.361	1.96229846947905e-52	3.78762850578846e-48	PGC	54.260
9	Platr3	0.376034042063213	0.482	0.06	8.48245102021956e-202	1.63728269592278e-197	PGC	54.261
9	Gnpda1	0.374446703047227	0.633	0.275	5.00123418271847e-71	9.65338221948319e-67	PGC	54.262
9	Plekha7	0.373817052391924	0.614	0.149	5.6812830509062e-137	1.09660125448591e-132	PGC	54.263
9	Jund	0.37331296973128	0.758	0.486	2.81402163308553e-42	5.43162455618169e-38	PGC	54.264
9	Trp53	0.37310460168237	0.969	0.953	1.96254116517516e-29	3.78809695702109e-25	PGC	54.265
9	Wapl	0.372498384139831	0.945	0.883	1.18784704116425e-26	2.29278235885524e-22	PGC	54.266
9	Gfer	0.371406597261684	0.914	0.766	3.5905974010382e-39	6.93057110348393e-35	PGC	54.267
9	Ccng1	0.371313029076108	0.856	0.734	2.73362610392725e-28	5.27644510580038e-24	PGC	54.268
9	Ash2l	0.370518421275533	0.904	0.792	1.65310098118944e-24	3.19081551389186e-20	PGC	54.269
9	Pdlim1	0.368380852882689	0.6	0.247	2.49123460893412e-72	4.80858104216465e-68	PGC	54.270
9	mt-Co1	0.367332367788231	0.993	0.999	3.95012490950607e-35	7.62453110032862e-31	PGC	54.271
9	Tjp2	0.366737504170183	0.65	0.294	3.54002043794228e-68	6.8329474493162e-64	PGC	54.272
9	Usp48	0.366558482818152	0.825	0.66	5.21835647092231e-29	1.00724716601742e-24	PGC	54.273
9	Nfatc2ip	0.366291909417541	0.508	0.185	7.00286473384793e-68	1.35169295092733e-63	PGC	54.274
9	Msh2	0.36603393036994	0.928	0.797	5.75143362252537e-38	1.11014171781985e-33	PGC	54.275
9	Prc1	0.365688385838101	0.791	0.575	1.64547848399968e-22	3.17610256981619e-18	PGC	54.276
9	Gstt2	0.365509651826504	0.477	0.138	1.52314164013608e-83	2.93996799379067e-79	PGC	54.277
9	Dstn	0.364702816288067	0.988	0.956	3.28700193523601e-25	6.34457113539255e-21	PGC	54.278
9	Bcat1	0.364479686166357	0.715	0.525	9.89851456490924e-29	1.91061128131878e-24	PGC	54.279
9	Gm31659	0.36338538105371	0.451	0.004	0	0	PGC	54.280
9	Pim1	0.362385529897632	0.544	0.347	1.37653097084766e-24	2.65698007993016e-20	PGC	54.281
9	Chmp2a	0.362176872802686	0.942	0.852	1.17164831139541e-38	2.26151557065541e-34	PGC	54.282
9	Ubald2	0.3617234834093	0.842	0.745	3.65022089270253e-27	7.04565636709442e-23	PGC	54.283
9	Gjb3	0.361617283688777	0.451	0.084	4.58118102167891e-128	8.84259560804464e-124	PGC	54.284
9	Etl4	0.361313778313084	0.6	0.26	6.81771856777933e-65	1.31595603795277e-60	PGC	54.285
9	Ube2s	0.360765584545238	1	0.99	4.65113144248058e-25	8.97761391027602e-21	PGC	54.286
9	Ccnb1	0.359911882765282	0.904	0.762	5.32488395031338e-26	1.02780910008949e-21	PGC	54.287
9	Hsf2bp	0.359038648630328	0.458	0.04	2.83751965892964e-249	5.47698044566599e-245	PGC	54.288
9	Igfbp3	0.358494654098872	0.302	0.076	1.83184795432977e-56	3.53583292144733e-52	PGC	54.289
9	Gsr	0.358344934231501	0.782	0.526	2.41541775121809e-47	4.66223934340116e-43	PGC	54.290
9	Zfp985	0.35829343709129	0.621	0.218	2.33379406468127e-91	4.5046893036478e-87	PGC	54.291
9	Exosc5	0.35822386226787	0.894	0.804	2.00270207362963e-34	3.86561554251991e-30	PGC	54.292
9	Aldoa	0.357495592706022	1	1	7.24086424505048e-39	1.39763161657964e-34	PGC	54.293
9	Zic3	0.356722848726025	0.607	0.214	2.56734214710649e-79	4.95548381234495e-75	PGC	54.294
9	Calcoco2	0.356278447030952	0.211	0.002	3.19205949982023e-245	6.161313246553e-241	PGC	54.295
9	Taf7	0.35510545183613	0.94	0.857	1.75671951554912e-32	3.39082000891291e-28	PGC	54.296
9	Wbp2	0.354318194265165	0.789	0.534	3.81471576030344e-48	7.36316436053769e-44	PGC	54.297
9	Grsf1	0.353404444282472	0.861	0.755	1.00142240436421e-24	1.93294552490379e-20	PGC	54.298
9	Rlim	0.353251900310065	0.791	0.677	1.74908292010028e-23	3.37607985237756e-19	PGC	54.299
9	Otx2	0.352363065175542	0.36	0.096	4.05150809295021e-64	7.82022092101249e-60	PGC	54.300
9	Mrpl24	0.352337845822839	0.952	0.863	3.85447749670724e-41	7.43991246414432e-37	PGC	54.301
9	Calm3	0.350090356096868	0.974	0.962	4.12662218269893e-34	7.96520613704547e-30	PGC	54.302
9	Baz2a	0.349993015494898	0.861	0.649	1.12398750435123e-41	2.16952068089875e-37	PGC	54.303
9	Mif4gd	0.349644528668391	0.638	0.271	4.53373820763202e-75	8.75102148837133e-71	PGC	54.304
9	Car2	0.347915127064156	0.693	0.401	2.90708745353593e-40	5.61126020281506e-36	PGC	54.305
9	Echdc2	0.342547376081457	0.753	0.515	1.83580753906848e-38	3.54347571190997e-34	PGC	54.306
9	Pfkp	0.342196527299897	0.71	0.502	3.83254283506213e-22	7.39757418023692e-18	PGC	54.307
9	Kif20b	0.342078273252388	0.861	0.717	1.76330279789451e-20	3.40352706049598e-16	PGC	54.308
9	Tigar	0.341842142446975	0.516	0.16	2.53711482323173e-88	4.89713903180188e-84	PGC	54.309
9	Aim2	0.341396472030499	0.446	0.033	1.4426265208709e-268	2.784557710585e-264	PGC	54.310
9	Gm26917	0.341136233846183	0.854	0.808	3.10311451598431e-07	0.00598963163875291	PGC	54.311
9	Usp7	0.339340498913359	0.938	0.869	2.69987214869376e-33	5.21129322140869e-29	PGC	54.312
9	Pcmtd1	0.33930128077289	0.823	0.586	6.37423046554954e-37	1.23035396446037e-32	PGC	54.313
9	Gpi1	0.336856651945926	0.993	0.991	7.8087254955965e-32	1.50724019516004e-27	PGC	54.314
9	Col18a1	0.335085814268335	0.681	0.408	7.52743977522178e-39	1.45294642541331e-34	PGC	54.315
9	Lactb2	0.33217900809041	0.806	0.583	3.53467049410044e-39	6.82262098771268e-35	PGC	54.316
9	Usp28	0.332141958339238	0.58	0.252	1.73417107072845e-61	3.34729700072006e-57	PGC	54.317
9	Mtss1	0.330541432725911	0.679	0.407	1.13231108065773e-41	2.18558684788556e-37	PGC	54.318
9	Rdm1	0.329084903607851	0.746	0.522	1.70417454920255e-33	3.28939771487076e-29	PGC	54.319
9	Cyb5a	0.328238805264724	0.957	0.902	2.22897228135559e-21	4.30236229747257e-17	PGC	54.320
9	Elavl2	0.3281548299404	0.576	0.253	6.40280999172531e-58	1.23587038460282e-53	PGC	54.321
9	Wfdc2	0.328115306411538	0.496	0.2	8.66084301783901e-53	1.67171591930329e-48	PGC	54.322
9	Uap1l1	0.325781586961989	0.621	0.326	1.16669265405206e-41	2.25195016085129e-37	PGC	54.323
9	Psme1	0.325731383613865	0.892	0.824	3.54709452007702e-19	6.84660184265267e-15	PGC	54.324
9	Prps1	0.323664198918392	0.731	0.533	1.99737965487043e-33	3.8553422098309e-29	PGC	54.325
9	Ung	0.321072621786955	0.753	0.583	4.66318312310055e-22	9.00087606420867e-18	PGC	54.326
9	Kat6b	0.320964626129235	0.631	0.383	5.34040623412773e-35	1.03080521131133e-30	PGC	54.327
9	Zfp982	0.319990894496047	0.508	0.114	6.38970863948069e-121	1.23334156159256e-116	PGC	54.328
9	Ier3	0.319962943195893	0.446	0.135	2.2556439118877e-65	4.35384387872565e-61	PGC	54.329
9	Tst	0.319950247277993	0.422	0.098	2.10751034818599e-95	4.0679164740686e-91	PGC	54.330
9	Myl12b	0.318589898186846	0.954	0.84	3.2209069944272e-33	6.21699468064338e-29	PGC	54.331
9	Utp14a	0.318465694615372	0.909	0.824	8.4203219538871e-25	1.62529054353929e-20	PGC	54.332
9	B3gnt2	0.317546150631487	0.475	0.07	3.51645801719326e-172	6.78746726478644e-168	PGC	54.333
9	Tle5	0.316204390185517	0.556	0.163	5.34714169193716e-90	1.03210528937771e-85	PGC	54.334
9	Usp9x	0.315912350397148	0.906	0.811	4.89115612915013e-18	9.44090956048557e-14	PGC	54.335
9	Fbxo22	0.315908422511398	0.796	0.624	2.4850456541423e-29	4.79663512162548e-25	PGC	54.336
9	Ctbp2	0.315193962039413	0.832	0.701	7.20338370986418e-29	1.39039712367798e-24	PGC	54.337
9	Slc9b1	0.314202395562643	0.561	0.16	9.58284425108111e-100	1.84968059734368e-95	PGC	54.338
9	Arl6ip1	0.313609810989767	0.981	0.9	1.79108006393776e-17	3.45714273941267e-13	PGC	54.339
9	Ubl3	0.313468847310576	0.681	0.42	8.20403029809988e-42	1.58354192813924e-37	PGC	54.340
9	Skp1a	0.310788517292209	0.983	0.978	1.79915685018763e-20	3.47273255223216e-16	PGC	54.341
9	Tasor	0.308910976803449	0.683	0.475	5.86640006791885e-30	1.1323325411097e-25	PGC	54.342
9	Ndufa4l2	0.308729417118946	0.564	0.352	3.4488203833923e-22	6.65691310402381e-18	PGC	54.343
9	Nudt4	0.308272792142441	0.825	0.755	1.36372949639633e-09	2.63227067394419e-05	PGC	54.344
9	Tgif1	0.308163325389655	0.784	0.628	9.13408552014154e-30	1.76306118709772e-25	PGC	54.345
9	Mrpl15	0.307220963662849	0.983	0.978	4.75330437743959e-28	9.1748281093339e-24	PGC	54.346
9	Txnrd1	0.305801855695452	0.947	0.891	2.36533300469744e-18	4.565565765667e-14	PGC	54.347
9	Cdkn2a	0.305290312951305	0.571	0.287	1.87850936884834e-39	3.62589878375107e-35	PGC	54.348
9	Cenpf	0.30413067112243	0.928	0.845	4.42589260511954e-10	8.54285790640174e-06	PGC	54.349
9	Rps12	0.303975651521734	1	1	3.88841473461802e-75	7.5054181207597e-71	PGC	54.350
9	1700019D03Rik	0.303552716994077	0.487	0.075	2.23124945730375e-161	4.30675770248771e-157	PGC	54.351
9	Mpc1	0.302531076216925	0.592	0.296	1.51485130577585e-47	2.92396599040854e-43	PGC	54.352
9	Snrpn	0.301123726891173	0.751	0.607	4.68960395541516e-24	9.05187355474234e-20	PGC	54.353
9	Pir	0.301103989633844	0.614	0.307	2.20462777541061e-52	4.25537253209756e-48	PGC	54.354
9	Rab25	0.300408239680187	0.429	0.048	8.53450061747059e-187	1.64732930918417e-182	PGC	54.355
9	Cib1	0.299572308164939	0.724	0.465	5.4545951087256e-36	1.05284594788621e-31	PGC	54.356
9	Jmjd1c	0.29891780830701	0.765	0.607	8.17205968350829e-25	1.57737096011077e-20	PGC	54.357
9	Mymx	0.298615792262946	0.302	0.002	0	0	PGC	54.358
9	Tfcp2l1	0.294840961892192	0.36	0.01	0	0	PGC	54.359
9	Sat1	0.294654909894768	0.647	0.339	2.73231028050828e-49	5.27390530343709e-45	PGC	54.360
9	Oxct1	0.293991742565597	0.763	0.538	1.44313881667296e-32	2.78554654394215e-28	PGC	54.361
9	Haus1	0.292936601562883	0.839	0.705	6.89491115637759e-26	1.330855751404e-21	PGC	54.362
9	Cox5a	0.291831979891144	0.998	1	8.71734358133517e-30	1.68262165806931e-25	PGC	54.363
9	Sash1	0.291386335372737	0.746	0.479	1.70807570153044e-39	3.29692771909405e-35	PGC	54.364
9	Atp5l	0.289965544992506	1	0.998	8.80875093409039e-33	1.70026510529813e-28	PGC	54.365
9	Atp5b	0.288981721604297	1	1	3.74740670701214e-32	7.23324442587483e-28	PGC	54.366
9	Dnase2a	0.287539124567035	0.554	0.204	4.69934078404102e-69	9.07066758135598e-65	PGC	54.367
9	1500009L16Rik	0.287230500959599	0.655	0.519	2.71244659410515e-14	5.23556441594176e-10	PGC	54.368
9	Cdc20	0.286730682453364	0.849	0.721	2.49068602288383e-13	4.80752216137037e-09	PGC	54.369
9	Espn	0.285414568278197	0.585	0.231	5.2463134709253e-56	1.012643426158e-51	PGC	54.370
9	Ndufs6	0.284819099133837	0.993	0.983	5.46905473869566e-30	1.05563694566304e-25	PGC	54.371
9	Rtraf	0.28354505576039	1	0.998	8.20509335318056e-36	1.58374711903091e-31	PGC	54.372
9	Esrp1	0.283263730950891	0.463	0.051	2.55773295465364e-203	4.93693614907245e-199	PGC	54.373
9	Alkbh2	0.280329635416216	0.65	0.389	2.80343921183626e-38	5.41119836668634e-34	PGC	54.374
9	Sh3gl2	0.279423853117618	0.412	0.027	2.06405279023374e-265	3.98403469570916e-261	PGC	54.375
9	Dbf4	0.278849990634558	0.897	0.788	8.18925483165623e-20	1.58068996760629e-15	PGC	54.376
9	Nipsnap1	0.278101257272049	0.789	0.578	5.80408159999744e-35	1.12030383043151e-30	PGC	54.377
9	Mdm2	0.277714411657409	0.657	0.542	5.42168032848666e-13	1.0464927370045e-08	PGC	54.378
9	Actn4	0.277251028083168	0.899	0.833	1.638628021099e-20	3.1628798063253e-16	PGC	54.379
9	Hexa	0.27722287688666	0.698	0.551	1.48915004878115e-16	2.87435742415738e-12	PGC	54.380
9	Rad50	0.277156144915899	0.906	0.822	7.96777984050147e-18	1.53794086481359e-13	PGC	54.381
9	Snx3	0.276731406768665	0.99	0.971	6.65621040782058e-26	1.28478173291753e-21	PGC	54.382
9	Epp13	0.27548173420652	0.245	0.004	6.85684127971998e-268	1.32350750381155e-263	PGC	54.383
9	Kdm4c	0.274949110071655	0.561	0.204	5.10036811621984e-73	9.84473053792754e-69	PGC	54.384
9	Card19	0.274205500935382	0.535	0.249	3.67311145568293e-46	7.08983973175919e-42	PGC	54.385
9	Pdhb	0.273656667530086	0.782	0.626	1.78823883875165e-25	3.45165860655843e-21	PGC	54.386
9	Acp6	0.273649368504575	0.609	0.359	1.38440623773028e-36	2.67218092006699e-32	PGC	54.387
9	H2afj	0.272961132121515	0.935	0.888	2.06470782081296e-21	3.98529903573318e-17	PGC	54.388
9	Gadd45b	0.272950715698326	0.477	0.171	3.83321222441457e-56	7.39886623556501e-52	PGC	54.389
9	Apobec3	0.272674178761632	0.453	0.111	1.7856740808907e-93	3.44670811093522e-89	PGC	54.390
9	Sgk1	0.272649434432187	0.477	0.201	1.09861195942813e-40	2.12054080408817e-36	PGC	54.391
9	mt-Nd1	0.272442563352723	0.99	0.997	3.49246901114967e-08	0.000674116368532109	PGC	54.392
9	Lrpap1	0.271347821075513	0.695	0.55	1.010676094961e-16	1.95080699849372e-12	PGC	54.393
9	Arrdc4	0.270728042694962	0.748	0.58	1.72557867057905e-24	3.33071194995168e-20	PGC	54.394
9	Zfp979	0.270166027094358	0.561	0.249	1.82282384398224e-51	3.51841458365452e-47	PGC	54.395
9	Pla2g12a	0.269432558617614	0.791	0.62	6.64181335540608e-26	1.28200281386048e-21	PGC	54.396
9	Atrx	0.268585429518319	0.981	0.977	9.90363358640381e-10	1.91159935484766e-05	PGC	54.397
9	Wdr76	0.26844289672276	0.671	0.473	6.12913102140005e-22	1.18304486975064e-17	PGC	54.398
9	Nid2	0.268288203281594	0.628	0.363	1.05939244146467e-36	2.0448392905151e-32	PGC	54.399
9	Rpl14	0.268261882479855	1	1	6.15835604215177e-67	1.18868588325613e-62	PGC	54.400
9	Ide	0.267971240177925	0.657	0.409	4.2954383108288e-37	8.29105502756175e-33	PGC	54.401
9	Ywhag	0.267669238702548	0.904	0.823	5.62741895320477e-17	1.08620440634759e-12	PGC	54.402
9	Chd9	0.266657404145938	0.619	0.305	7.70051689532505e-49	1.48635377113564e-44	PGC	54.403
9	Plp2	0.265821704533139	0.921	0.786	5.89526735810903e-29	1.1379045054622e-24	PGC	54.404
9	Adam23	0.264817033426664	0.451	0.107	2.64075134150737e-96	5.09717823937752e-92	PGC	54.405
9	Esrrb	0.264586607682147	0.331	0.003	0	0	PGC	54.406
9	Gng3	0.264573445984841	0.46	0.184	2.38495851911618e-48	4.60344693359806e-44	PGC	54.407
9	Mov10	0.264092736795654	0.422	0.102	1.64469904940999e-88	3.17459810517115e-84	PGC	54.408
9	Rev1	0.263777600234221	0.751	0.529	2.58673977679738e-26	4.9929251171743e-22	PGC	54.409
9	Gm40987	0.263689903361125	0.348	0.004	0	0	PGC	54.410
9	Nosip	0.263488259348146	0.763	0.601	1.67735472080865e-27	3.23763008210486e-23	PGC	54.411
9	Cox7a1	0.263335066854151	0.53	0.176	3.92480876916547e-74	7.57566588624318e-70	PGC	54.412
9	Mnd1	0.262388843650498	0.878	0.768	4.98375772893668e-24	9.61964916839358e-20	PGC	54.413
9	Sod1	0.261309951941079	0.914	0.847	9.00100415307316e-13	1.73737382162618e-08	PGC	54.414
9	Clcn3	0.261068260524616	0.772	0.574	2.40953357260129e-26	4.65088170183502e-22	PGC	54.415
9	Hagh	0.26037576656336	0.645	0.386	3.47446959105122e-35	6.70642120464707e-31	PGC	54.416
9	Smim40	0.26004386015999	0.393	0.031	6.20367797967704e-225	1.19743392363726e-220	PGC	54.417
9	Bcat2	0.25965294420419	0.566	0.298	9.00578236544756e-42	1.73829611217869e-37	PGC	54.418
9	Grn	0.259508404163212	0.561	0.381	3.58603215238138e-19	6.92175926052654e-15	PGC	54.419
9	mt-Co3	0.259093367942852	0.995	0.999	4.59599685246267e-13	8.87119312462345e-09	PGC	54.420
9	Fgf4	0.259067471004762	0.35	0.034	2.86387747899895e-169	5.52785630996378e-165	PGC	54.421
9	Cdc34	0.25887082437651	0.954	0.916	2.54352662629426e-21	4.90951509407318e-17	PGC	54.422
9	Hltf	0.258616960780904	0.624	0.356	4.93900680921124e-38	9.53327094313953e-34	PGC	54.423
9	Zfp462	0.258577496828707	0.597	0.283	6.42729091013637e-46	1.24059569147452e-41	PGC	54.424
9	Tagln2	0.258115108424274	0.818	0.623	3.13417332429522e-27	6.04958135055464e-23	PGC	54.425
9	Ttc39b	0.257986760744904	0.427	0.046	6.15280552974996e-196	1.18761452335234e-191	PGC	54.426
9	Gart	0.257504772389928	0.878	0.803	2.99978178431221e-21	5.79017880007943e-17	PGC	54.427
9	Rab3ip	0.257068515722378	0.604	0.325	5.12909644202283e-42	9.90018195239246e-38	PGC	54.428
9	Tcf15	0.25676052203074	0.427	0.128	2.79544870174631e-64	5.39577508411073e-60	PGC	54.429
9	Myb	0.256452709959149	0.362	0.012	0	0	PGC	54.430
9	Gm49359	0.256138233325962	0.693	0.573	6.7374595738452e-09	0.00013004644469436	PGC	54.431
9	Map7	0.255797771758569	0.374	0.027	3.28075450730231e-225	6.33251234999491e-221	PGC	54.432
9	Txnip	0.255773424270423	0.751	0.548	5.74037302543469e-22	1.1080068013694e-17	PGC	54.433
9	Rpl22	0.255642206928414	1	1	8.89214389316269e-67	1.71636161425826e-62	PGC	54.434
9	Cdkn2aipnl	0.255438170041599	0.827	0.679	4.33598206447674e-24	8.36931258085301e-20	PGC	54.435
9	Zic5	0.255218428984615	0.444	0.158	1.18473162182559e-54	2.28676897644776e-50	PGC	54.436
9	Hacd2	0.255171268547668	0.784	0.63	3.71906739460373e-24	7.17854388506413e-20	PGC	54.437
9	Slc25a3	0.255124665922826	0.998	1	4.41299922721387e-32	8.51797110836821e-28	PGC	54.438
9	Psme2	0.255006318865309	0.775	0.764	2.07690426241864e-07	0.00400884060732046	PGC	54.439
9	Sox15	0.254452956141345	0.345	0.003	0	0	PGC	54.440
9	Ulk1	0.254116602484566	0.496	0.207	6.72263448395288e-52	1.29760290809258e-47	PGC	54.441
9	Cuedc2	0.253810925477701	0.866	0.76	2.33138445946821e-26	4.50003828366553e-22	PGC	54.442
9	Nhp2	0.253610615663014	0.998	0.991	1.36144645380007e-19	2.6278639451249e-15	PGC	54.443
9	Dkc1	0.253344555804572	0.964	0.953	1.7577982203515e-10	3.39290212492246e-06	PGC	54.444
9	Bclaf3	0.253060967898339	0.576	0.322	9.00196091196496e-34	1.73755849522748e-29	PGC	54.445
9	Slc25a13	0.25279438986237	0.813	0.742	3.83103201955135e-14	7.39465800413801e-10	PGC	54.446
9	Nol7	0.252368799150735	0.983	0.954	1.02426195111423e-20	1.97703041804068e-16	PGC	54.447
9	Acot13	0.252361585597394	0.806	0.628	2.95993296375345e-26	5.7132626066369e-22	PGC	54.448
9	Fbrsl1	0.250758418198673	0.609	0.36	3.21529382638931e-34	6.20616014369664e-30	PGC	54.449
10	Emb	2.88634931374905	0.993	0.687	3.84241841811576e-236	7.41663603064703e-232	Gut	77.31
10	Spink1	2.62316101187881	0.591	0.042	0	0	Gut	77.32
10	Slc2a3	2.393245328508	0.993	0.614	3.16056449055667e-231	6.10052157967249e-227	Gut	77.33
10	Trh	2.38499232384539	0.843	0.13	0	0	Gut	77.34
10	Krt18	2.06179346857294	0.985	0.439	1.2578288998245e-218	2.42786134244125e-214	Gut	77.35
10	Apoe	1.87887934273153	0.998	0.827	2.28225342933149e-187	4.40520556929563e-183	Gut	77.36
10	Epcam	1.81278719142737	0.948	0.247	3.50570785364057e-294	6.76671729909702e-290	Gut	77.37
10	Krt8	1.76033221864969	0.985	0.52	8.35911366480063e-196	1.61347611957982e-191	Gut	77.38
10	Slc16a1	1.666930569827	0.95	0.629	2.18399949753854e-197	4.21555583014889e-193	Gut	77.39
10	Sox17	1.58043648117905	0.873	0.025	0	0	Gut	77.40
10	Cldn7	1.3714125031865	0.86	0.057	0	0	Gut	77.41
10	Flt1	1.29345734179863	0.83	0.114	0	0	Gut	77.42
10	Cldn6	1.28336055039319	0.87	0.054	0	0	Gut	77.43
10	Bex4	1.2783588749459	0.983	0.746	5.40539817911971e-160	1.04334995653369e-155	Gut	77.44
10	Car2	1.23831658362356	0.88	0.39	7.89669996209367e-174	1.52422102668332e-169	Gut	77.45
10	Amot	1.2209392467811	0.88	0.621	1.02021692802217e-108	1.96922271446839e-104	Gut	77.46
10	Dnmt3b	1.21672737328651	0.915	0.762	6.79735575188264e-111	1.31202560722839e-106	Gut	77.47
10	Espn	1.20471084896807	0.833	0.216	2.9879903142015e-216	5.76741890447173e-212	Gut	77.48
10	Car4	1.19245484978661	0.599	0.149	8.27850782520138e-148	1.59791758042037e-143	Gut	77.49
10	Pcbd1	1.17567116252147	0.81	0.153	3.18261992034627e-305	6.14309297025238e-301	Gut	77.50
10	Igfbp2	1.16403902917787	0.918	0.57	1.62197542085929e-130	3.13073695734261e-126	Gut	77.51
10	Bex1	1.15746493613389	0.993	0.841	5.45330721587415e-143	1.05259735880803e-138	Gut	77.52
10	Tagln2	1.15675005109591	0.973	0.614	1.943046950973e-178	3.75046922476809e-174	Gut	77.53
10	Spint2	1.13886817362025	0.93	0.244	4.74807101900329e-285	9.16472668088014e-281	Gut	77.54
10	Slc2a1	1.09261506154586	0.988	0.887	8.59280641498208e-146	1.65858349421984e-141	Gut	77.55
10	Malat1	1.06192208708713	1	0.998	2.94476511775585e-58	5.68398563029234e-54	Gut	77.56
10	Cyba	1.03292403649253	0.915	0.545	1.801660351829e-141	3.47756481110034e-137	Gut	77.57
10	Fth1	1.00813536557304	1	1	1.70957297410764e-106	3.29981775462258e-102	Gut	77.58
10	Id1	0.976724137091611	0.983	0.912	1.13833815666315e-97	2.1972203099912e-93	Gut	77.59
10	Prxl2a	0.969879456200477	0.813	0.265	3.50797226155568e-189	6.77108805925478e-185	Gut	77.60
10	Chchd10	0.968443677193686	0.925	0.256	1.78693268561103e-213	3.44913746976641e-209	Gut	77.61
10	Bsg	0.958608661571962	0.998	0.998	6.43141354170215e-127	1.24139144181935e-122	Gut	77.62
10	Stmn2	0.910869898033978	0.758	0.386	4.77130794525977e-84	9.2095785959404e-80	Gut	77.63
10	Foxa2	0.902237235291826	0.776	0.025	0	0	Gut	77.64
10	Anxa2	0.895852841254424	0.758	0.52	1.53202072444938e-48	2.95710640233219e-44	Gut	77.65
10	Lgals1	0.883268232091635	0.91	0.682	8.66622165485341e-71	1.6727541038198e-66	Gut	77.66
10	Col4a1	0.874438136605467	0.776	0.538	5.51791726281378e-73	1.06506839006832e-68	Gut	77.67
10	Kif21a	0.857451615498331	0.815	0.286	4.28690091764131e-171	8.27457615123126e-167	Gut	77.68
10	Mt1	0.84885958094105	0.611	0.339	4.15792077153457e-37	8.02561867321604e-33	Gut	77.69
10	Apela	0.829862459192711	0.663	0.18	7.91148357193532e-154	1.52707455905496e-149	Gut	77.70
10	Cfc1	0.80949773911698	0.945	0.778	1.22314632195827e-56	2.36091703064385e-52	Gut	77.71
10	Itm2b	0.807063158107477	0.953	0.797	4.35570488226934e-113	8.40738156375628e-109	Gut	77.72
10	Cystm1	0.801680625201571	0.803	0.231	1.0171112472577e-196	1.9632281294568e-192	Gut	77.73
10	Hcfc1r1	0.791578028574528	0.905	0.542	1.00296140475237e-132	1.93591610345303e-128	Gut	77.74
10	Bst2	0.782952378673924	0.828	0.245	1.41674940493842e-170	2.73460970141213e-166	Gut	77.75
10	Tpd52	0.77146234823616	0.845	0.285	3.22209395376116e-160	6.2192857495498e-156	Gut	77.76
10	Ftl1-ps1	0.75361283360135	1	1	7.79421976618905e-97	1.50444029926981e-92	Gut	77.77
10	Cd63	0.747733803136551	0.973	0.941	7.73333499287128e-68	1.49268832032401e-63	Gut	77.78
10	Krt19	0.744939219340888	0.594	0.1	6.6946048354486e-194	1.29219262533829e-189	Gut	77.79
10	Cotl1	0.743569694302681	0.828	0.486	7.27630089695789e-112	1.40447159913081e-107	Gut	77.80
10	Dgkk	0.708536251762761	0.706	0.098	5.85705816440442e-300	1.13052936689334e-295	Gut	77.81
10	Crip1	0.69728554765736	0.726	0.195	3.63003273320343e-164	7.00668918162925e-160	Gut	77.82
10	Tcf7l2	0.686366893422256	0.788	0.415	7.0437928686666e-107	1.35959289951003e-102	Gut	77.83
10	Pgk1	0.684779921694048	1	1	1.54656796943634e-81	2.98518549460602e-77	Gut	77.84
10	P4ha1	0.67588199911487	0.93	0.732	6.02712782076172e-86	1.16335621196343e-81	Gut	77.85
10	Pls3	0.664796078217836	0.756	0.315	1.40991867819445e-123	2.72142503265094e-119	Gut	77.86
10	Ddit4	0.661346389057853	0.85	0.643	4.43092749888894e-46	8.55257625835542e-42	Gut	77.87
10	Cdh1	0.657102023535973	0.721	0.089	0	0	Gut	77.88
10	Crb3	0.651987931215558	0.678	0.039	0	0	Gut	77.89
10	Anxa4	0.638161483334028	0.756	0.288	6.6839598191541e-130	1.29013792429312e-125	Gut	77.90
10	Tle5	0.635497314270797	0.756	0.151	2.46639188218151e-233	4.76062961098675e-229	Gut	77.91
10	Cmtm8	0.621266468199479	0.686	0.074	0	0	Gut	77.92
10	Pdcd4	0.615948237262264	0.8	0.52	7.11240035391487e-68	1.37283551631265e-63	Gut	77.93
10	Txndc12	0.612846298171115	0.88	0.689	1.48425062666047e-81	2.86490055958005e-77	Gut	77.94
10	Egln1	0.595023191590043	0.93	0.814	2.3884723686962e-44	4.6102293660574e-40	Gut	77.95
10	Gldc	0.594608256174128	0.693	0.221	4.74120648424303e-132	9.1514767558859e-128	Gut	77.96
10	App	0.591571085621083	0.84	0.495	7.46099163981939e-85	1.44012060631794e-80	Gut	77.97
10	Vamp8	0.590831651603428	0.748	0.298	6.53896139209635e-119	1.26215032790244e-114	Gut	77.98
10	Lrpap1	0.582380524162343	0.763	0.546	6.22145199079575e-44	1.20086466326339e-39	Gut	77.99
10	Ctsl	0.581192453328919	0.98	0.974	1.16670724241368e-29	2.25197831930688e-25	Gut	77.100
10	Stx7	0.573967605070387	0.766	0.355	5.95498701804315e-107	1.14943159422269e-102	Gut	77.101
10	Jun	0.570849044056516	0.748	0.588	1.25690186373609e-30	2.4260719773834e-26	Gut	77.102
10	Plp2	0.56701313962517	0.935	0.786	6.95709177868485e-78	1.34285785512175e-73	Gut	77.103
10	Ifi30	0.561253981439766	0.693	0.341	1.27271389605245e-69	2.45659236216044e-65	Gut	77.104
10	2410006H16Rik	0.554846996932178	0.995	0.994	3.95398625918529e-36	7.63198427747945e-32	Gut	77.105
10	Ero1l	0.55268836906757	0.788	0.613	3.26795693215013e-35	6.30781047043619e-31	Gut	77.106
10	Jund	0.547014353119849	0.773	0.486	4.04927818714941e-59	7.81591675683578e-55	Gut	77.107
10	Clic1	0.544676168223041	0.99	0.959	2.39453780825532e-65	4.62193687749441e-61	Gut	77.108
10	Kitl	0.542635876899754	0.596	0.233	3.46891174746922e-84	6.69569345496508e-80	Gut	77.109
10	Tmc4	0.541372224290357	0.666	0.211	9.62922863072745e-132	1.85863371030301e-127	Gut	77.110
10	Myl6	0.540938834119562	0.995	0.996	8.11457953011929e-67	1.56627614090363e-62	Gut	77.111
10	Elf3	0.540290367631025	0.623	0.068	3.1765409376097e-295	6.13135931777424e-291	Gut	77.112
10	Cltc	0.539859841939763	0.93	0.863	4.80995594001024e-58	9.28417695540776e-54	Gut	77.113
10	Dusp4	0.53859403076448	0.641	0.3	6.73059011059113e-65	1.2991385031463e-60	Gut	77.114
10	Ramp2	0.533900738782917	0.676	0.244	4.33660560566289e-106	8.37051614005051e-102	Gut	77.115
10	Tspan13	0.529898280353282	0.923	0.671	3.41910288944053e-76	6.59955239719811e-72	Gut	77.116
10	Tspan7	0.528793743304979	0.731	0.337	1.43732806872723e-97	2.77433063825729e-93	Gut	77.117
10	Sdc4	0.521597845545679	0.771	0.41	3.09096984038065e-71	5.96618998590272e-67	Gut	77.118
10	Lpar1	0.517385080259202	0.651	0.267	2.36927487778827e-92	4.57317436910692e-88	Gut	77.119
10	Gabarap	0.513231772422775	0.988	0.972	1.33796164793664e-57	2.5825335728473e-53	Gut	77.120
10	1700019D03Rik	0.509854190597239	0.574	0.07	1.44434210079356e-243	2.78786912295173e-239	Gut	77.121
10	Col4a2	0.508076574751646	0.621	0.308	8.10270902177962e-66	1.5639848953839e-61	Gut	77.122
10	Aldoa	0.503113907816714	1	1	1.99711250424077e-43	3.85482655568553e-39	Gut	77.123
10	H2-K1	0.502271091220986	0.688	0.316	2.7087544867178e-77	5.22843791026271e-73	Gut	77.124
10	Foxq1	0.500984445383186	0.372	0.03	1.75216535781408e-205	3.38202957365274e-201	Gut	77.125
10	Gfpt2	0.496743741039159	0.683	0.315	6.1372137386213e-81	1.18460499582868e-76	Gut	77.126
10	Cstb	0.495461793040399	0.943	0.875	3.75173600722821e-49	7.24160084115189e-45	Gut	77.127
10	Ctsz	0.493568838783206	0.903	0.706	2.1565842000863e-52	4.16263882300657e-48	Gut	77.128
10	Klf6	0.492992872130746	0.793	0.577	2.40330071304316e-45	4.63885103631591e-41	Gut	77.129
10	Pdgfa	0.489413808356069	0.736	0.328	2.52964624903854e-79	4.8827231898942e-75	Gut	77.130
10	Hdac6	0.488150358637744	0.633	0.216	3.24581420711665e-109	6.26507058257655e-105	Gut	77.131
10	Blvrb	0.485921987343415	0.87	0.656	2.72119842996006e-61	5.25245720950892e-57	Gut	77.132
10	Rab25	0.485381630146412	0.514	0.043	9.94604286802023e-283	1.91978519438526e-278	Gut	77.133
10	Sall4	0.484582241055729	0.963	0.845	9.74610773285374e-61	1.88119371459543e-56	Gut	77.134
10	Atp6v1f	0.483836720823507	0.993	0.97	1.60323256715257e-74	3.09455950111788e-70	Gut	77.135
10	Mgst3	0.482499198442213	0.773	0.434	9.17519822516895e-76	1.77099676142211e-71	Gut	77.136
10	Podxl	0.482001616345453	0.781	0.462	1.65612026036344e-63	3.19664332655351e-59	Gut	77.137
10	Grb7	0.480200805488319	0.666	0.202	3.85704407899114e-136	7.4448664812687e-132	Gut	77.138
10	Tmprss2	0.47789843793349	0.521	0.01	0	0	Gut	77.139
10	Gnai2	0.475373272302793	1	0.996	8.95338638002888e-75	1.72818263907317e-70	Gut	77.140
10	Clic6	0.474812555111752	0.516	0.012	0	0	Gut	77.141
10	Agpat3	0.470785110203771	0.718	0.328	2.32451822993657e-89	4.48678508742356e-85	Gut	77.142
10	Hook1	0.468255179068113	0.661	0.177	1.66676685157915e-140	3.21719337691808e-136	Gut	77.143
10	Ucp2	0.467750857631741	0.763	0.498	9.20231755449755e-54	1.77623133436912e-49	Gut	77.144
10	Gpi1	0.466601261550692	1	0.991	1.45703579044484e-44	2.81237048271662e-40	Gut	77.145
10	Gdi2	0.464081071333067	1	0.997	9.85595919991689e-66	1.90239724476796e-61	Gut	77.146
10	Fgf8	0.46172098385235	0.641	0.414	3.47136281539311e-24	6.70042450627179e-20	Gut	77.147
10	Ptprk	0.461268391522809	0.713	0.401	2.40205536116833e-68	4.63644725812712e-64	Gut	77.148
10	Cited1	0.461060693343402	0.753	0.372	1.66490142823946e-65	3.21359273678781e-61	Gut	77.149
10	Jarid2	0.461054993981999	0.88	0.739	1.3164326834605e-46	2.54097836561546e-42	Gut	77.150
10	Pla2g12a	0.459188126649289	0.843	0.618	3.11653503742631e-58	6.01553592924026e-54	Gut	77.151
10	Mt2	0.458023136020511	0.409	0.157	1.11334767766902e-39	2.14898368743674e-35	Gut	77.152
10	Trappc6a	0.456928952548099	0.963	0.907	5.10980442332017e-59	9.8629444978926e-55	Gut	77.153
10	Rabac1	0.456730497030459	0.92	0.788	1.65444966099648e-52	3.1934187356554e-48	Gut	77.154
10	Porcn	0.45468658930841	0.581	0.131	1.04109143237589e-147	2.00951468277194e-143	Gut	77.155
10	Npc2	0.454294839695168	1	0.994	1.47482628188329e-56	2.84670968929113e-52	Gut	77.156
10	Pcsk1n	0.452756613454798	0.479	0.046	3.5620727283223e-239	6.8755127802077e-235	Gut	77.157
10	Myh9	0.452696182789921	0.838	0.656	1.37112372142207e-47	2.64654300708887e-43	Gut	77.158
10	Stx3	0.446673873986975	0.728	0.281	1.19722207650168e-98	2.31087805206353e-94	Gut	77.159
10	Ftl1	0.436374134932841	0.93	0.853	2.25265933877025e-38	4.34808305569434e-34	Gut	77.160
10	Mien1	0.428645994743383	0.89	0.763	2.86349139978743e-48	5.52711109986971e-44	Gut	77.161
10	Plpp3	0.424907066324738	0.643	0.286	2.41006644565999e-72	4.65191025341291e-68	Gut	77.162
10	Clcn3	0.423133426998855	0.798	0.573	7.01429213350538e-46	1.35389866760921e-41	Gut	77.163
10	Bnip3	0.422996803241763	0.915	0.86	2.35613634066787e-23	4.54781436475711e-19	Gut	77.164
10	Rnf128	0.422853291165946	0.589	0.195	3.13573658928585e-95	6.05259876463954e-91	Gut	77.165
10	Etl4	0.421110498557649	0.646	0.258	3.60844095743698e-87	6.96501273604486e-83	Gut	77.166
10	Acot13	0.421000592908886	0.83	0.627	2.26940804858677e-44	4.38041141538218e-40	Gut	77.167
10	Rabgap1l	0.419624652862944	0.594	0.17	7.23242126421918e-117	1.39600195241959e-112	Gut	77.168
10	Pcgf5	0.413736809466138	0.606	0.255	4.60376432407306e-69	8.88618589832581e-65	Gut	77.169
10	Atp6v0e	0.409312993011419	0.98	0.936	4.01668176377163e-45	7.75299914043199e-41	Gut	77.170
10	Calm1	0.408062989108466	0.995	0.995	1.17129074099188e-31	2.26082538826254e-27	Gut	77.171
10	Cpn1	0.406701287036866	0.459	0.007	0	0	Gut	77.172
10	Dkk1	0.405771100517731	0.524	0.338	8.40237571630109e-20	1.62182656076044e-15	Gut	77.173
10	Cox7a1	0.405058491203042	0.603	0.172	1.65766458423581e-116	3.19962418049195e-112	Gut	77.174
10	Pid1	0.404858977547946	0.703	0.359	2.96411703941978e-59	5.72133870948807e-55	Gut	77.175
10	Gapdh	0.404751300170537	1	1	4.2887351090416e-58	8.2781165074721e-54	Gut	77.176
10	Sccpdh	0.403306285794652	0.673	0.462	3.83736894836375e-40	7.40688954413172e-36	Gut	77.177
10	P4hb	0.401823689344042	0.963	0.946	9.07177391501729e-41	1.75103380107664e-36	Gut	77.178
10	Ndufb1-ps	0.40124072565463	0.985	0.973	3.57286734854514e-44	6.89634855616183e-40	Gut	77.179
10	Marc2	0.401105070332554	0.751	0.51	5.84594761330479e-48	1.12838480832009e-43	Gut	77.180
10	Stk26	0.398928891651395	0.581	0.129	3.94721457636506e-148	7.61891357529985e-144	Gut	77.181
10	Psme1	0.398481503195306	0.915	0.823	1.42729484699308e-42	2.75496451366604e-38	Gut	77.182
10	Eras	0.397263630414731	0.426	0.031	1.12665878532088e-252	2.17467678742636e-248	Gut	77.183
10	Dsp	0.397122856940354	0.756	0.423	1.17263694711892e-54	2.26342383532893e-50	Gut	77.184
10	Meg3	0.393527045235726	0.928	0.906	3.1280869643268e-15	6.0378334585436e-11	Gut	77.185
10	Atp6v0b	0.392994872080175	0.925	0.856	1.20888539114205e-31	2.33339058198239e-27	Gut	77.186
10	Wdfy1	0.392502861324311	0.85	0.697	8.35717484817752e-44	1.61310188919523e-39	Gut	77.187
10	Commd7	0.391334453959762	0.786	0.609	2.44326748801208e-41	4.71599490536092e-37	Gut	77.188
10	Hexa	0.390955568924847	0.731	0.549	6.52045342367055e-30	1.25857791983689e-25	Gut	77.189
10	Btg2	0.389240150901637	0.616	0.372	2.85408049237695e-31	5.50894616638599e-27	Gut	77.190
10	Swt1	0.389199672891327	0.813	0.655	2.01161932713057e-39	3.88282762522743e-35	Gut	77.191
10	Bri3	0.387970639660108	1	0.992	4.70634993148713e-41	9.08419663775646e-37	Gut	77.192
10	Myo6	0.385921024500669	0.539	0.132	2.49534789032707e-120	4.81652049790932e-116	Gut	77.193
10	Rac3	0.385853128303449	0.81	0.578	1.50130727465477e-45	2.89782330153863e-41	Gut	77.194
10	Fabp3	0.385216928080858	0.232	0.151	1.3152627304235e-06	0.0253872012226344	Gut	77.195
10	Gpx2	0.383705428591708	0.367	0.01	0	0	Gut	77.196
10	Atp6v0d1	0.381844055744412	0.823	0.65	2.24596464073624e-38	4.3351609495491e-34	Gut	77.197
10	Pkdcc	0.380308757464293	0.618	0.368	5.6210959821578e-34	1.0849839464761e-29	Gut	77.198
10	Ndufa6	0.380148433903694	0.988	0.986	2.69678317771796e-42	5.20533088963121e-38	Gut	77.199
10	Soat1	0.380041379016037	0.913	0.859	7.43020876453579e-28	1.4341788957307e-23	Gut	77.200
10	Cers4	0.379633559210558	0.686	0.447	1.56121042224243e-42	3.01344835701234e-38	Gut	77.201
10	Klhl2	0.379114826358089	0.621	0.277	2.93654307682241e-68	5.66811544688262e-64	Gut	77.202
10	Esrp1	0.377648255054283	0.519	0.048	4.67737703804114e-263	9.028273158827e-259	Gut	77.203
10	Snx10	0.377023465183818	0.666	0.298	1.53991856814324e-74	2.97235082023008e-70	Gut	77.204
10	Tmem238	0.37646995762575	0.579	0.22	1.5993568037771e-77	3.08707850265057e-73	Gut	77.205
10	Klc3	0.374460914533771	0.551	0.115	3.71140092313506e-144	7.1637460618353e-140	Gut	77.206
10	Flrt3	0.370165524075811	0.526	0.212	1.12293620254443e-63	2.16749145815126e-59	Gut	77.207
10	Asah1	0.369804836702821	0.731	0.464	6.59835698095054e-47	1.27361486446307e-42	Gut	77.208
10	Nfkb1	0.369588621128523	0.636	0.319	3.59879802691182e-59	6.9463999515452e-55	Gut	77.209
10	Grina	0.36897557835374	0.633	0.316	1.9918828023591e-56	3.84473218511353e-52	Gut	77.210
10	Cpm	0.368090312848758	0.416	0.084	7.67611026533789e-108	1.48164280341552e-103	Gut	77.211
10	Ezr	0.366874406253278	0.708	0.305	1.14471845245911e-71	2.20953555693658e-67	Gut	77.212
10	Tmem256	0.366424461331267	0.99	0.983	6.43042576599163e-32	1.2412007813517e-27	Gut	77.213
10	Ptprf	0.364760129229017	0.835	0.688	1.93578464369278e-44	3.73645151925581e-40	Gut	77.214
10	Cuedc2	0.364643382852274	0.893	0.758	2.97103407346139e-38	5.73468996859518e-34	Gut	77.215
10	Cd55	0.363130698026403	0.484	0.033	0	0	Gut	77.216
10	Loxl2	0.361610025718194	0.741	0.508	1.65048634312604e-35	3.18576873950188e-31	Gut	77.217
10	Tmem63b	0.360385728550491	0.766	0.552	9.52257159317753e-39	1.83804676891513e-34	Gut	77.218
10	Tceal9	0.359806175247035	0.995	0.995	1.27373113514928e-38	2.45855583706514e-34	Gut	77.219
10	Ctsd	0.359260443345563	0.766	0.657	5.30723662191496e-20	1.02440281276203e-15	Gut	77.220
10	Spint1	0.358174173271596	0.541	0.095	3.27848634477221e-163	6.32813434267932e-159	Gut	77.221
10	Gas6	0.357085669270458	0.436	0.042	3.56925540932971e-216	6.8893767910882e-212	Gut	77.222
10	Npepps	0.356251804806184	0.885	0.843	8.2690773654082e-32	1.59609731307109e-27	Gut	77.223
10	Fkbp11	0.352417998778426	0.813	0.722	4.93304448906075e-25	9.52176247278506e-21	Gut	77.224
10	Rrbp1	0.349241871092051	0.953	0.935	7.39516946109067e-27	1.42741560937972e-22	Gut	77.225
10	Tspo	0.347869024381875	0.878	0.776	2.95019007548851e-33	5.69445688370792e-29	Gut	77.226
10	Ebp	0.347273403225399	0.763	0.604	9.71659225803632e-36	1.87549663764617e-31	Gut	77.227
10	Cdkn1a	0.346856928562973	0.758	0.507	6.03327742928255e-25	1.16454320940012e-20	Gut	77.228
10	Atp6v1g1	0.345437820495919	0.993	0.996	7.70106479032648e-33	1.48645952582882e-28	Gut	77.229
10	Npc1	0.343909010620373	0.648	0.41	1.03515075990334e-39	1.99804799676543e-35	Gut	77.230
10	Cd2ap	0.343418571270956	0.903	0.844	4.22315986015975e-30	8.15154316208036e-26	Gut	77.231
10	Mcc	0.343400051830664	0.524	0.171	2.28885690896039e-80	4.41795160567534e-76	Gut	77.232
10	Lamp1	0.342355406181033	0.973	0.929	1.75057415326517e-21	3.37895823063244e-17	Gut	77.233
10	Txnip	0.342232882813501	0.753	0.548	4.77688138467702e-30	9.22033644870358e-26	Gut	77.234
10	Cst3	0.342054497254983	0.943	0.917	1.53440008188714e-16	2.96169903805855e-12	Gut	77.235
10	Cd47	0.340119439974392	0.691	0.424	1.51101719831503e-44	2.91656539618767e-40	Gut	77.236
10	Dcxr	0.340058139293738	0.584	0.315	5.55528837420731e-33	1.07228176198949e-28	Gut	77.237
10	Smap1	0.339572865302	0.955	0.946	1.37933249608908e-32	2.66238758395113e-28	Gut	77.238
10	Aldoc	0.339331394673287	0.708	0.476	1.15254693480094e-31	2.22464609355277e-27	Gut	77.239
10	Sgk1	0.338282655535402	0.511	0.2	2.99894942309309e-53	5.78857217645429e-49	Gut	77.240
10	Ass1	0.337969517898252	0.459	0.163	3.67152197654337e-54	7.086771719124e-50	Gut	77.241
10	Actg1	0.336868455583471	1	1	1.75254291433336e-35	3.38275833324626e-31	Gut	77.242
10	Tnks	0.336001073309502	0.793	0.661	4.36706460038124e-24	8.42930809165587e-20	Gut	77.243
10	Myl12b	0.335274609600867	0.928	0.842	8.39267389789556e-29	1.6199539157718e-24	Gut	77.244
10	Sorl1	0.334573620690205	0.496	0.077	6.9352602210068e-171	1.33864392785873e-166	Gut	77.245
10	Otx2	0.334504167025504	0.289	0.102	1.51602349298502e-32	2.92622854615969e-28	Gut	77.246
10	Plin3	0.33442671387996	0.786	0.669	6.72114698901216e-25	1.29731579181913e-20	Gut	77.247
10	Fgf5	0.33428474740659	0.332	0.034	2.73776890671885e-153	5.28444154374872e-149	Gut	77.248
10	Perp	0.333415647795749	0.446	0.072	4.20811290123507e-142	8.12249952196392e-138	Gut	77.249
10	Pgm1	0.332866011391869	0.773	0.625	1.56187706268275e-23	3.01473510639025e-19	Gut	77.250
10	Atp1a1	0.33186002328792	0.908	0.827	1.16152725546549e-32	2.24197990849949e-28	Gut	77.251
10	Stard10	0.330988847464709	0.521	0.134	6.14485037439832e-108	1.18607901926636e-103	Gut	77.252
10	Ppp1r9a	0.329650645947398	0.626	0.326	3.64389570915426e-46	7.03344749780954e-42	Gut	77.253
10	Cd9	0.329603615649686	0.586	0.265	3.41733192004311e-55	6.5961340720672e-51	Gut	77.254
10	Arhgdig	0.329249715725338	0.581	0.33	2.19618030089591e-37	4.23906721678928e-33	Gut	77.255
10	Pkp2	0.328831004982452	0.559	0.201	4.36044191413065e-76	8.41652498265497e-72	Gut	77.256
10	Rab11a	0.328754168923826	0.905	0.823	4.45530619014065e-31	8.59963200820948e-27	Gut	77.257
10	Aldh2	0.328302540429653	0.905	0.817	4.46970766295277e-24	8.62742973103144e-20	Gut	77.258
10	B4galt6	0.32530601746442	0.683	0.486	1.29925445514565e-30	2.50782094932213e-26	Gut	77.259
10	Celf2	0.324552874354966	0.589	0.285	3.99166015376029e-52	7.70470242878811e-48	Gut	77.260
10	Rpl28	0.320678239563851	1	1	3.7682751742025e-105	7.27352474124566e-101	Gut	77.261
10	Neu1	0.319648703399954	0.556	0.237	4.90955922624107e-58	9.47643121849052e-54	Gut	77.262
10	Rras	0.317651941990546	0.793	0.653	6.99001418900725e-28	1.34921253876218e-23	Gut	77.263
10	Defa30	0.317482041188994	0.289	0.172	1.1148225681966e-10	2.15183052113307e-06	Gut	77.264
10	Fhl1	0.317407330656102	0.658	0.428	6.91039765496507e-36	1.33384495536136e-31	Gut	77.265
10	Tom1l1	0.315656622139174	0.516	0.115	2.58412345524424e-120	4.98787509331242e-116	Gut	77.266
10	Fau	0.315563126582211	1	1	4.91245177863991e-97	9.48201442313076e-93	Gut	77.267
10	Oat	0.315369223342264	0.788	0.796	1.18019355096763e-10	2.27800959207773e-06	Gut	77.268
10	Calr	0.314316539203947	0.983	0.955	3.38295766618877e-12	6.52978488727757e-08	Gut	77.269
10	Fam162a	0.314294846456966	0.995	0.998	9.32499978961844e-15	1.79991145939215e-10	Gut	77.270
10	Card19	0.313436001464851	0.566	0.247	1.73322189487466e-55	3.34546490148707e-51	Gut	77.271
10	Lama5	0.31340672009765	0.531	0.191	5.74506825948299e-72	1.10891307544541e-67	Gut	77.272
10	Mea1	0.310518292041207	0.865	0.788	6.59737791528225e-27	1.27342588520778e-22	Gut	77.273
10	Kif1a	0.310426273285464	0.394	0.112	3.11236318923965e-66	6.00748342787037e-62	Gut	77.274
10	Mapk13	0.310387719716124	0.479	0.057	4.01020077410195e-200	7.74048953417158e-196	Gut	77.275
10	Gja1	0.309811201613522	0.81	0.727	3.91115506637029e-19	7.54931150910794e-15	Gut	77.276
10	AC149090.1	0.309757502511265	0.796	0.693	4.25325500209559e-20	8.2096328050449e-16	Gut	77.277
10	Pfdn1	0.30956081694856	0.988	0.976	1.99971560965212e-34	3.85985106975053e-30	Gut	77.278
10	Vat1	0.309025298369884	0.551	0.232	6.0791976330428e-57	1.17340672712992e-52	Gut	77.279
10	Tex264	0.308678499733298	0.601	0.315	1.89298966565313e-45	3.65384865264367e-41	Gut	77.280
10	Nenf	0.308588103663799	0.893	0.806	1.91111090166335e-29	3.6888262623906e-25	Gut	77.281
10	Crip2	0.308391732388897	0.491	0.175	1.66508050610027e-59	3.21393839287475e-55	Gut	77.282
10	Dpysl3	0.307799506767243	0.449	0.111	6.34294207372671e-95	1.22431467907073e-90	Gut	77.283
10	Commd3	0.30768926201571	0.895	0.833	1.66609210225973e-23	3.21589097578172e-19	Gut	77.284
10	Rab4a	0.306577493004411	0.631	0.376	1.88785406675298e-42	3.6439359196466e-38	Gut	77.285
10	Plekhf2	0.305833016605007	0.651	0.362	2.56012773494022e-45	4.94155855398161e-41	Gut	77.286
10	Rian	0.305367295710486	0.82	0.753	5.4884558356865e-17	1.05938174540421e-12	Gut	77.287
10	Tjp2	0.303240348982026	0.608	0.298	9.890357184458e-52	1.90903674374408e-47	Gut	77.288
10	Dsg2	0.302815282627817	0.534	0.237	2.3774681950507e-50	4.58898911008687e-46	Gut	77.289
10	Gmfg	0.300403480569352	0.616	0.318	8.23377803018673e-49	1.58928383538664e-44	Gut	77.290
10	Synrg	0.299511806569328	0.559	0.227	8.07742812536657e-64	1.55910517675825e-59	Gut	77.291
10	Foxa3	0.298905630617666	0.421	0.012	0	0	Gut	77.292
10	Snhg11	0.2981708282042	0.658	0.459	5.13262502273829e-24	9.90699281888944e-20	Gut	77.293
10	Prelid2	0.298096052400568	0.713	0.578	2.48114752025631e-19	4.78911094359873e-15	Gut	77.294
10	Ldha	0.297403987880431	1	1	1.91181358071838e-45	3.69018257350262e-41	Gut	77.295
10	Lcmt1	0.29709212864022	0.8	0.68	4.38814934081199e-28	8.47000585763531e-24	Gut	77.296
10	Trp53i11	0.296295780100058	0.504	0.19	4.84881019348546e-61	9.35917343546563e-57	Gut	77.297
10	Ctsh	0.29595593126031	0.401	0.051	7.19226532826629e-158	1.38825105366196e-153	Gut	77.298
10	Plod2	0.295740698073604	0.746	0.61	9.07607431212571e-19	1.7518638637265e-14	Gut	77.299
10	Cox6b2	0.295175016932097	0.761	0.598	7.83616982148731e-19	1.51253749894348e-14	Gut	77.300
10	Psme2	0.292418044526779	0.845	0.76	3.60029830322563e-19	6.94929578488611e-15	Gut	77.301
10	Tfpi	0.29104056532697	0.491	0.29	3.94607037331799e-24	7.61670503457839e-20	Gut	77.302
10	Foxa1	0.290811346809239	0.401	0.011	0	0	Gut	77.303
10	S100a1	0.290583216332599	0.434	0.175	6.54717885044383e-45	1.26373646171267e-40	Gut	77.304
10	Golga4	0.290471797742719	0.791	0.704	2.48395758782631e-16	4.79453493602235e-12	Gut	77.305
10	H2afj	0.289594210087679	0.93	0.889	7.72166554840071e-20	1.4904358841523e-15	Gut	77.306
10	Wbp2	0.289338272886237	0.738	0.538	3.12116149227989e-30	6.02446591239864e-26	Gut	77.307
10	Smad1	0.289109497162915	0.805	0.706	4.00421403679303e-20	7.72893393381791e-16	Gut	77.308
10	Tpi1	0.289062739082235	1	0.999	6.27221415091502e-29	1.21066277540962e-24	Gut	77.309
10	Sdf2	0.287914223193552	0.823	0.665	1.3264655728384e-28	2.56034384869268e-24	Gut	77.310
10	Fuca1	0.287328810369034	0.631	0.343	5.01651629720823e-43	9.68287975687133e-39	Gut	77.311
10	Lamtor2	0.287235979593346	0.968	0.961	6.27566064275138e-32	1.21132801726387e-27	Gut	77.312
10	Agrn	0.286954413802081	0.636	0.409	1.31179051455447e-33	2.53201805119304e-29	Gut	77.313
10	Tnfrsf12a	0.286088786375221	0.406	0.061	1.09755656049943e-138	2.118503673076e-134	Gut	77.314
10	Arid5b	0.285819359322762	0.521	0.279	2.61653282103071e-31	5.05043165115348e-27	Gut	77.315
10	Krt7	0.285351731891931	0.359	0.009	0	0	Gut	77.316
10	Ankrd12	0.284689121756153	0.696	0.548	3.09329686148229e-21	5.97068160203313e-17	Gut	77.317
10	Akap9	0.284345259094334	0.915	0.84	3.16503217331589e-21	6.10914510093432e-17	Gut	77.318
10	Pdpn	0.282971957967504	0.464	0.069	7.44113831370267e-159	1.43628851731089e-154	Gut	77.319
10	Rpl17	0.282709159347394	1	1	5.76223430229055e-80	1.11222646502812e-75	Gut	77.320
10	Ndufa4l2	0.282315387040378	0.456	0.36	2.04411751791168e-07	0.00394555563307313	Gut	77.321
10	Camsap3	0.280901922321151	0.454	0.076	2.5305501955795e-142	4.88446798750754e-138	Gut	77.322
10	Ndufb4	0.280292868491774	0.98	0.973	2.74164000082422e-22	5.2919135295909e-18	Gut	77.323
10	Actb	0.279584997870329	1	1	3.68646626234826e-22	7.11561717958462e-18	Gut	77.324
10	Vegfa	0.279564219794042	0.613	0.415	5.46213303462879e-24	1.05430091834405e-19	Gut	77.325
10	Cald1	0.277412110938389	0.893	0.895	3.76226531681573e-07	0.00726192451451772	Gut	77.326
10	Slc39a8	0.276241534170998	0.481	0.191	5.93550230015726e-55	1.14567065397635e-50	Gut	77.327
10	Klf10	0.27600759493821	0.636	0.443	1.86158663282652e-24	3.59323451868175e-20	Gut	77.328
10	Tjp1	0.275814162718387	0.738	0.631	1.88427060956244e-20	3.63701913057741e-16	Gut	77.329
10	Arf5	0.275343165408091	0.975	0.958	3.65832802654669e-23	7.06130475684043e-19	Gut	77.330
10	Eef1a1	0.275062590232248	1	1	1.28151385238533e-79	2.47357803787416e-75	Gut	77.331
10	Zfas1	0.274507836575809	0.955	0.963	1.26727592615168e-09	2.44609599265797e-05	Gut	77.332
10	Ap1m2	0.272435138303232	0.401	0.028	3.82120290308882e-241	7.37568584354204e-237	Gut	77.333
10	Arap2	0.271866797743789	0.539	0.244	6.93941911702381e-46	1.33944667796794e-41	Gut	77.334
10	Tent5a	0.271530644699295	0.349	0.053	7.52871850405693e-117	1.45319324565307e-112	Gut	77.335
10	Serpinb6a	0.271259164866009	0.643	0.464	3.31802162538846e-24	6.40444534132481e-20	Gut	77.336
10	Rcan1	0.27095178401768	0.496	0.256	1.11300573897783e-36	2.14832367737501e-32	Gut	77.337
10	Rpl10a	0.269366926583467	1	1	3.22641173836715e-81	6.22761993739628e-77	Gut	77.338
10	Egln3	0.269046369298718	0.549	0.366	4.12417289731888e-20	7.96047852640491e-16	Gut	77.339
10	Slc16a3	0.268893491606168	0.933	0.868	3.01552507396619e-14	5.82056649776955e-10	Gut	77.340
10	Kit	0.268629773188043	0.424	0.103	1.55696267165731e-88	3.00524934883295e-84	Gut	77.341
10	Tspan5	0.268581935697728	0.638	0.429	2.52832702020087e-27	4.88017681439171e-23	Gut	77.342
10	Atp5d	0.267376190523024	1	0.996	5.13088860939198e-26	9.90364119384841e-22	Gut	77.343
10	Hsbp1	0.267201957854305	0.983	0.958	6.71877371086934e-24	1.296857701672e-19	Gut	77.344
10	Degs1	0.266182829873474	0.763	0.64	1.16300435384861e-20	2.24483100379858e-16	Gut	77.345
10	Rps27	0.26566552565485	1	1	5.27850382699886e-74	1.01885680868732e-69	Gut	77.346
10	Cmc1	0.265610980341032	0.751	0.605	2.32540057557532e-24	4.48848819097548e-20	Gut	77.347
10	Samd3	0.264570702021035	0.287	0.062	7.77885798635187e-64	1.50147516852564e-59	Gut	77.348
10	Ndufa7	0.264385491899842	0.998	0.999	8.48236039158661e-31	1.63726520278405e-26	Gut	77.349
10	Gnai1	0.264346142548159	0.603	0.382	4.01854095927436e-30	7.75658775959137e-26	Gut	77.350
10	Nudt14	0.263894767157275	0.623	0.403	9.15998426622954e-31	1.76806016306763e-26	Gut	77.351
10	Fkbp1b	0.263328515165875	0.461	0.19	1.18702055714786e-44	2.29118707940679e-40	Gut	77.352
10	Dapk2	0.263280255179617	0.451	0.156	1.24672744572747e-58	2.40643331574315e-54	Gut	77.353
10	Bhlhe41	0.262230993032185	0.362	0.066	1.13486131466865e-97	2.19050930957342e-93	Gut	77.354
10	Dnajc21	0.261886905558511	0.905	0.852	2.34100145942785e-18	4.51860101698763e-14	Gut	77.355
10	Acsl3	0.261803568668999	0.88	0.857	5.85490057822429e-14	1.13011290960885e-09	Gut	77.356
10	Uap1l1	0.261688931532521	0.534	0.332	1.15907682067038e-23	2.23725007925796e-19	Gut	77.357
10	Rpl27a	0.261608388727839	1	1	1.33548865161917e-87	2.57776019535531e-83	Gut	77.358
10	Kdelr1	0.261549592232574	0.93	0.859	6.15560018903595e-22	1.18815394848772e-17	Gut	77.359
10	Hk2	0.261001652847311	0.845	0.804	1.26892309589308e-13	2.44927535969283e-09	Gut	77.360
10	Rpl9	0.260395179714987	1	1	5.29333824851061e-85	1.02172014872752e-80	Gut	77.361
10	Psenen	0.259630785808144	0.928	0.86	1.92071740990557e-21	3.70736874459972e-17	Gut	77.362
10	Sat1	0.259159893138375	0.564	0.345	1.69438754289408e-28	3.27050683529415e-24	Gut	77.363
10	Gsr	0.258915255903597	0.726	0.531	1.48624581801204e-26	2.86875167792683e-22	Gut	77.364
10	Nav1	0.258736737072623	0.479	0.224	1.36978963920194e-39	2.64396796158759e-35	Gut	77.365
10	Grb10	0.257830175849903	0.873	0.761	2.57743515496031e-15	4.97496533610439e-11	Gut	77.366
10	Zdhhc2	0.257443667185516	0.524	0.282	5.63688455993747e-34	1.08803145775913e-29	Gut	77.367
10	Frzb	0.257123730113277	0.491	0.16	2.56011717043931e-65	4.94153816238196e-61	Gut	77.368
10	Epha4	0.256786902967361	0.673	0.48	1.65657044646723e-20	3.19751227577105e-16	Gut	77.369
10	Pth1r	0.25649952733735	0.541	0.322	2.44335016610252e-26	4.71615449061109e-22	Gut	77.370
10	Snx2	0.256323344404911	0.828	0.731	3.54850838511456e-14	6.84933088494812e-10	Gut	77.371
10	Ninj1	0.255835041556129	0.546	0.371	2.04834788719503e-22	3.95372109186385e-18	Gut	77.372
10	Slc9a3r1	0.255409300639424	0.788	0.673	4.34495615261112e-18	8.38663436576998e-14	Gut	77.373
10	Afdn	0.254825801953851	0.925	0.862	6.03532188880673e-20	1.16493783097747e-15	Gut	77.374
10	Rbbp7	0.254119213304518	0.963	0.979	2.78322306544029e-10	5.37217716091284e-06	Gut	77.375
10	Ttr	0.253797852920665	0.142	0.004	9.3066677770584e-131	1.79637301432781e-126	Gut	77.376
10	Hnf1b	0.252845512948885	0.369	0.006	0	0	Gut	77.377
10	Sh3bgrl3	0.252501056528379	0.968	0.952	3.49902290375923e-17	6.75381400883606e-13	Gut	77.378
10	Hsp90b1	0.252440051243787	0.995	0.996	1.74424246333834e-10	3.36673680273567e-06	Gut	77.379
10	Actn1	0.252155296483848	0.888	0.843	9.81853950776699e-18	1.89517449578919e-13	Gut	77.380
10	Klf9	0.251582747982775	0.564	0.37	2.76553049974326e-20	5.33802697060444e-16	Gut	77.381
10	Rhou	0.250955558894795	0.696	0.571	2.07219185170602e-17	3.99974471216296e-13	Gut	77.382
10	Ier2	0.250561313653913	0.873	0.82	8.27135995903726e-13	1.59653789929337e-08	Gut	77.383
10	Itpr3	0.25037400266048	0.446	0.121	7.83912918062239e-83	1.51310871444373e-78	Gut	77.384
10	Dynlt3	0.250253830555573	0.618	0.42	4.35091932191582e-24	8.39814447516191e-20	Gut	77.385
11	Krt18	1.28774690457739	0.956	0.444	4.33449409731335e-130	8.36644050663422e-126	Mesenchyme	92.24
11	Krt8	1.21929618019482	0.967	0.524	9.07905944263893e-122	1.75244005361817e-117	Mesenchyme	92.24
11	Hand1	1.07638906074976	1	0.768	1.30404742886158e-129	2.51707234718863e-125	Mesenchyme	92.24
11	Ube2c	1.02770897855968	1	0.849	1.88725144978115e-98	3.64277274836757e-94	Mesenchyme	92.24
11	Ahnak	1.00433399516518	0.898	0.232	4.71761455240471e-211	9.10593960905158e-207	Mesenchyme	92.24
11	Arl6ip1	0.901296283235516	1	0.9	7.98727140293537e-106	1.54170312619459e-101	Mesenchyme	92.24
11	Asb4	0.901012756757259	0.975	0.469	3.08393224841825e-105	5.95260602589691e-101	Mesenchyme	92.24
11	Stard8	0.852252524279046	0.95	0.403	2.01746782320581e-149	3.89411639235186e-145	Mesenchyme	92.24
11	Tuba1a	0.824899151395243	1	0.95	9.67463534425162e-97	1.86739811414745e-92	Mesenchyme	92.24
11	Pmp22	0.819371782334138	0.992	0.614	1.03796680141214e-100	2.00348352008572e-96	Mesenchyme	92.24
11	Peg10	0.804577248876936	0.978	0.644	7.95174331185541e-92	1.53484549405433e-87	Mesenchyme	92.24
11	Spin2c	0.794801438695191	0.801	0.24	2.46761352852062e-151	4.7629876327505e-147	Mesenchyme	92.24
11	Csrp2	0.791155949414126	1	0.946	2.36962730626749e-76	4.57385462655752e-72	Mesenchyme	92.24
11	Nusap1	0.783757011435185	0.978	0.55	5.5669313529859e-106	1.07452908975334e-101	Mesenchyme	92.24
11	Lgals1	0.770740994881067	0.961	0.681	1.43127818182105e-70	2.76265314655098e-66	Mesenchyme	92.24
11	Cenpf	0.761697514081321	1	0.842	1.22687446866211e-79	2.3681130994116e-75	Mesenchyme	92.24
11	Msx2	0.728859757416437	0.986	0.611	2.5324324414299e-102	4.88810109844799e-98	Mesenchyme	92.24
11	Map1b	0.708151893283211	0.898	0.605	1.21120546191124e-65	2.33786878258108e-61	Mesenchyme	92.24
11	Prc1	0.706668368370212	0.97	0.566	3.678568491133e-88	7.10037290158491e-84	Mesenchyme	92.24
11	Fth1	0.687771395204057	1	1	8.60973924700062e-100	1.66185186945606e-95	Mesenchyme	92.24
11	Ppic	0.686013252960076	1	0.832	2.03570691667703e-90	3.92932149057e-86	Mesenchyme	92.24
11	Phlda2	0.677000617246607	0.989	0.846	3.80839710976576e-38	7.35096810126986e-34	Mesenchyme	92.24
11	Cdh11	0.644853271509631	0.939	0.456	1.25285240316489e-107	2.41825570858887e-103	Mesenchyme	92.24
11	Cgnl1	0.644525415865578	0.981	0.597	7.39756790259512e-89	1.42787855655891e-84	Mesenchyme	92.24
11	Polg	0.616141312091191	0.961	0.577	4.04503421863837e-107	7.80772504881579e-103	Mesenchyme	92.24
11	Cdk1	0.610114096934025	0.997	0.832	4.39076589069645e-66	8.4750563222223e-62	Mesenchyme	92.24
11	Tmsb4x	0.603009565429309	0.978	0.813	8.88264415862213e-52	1.71452797549724e-47	Mesenchyme	92.24
11	Jpt1	0.601070258994952	0.997	0.941	6.93838491125005e-80	1.33924705556949e-75	Mesenchyme	92.24
11	Tpx2	0.597553548252624	1	0.774	2.43173560331892e-75	4.69373606152618e-71	Mesenchyme	92.24
11	Rbms1	0.583274859356794	1	0.87	1.13215415273351e-74	2.18528394560623e-70	Mesenchyme	92.24
11	Akap12	0.581007156626409	0.928	0.644	1.54717129450904e-61	2.98635003266135e-57	Mesenchyme	92.24
11	Birc5	0.578837544720639	1	0.914	2.76145590561331e-87	5.33016218901481e-83	Mesenchyme	92.24
11	Cks2	0.567852938735844	1	0.958	1.78593440496574e-67	3.44721058846486e-63	Mesenchyme	92.24
11	Top2a	0.565033696218809	1	0.872	6.01893397149493e-53	1.16177463517795e-48	Mesenchyme	92.24
11	Foxf1	0.564207057567565	0.956	0.537	6.31489807407903e-88	1.21890162625873e-83	Mesenchyme	92.24
11	Hmmr	0.554658915731961	0.997	0.667	2.0951491308582e-70	4.04405685238249e-66	Mesenchyme	92.24
11	Slc38a4	0.549717873844887	0.972	0.686	9.08852544473868e-70	1.75426718134346e-65	Mesenchyme	92.24
11	Sparc	0.546342758089384	0.994	0.712	1.60132949331928e-74	3.09088618800488e-70	Mesenchyme	92.24
11	Calm2	0.545734261558912	1	0.995	4.25185762239546e-94	8.20693558274772e-90	Mesenchyme	92.24
11	Cenpe	0.536725637335915	0.989	0.737	3.9825882870891e-65	7.68719191173939e-61	Mesenchyme	92.24
11	Tbx3	0.535312030528445	0.992	0.681	7.437584256974e-65	1.43560251328112e-60	Mesenchyme	92.24
11	Peg3	0.519933641501201	1	0.975	1.76697030183402e-44	3.41060607660003e-40	Mesenchyme	92.24
11	Msx1	0.518534778183938	1	0.828	6.07118703107988e-54	1.17186052073904e-49	Mesenchyme	92.24
11	Igf2	0.516860269480281	0.975	0.682	4.47045548773196e-55	8.62887318242022e-51	Mesenchyme	92.24
11	Aurka	0.511665370300716	0.97	0.537	3.95644406718176e-84	7.63672833847423e-80	Mesenchyme	92.24
11	Unc5c	0.511475082727198	0.936	0.497	4.82087797875057e-84	9.30525867458435e-80	Mesenchyme	92.24
11	Mki67	0.506281637074697	0.997	0.782	8.60674668963882e-57	1.66127424603409e-52	Mesenchyme	92.24
11	Ccnb1	0.501951419959837	0.983	0.758	1.65444865782436e-57	3.19341679933259e-53	Mesenchyme	92.24
11	Cdca8	0.491836601856797	1	0.893	1.07505133577155e-64	2.07506408830624e-60	Mesenchyme	92.24
11	Sgo2a	0.490231027559669	0.972	0.581	9.02653610816973e-78	1.74230199959892e-73	Mesenchyme	92.24
11	Rps6ka6	0.485141646737423	0.972	0.768	1.20573097631497e-58	2.32730193048316e-54	Mesenchyme	92.24
11	Basp1	0.484341326369136	1	0.945	1.71446567218786e-56	3.309261640457e-52	Mesenchyme	92.24
11	Smc4	0.482336184458482	1	0.904	7.88681783786937e-61	1.52231357906555e-56	Mesenchyme	92.24
11	Vim	0.480640165266169	1	0.959	1.1637264369631e-48	2.24622476862617e-44	Mesenchyme	92.24
11	Cenpa	0.477801559048796	1	0.894	2.25166001750874e-46	4.34615416579537e-42	Mesenchyme	92.24
11	Snai2	0.476617137371117	0.679	0.202	2.91349519987914e-106	5.62362843480672e-102	Mesenchyme	92.24
11	Tubb4b	0.472905918780521	1	0.929	3.57723773894087e-50	6.90478428370366e-46	Mesenchyme	92.24
11	C430049B03Rik	0.471518260123509	0.845	0.321	3.23862216068052e-109	6.25118849454553e-105	Mesenchyme	92.24
11	Cdc42ep5	0.470655704137171	0.906	0.53	8.78582667152609e-67	1.69584026413797e-62	Mesenchyme	92.24
11	Nrp1	0.470574067939677	0.975	0.621	4.74408421975281e-58	9.15703136096688e-54	Mesenchyme	92.24
11	Plk1	0.463611360612445	0.964	0.574	4.67329032431179e-70	9.02038498398661e-66	Mesenchyme	92.24
11	S100a10	0.451999292126017	0.992	0.789	3.39287196978163e-37	6.54892147607251e-33	Mesenchyme	92.24
11	Dusp9	0.449949300290513	0.922	0.545	1.44536687099514e-62	2.78984713439481e-58	Mesenchyme	92.24
11	Tmem88	0.449460217933523	0.906	0.47	2.85893069172786e-74	5.51830802117311e-70	Mesenchyme	92.24
11	Capn6	0.448514186799678	0.848	0.331	1.62639443116991e-92	3.13926653104416e-88	Mesenchyme	92.24
11	Kif23	0.445478727648057	0.945	0.552	2.77657526782944e-71	5.35934558196439e-67	Mesenchyme	92.24
11	Pard6b	0.440262987971945	0.87	0.339	6.8283914924054e-109	1.31801612586409e-104	Mesenchyme	92.24
11	Manf	0.439133933088017	0.997	0.926	4.00800895981546e-49	7.7362588942358e-45	Mesenchyme	92.24
11	Hspa5	0.437899942404387	1	0.951	5.24895089986771e-38	1.01315250269247e-33	Mesenchyme	92.24
11	Mest	0.435697964913267	0.789	0.529	3.13166651087284e-29	6.04474269928675e-25	Mesenchyme	92.24
11	H2afx	0.428767837873502	1	0.962	3.10490499930054e-45	5.9930876296499e-41	Mesenchyme	92.24
11	Myh9	0.426120054261957	0.892	0.654	4.97917539424617e-43	9.61080434597397e-39	Mesenchyme	92.24
11	Fgf3	0.422457847977357	0.778	0.359	3.68135408732653e-62	7.10574965935767e-58	Mesenchyme	92.24
11	1810058I24Rik	0.420041210364545	1	0.97	2.18823665650108e-49	4.22373439437838e-45	Mesenchyme	92.24
11	Nudt4	0.417447139663518	0.961	0.747	2.05881140604479e-51	3.97391777594765e-47	Mesenchyme	92.24
11	Marcks	0.405379706710228	1	0.981	2.01334700966848e-46	3.8861623980621e-42	Mesenchyme	92.24
11	Frmd6	0.403845964263224	0.825	0.371	1.79489908270249e-80	3.46451420943235e-76	Mesenchyme	92.24
11	Bub3	0.399311239718965	0.994	0.875	6.85833805923831e-47	1.32379641219418e-42	Mesenchyme	92.24
11	Ddt	0.399117794001017	0.997	0.954	1.33574992935707e-39	2.57826451364501e-35	Mesenchyme	92.24
11	Incenp	0.398237744749702	0.972	0.674	1.30500783716654e-50	2.51892612729886e-46	Mesenchyme	92.24
11	Sh3bgrl3	0.392446159580694	1	0.951	1.15321271812407e-50	2.22593118852308e-46	Mesenchyme	92.24
11	Tcf4	0.385712392774952	0.978	0.828	6.70270501993492e-42	1.29375612294784e-37	Mesenchyme	92.24
11	Smarcd3	0.383431728473091	0.878	0.435	7.55587231866807e-70	1.45843447494931e-65	Mesenchyme	92.24
11	Amot	0.381051591279911	0.911	0.621	4.59114231508955e-44	8.86182289658585e-40	Mesenchyme	92.24
11	Fgfr2	0.37953491309681	0.762	0.228	1.4286781870472e-122	2.75763463663851e-118	Mesenchyme	92.24
11	Kif11	0.379300249956918	0.934	0.616	1.0234776367013e-46	1.97551653436084e-42	Mesenchyme	92.24
11	Calr	0.377163951974776	0.997	0.954	2.95132340836819e-36	5.69664444283229e-32	Mesenchyme	92.24
11	Cdc20	0.376259629026195	0.981	0.714	2.73994846225929e-37	5.28864852185289e-33	Mesenchyme	92.24
11	Actb	0.371582269158252	1	1	1.53384945762161e-52	2.96063622310123e-48	Mesenchyme	92.24
11	Iqgap1	0.370693511912353	0.95	0.678	1.82753063249117e-49	3.52749962683445e-45	Mesenchyme	92.24
11	Prdm6	0.370598055668088	0.942	0.548	4.4375533431481e-60	8.56536546294446e-56	Mesenchyme	92.24
11	Uaca	0.369767234872846	0.839	0.485	2.03167211312993e-43	3.92153351276338e-39	Mesenchyme	92.24
11	Cdca3	0.367464646373493	0.992	0.795	4.18482886477134e-46	8.07755667478165e-42	Mesenchyme	92.24
11	Tmsb10	0.359343796319853	1	1	1.53559880681313e-53	2.9640128169107e-49	Mesenchyme	92.24
11	Slc25a4	0.356084061186159	1	0.997	1.14206746987852e-56	2.20441863035952e-52	Mesenchyme	92.24
11	Daam1	0.35557210128585	0.895	0.473	4.28850255904548e-61	8.27766763946958e-57	Mesenchyme	92.24
11	Kif20a	0.353666376659266	0.9	0.566	8.76842962676968e-49	1.69248228655908e-44	Mesenchyme	92.24
11	Arl4c	0.352232711762513	0.9	0.543	1.74300837630562e-47	3.3643547679451e-43	Mesenchyme	92.24
11	Bex3	0.352161571062789	1	0.998	1.24100817843285e-49	2.39539398601109e-45	Mesenchyme	92.24
11	Cald1	0.35185088579053	0.981	0.89	1.56321155240726e-31	3.0173109384565e-27	Mesenchyme	92.24
11	Tmem108	0.345512566736143	0.67	0.236	6.97072145822871e-82	1.34548865586731e-77	Mesenchyme	92.24
11	Fabp5	0.344616080787508	1	0.985	6.6507389994849e-29	1.28372564168058e-24	Mesenchyme	92.24
11	Spc25	0.344453050048691	0.967	0.721	1.13710025589542e-42	2.19483091392935e-38	Mesenchyme	92.24
11	Tceal9	0.339965933355535	1	0.995	3.61159959198038e-31	6.97110953244052e-27	Mesenchyme	92.24
11	Mis18bp1	0.339775348350353	0.925	0.633	8.36017540040622e-41	1.61368105578641e-36	Mesenchyme	92.24
11	Tacc3	0.339770864504579	0.956	0.681	1.3417201858219e-43	2.58978830267344e-39	Mesenchyme	92.24
11	Id3	0.339409787314095	1	0.951	8.07575480503565e-31	1.55878219246798e-26	Mesenchyme	92.24
11	Arhgap29	0.339088724398463	0.85	0.458	1.43078554063511e-51	2.76170225053389e-47	Mesenchyme	92.24
11	Slc6a6	0.338543323916505	0.997	0.842	1.38887964564132e-36	2.68081549201688e-32	Mesenchyme	92.24
11	Ckap2l	0.33760015317449	0.9	0.457	1.31293246789949e-62	2.5342222495396e-58	Mesenchyme	92.24
11	Racgap1	0.33213395561279	0.953	0.623	8.84445631667214e-49	1.70715695824406e-44	Mesenchyme	92.24
11	Klf6	0.331921139299532	0.911	0.572	7.79899575759298e-48	1.5053621611306e-43	Mesenchyme	92.24
11	Hmgcs1	0.331235933962004	0.989	0.933	1.51728886611948e-20	2.92867096938382e-16	Mesenchyme	92.24
11	Morc4	0.328124733678773	0.709	0.228	2.36488100682976e-93	4.5646933193828e-89	Mesenchyme	92.24
11	Foxo4	0.327839217409403	0.776	0.365	2.93483048462045e-62	5.66480980141439e-58	Mesenchyme	92.24
11	Pimreg	0.327726574443186	0.834	0.541	1.78212737564747e-37	3.43986226047475e-33	Mesenchyme	92.24
11	Bub1b	0.325299796207012	0.939	0.618	5.75689985791781e-41	1.1111968105753e-36	Mesenchyme	92.24
11	Ccna2	0.324808022786947	0.994	0.815	1.01412342846229e-33	1.95746104161791e-29	Mesenchyme	92.24
11	Zfp36l1	0.319530106297976	0.956	0.764	8.07992097191252e-30	1.55958634599856e-25	Mesenchyme	92.24
11	Ccnf	0.318530326999652	0.892	0.519	5.9328904980994e-48	1.14516652394315e-43	Mesenchyme	92.24
11	Serpinh1	0.318412403854131	0.994	0.908	6.22882147418478e-24	1.20228712094715e-19	Mesenchyme	92.24
11	Rangap1	0.318017072979736	0.972	0.783	3.8120728251321e-38	7.35806296706998e-34	Mesenchyme	92.24
11	Hsp90b1	0.317476042222822	1	0.996	4.48706372628701e-26	8.66093040447919e-22	Mesenchyme	92.24
11	Nhsl2	0.31608856108573	0.784	0.324	2.32575070102069e-75	4.48916400311014e-71	Mesenchyme	92.24
11	Appbp2	0.315701783904027	0.964	0.806	1.96642761026092e-35	3.79559857332563e-31	Mesenchyme	92.24
11	Fzr1	0.313815017589323	0.875	0.517	5.28841734973214e-48	1.0207703168453e-43	Mesenchyme	92.24
11	Arid3a	0.313124124257862	0.956	0.734	4.84664602394617e-37	9.3549961554209e-33	Mesenchyme	92.24
11	Plac1	0.3129148583477	0.551	0.114	1.28191605514361e-122	2.4743543696382e-118	Mesenchyme	92.24
11	Pwwp3b	0.312636838546698	0.909	0.604	7.08220537352782e-38	1.36700728119834e-33	Mesenchyme	92.24
11	Ugdh	0.311564489513612	0.906	0.608	1.07656047907777e-40	2.07797703671591e-36	Mesenchyme	92.24
11	Myl6	0.310623345128024	0.997	0.996	3.72481473895657e-37	7.18963740913396e-33	Mesenchyme	92.24
11	Podxl	0.306389807309787	0.839	0.461	3.25248413347118e-46	6.27794487442606e-42	Mesenchyme	92.24
11	Stmn1	0.30110565195304	1	0.986	4.96049479313996e-29	9.57474704971875e-25	Mesenchyme	92.24
11	St3gal5	0.297627229483644	0.681	0.236	1.64040067251128e-84	3.16630137808128e-80	Mesenchyme	92.24
11	Bambi	0.29720027169779	0.972	0.755	2.03877201552193e-28	3.93523774436043e-24	Mesenchyme	92.24
11	Hand2	0.29617313902017	0.936	0.493	3.31489179167545e-44	6.39840413629196e-40	Mesenchyme	92.24
11	Tceal8	0.295325113808007	0.997	0.931	3.31254262223462e-29	6.39386976943727e-25	Mesenchyme	92.24
11	Ube2s	0.294014762563507	1	0.99	3.44833846173097e-28	6.65598289883311e-24	Mesenchyme	92.24
11	Myl7	0.292249784896355	0.756	0.364	2.52524338485966e-44	4.87422478145611e-40	Mesenchyme	92.24
11	Mtch1	0.291508276733816	1	0.948	6.71191345471641e-33	1.29553353502936e-28	Mesenchyme	92.24
11	Tpm1	0.290540949411121	0.986	0.968	1.71494838650567e-24	3.31019337563325e-20	Mesenchyme	92.24
11	Rgs5	0.289651594338409	0.776	0.405	1.24442423885393e-39	2.40198766583586e-35	Mesenchyme	92.24
11	Dok4	0.288970103384124	0.92	0.525	2.01481316810074e-45	3.88899237706805e-41	Mesenchyme	92.24
11	Kmt5a	0.288943729403296	0.994	0.934	1.10224601149392e-30	2.12755525138557e-26	Mesenchyme	92.24
11	Rbfox2	0.28881204693573	0.981	0.803	5.62428865778736e-34	1.08560019672612e-29	Mesenchyme	92.24
11	Hmgb2	0.287064355896353	1	0.994	1.88532390731449e-32	3.63905220589843e-28	Mesenchyme	92.24
11	Spats2l	0.285596652409121	0.706	0.265	3.60774513189614e-74	6.96366965358594e-70	Mesenchyme	92.24
11	Efnb1	0.283969701044947	0.759	0.319	1.7453257236948e-66	3.3688277118757e-62	Mesenchyme	92.24
11	Ctnna1	0.282869021249026	0.992	0.893	6.37761901611068e-32	1.23100802248968e-27	Mesenchyme	92.24
11	Aurkb	0.282672249832146	0.942	0.623	2.0536637670421e-34	3.96398180314466e-30	Mesenchyme	92.24
11	Trim59	0.279791564641576	0.975	0.76	1.42512272401711e-29	2.75077188189782e-25	Mesenchyme	92.24
11	Kif20b	0.279346700105638	0.953	0.713	1.78801097581626e-28	3.45121878552054e-24	Mesenchyme	92.24
11	Lrrfip1	0.276842888766912	0.859	0.542	1.49930231606539e-37	2.89395333046941e-33	Mesenchyme	92.24
11	Sap30l	0.276490474256623	0.983	0.849	7.20749505621286e-31	1.39119069575021e-26	Mesenchyme	92.24
11	Bex2	0.276355434091059	0.989	0.93	1.08621990168708e-24	2.0966216542364e-20	Mesenchyme	92.24
11	Tpm3	0.275086641272866	1	0.983	7.07344873273494e-33	1.3653170743925e-28	Mesenchyme	92.24
11	Smad7	0.272495171027265	0.975	0.776	5.87486430077653e-30	1.13396630733589e-25	Mesenchyme	92.24
11	Ect2	0.272220937747921	0.878	0.524	8.67852030337767e-38	1.67512798895796e-33	Mesenchyme	92.24
11	Cdkn1c	0.270441018866988	0.881	0.676	3.44436473882027e-18	6.64831281887089e-14	Mesenchyme	92.24
11	Gnb4	0.269636943494068	0.867	0.51	5.26308020898243e-44	1.01587974193779e-39	Mesenchyme	92.24
11	Dnaja1	0.269197331707511	1	0.996	8.2450745718831e-31	1.59146429386487e-26	Mesenchyme	92.24
11	Rnd2	0.266174280087984	0.609	0.189	2.19091318183742e-83	4.22890062358258e-79	Mesenchyme	92.24
11	Fam83d	0.265891636284624	0.751	0.343	2.34879283030143e-58	4.53363992104783e-54	Mesenchyme	92.24
11	Mid1ip1	0.26583573109939	0.609	0.267	3.75635794005945e-46	7.25052209590274e-42	Mesenchyme	92.24
11	Tead1	0.264355864439421	0.936	0.741	5.43301353027921e-26	1.04868027161449e-21	Mesenchyme	92.24
11	Nfxl1	0.261841682882472	0.812	0.548	7.93554261136174e-25	1.53171843484504e-20	Mesenchyme	92.24
11	Sgo1	0.261374986227742	0.886	0.555	9.97782538996079e-32	1.92591985677023e-27	Mesenchyme	92.24
11	Tuba1c	0.260659245556027	0.85	0.466	2.70387277997208e-40	5.21901523990211e-36	Mesenchyme	92.24
11	Zc3hav1	0.260539596624237	0.668	0.256	3.47019082447501e-60	6.69816232940166e-56	Mesenchyme	92.24
11	Dbn1	0.259295028193338	0.92	0.698	6.2308488170869e-28	1.20267843867411e-23	Mesenchyme	92.24
11	Tbx20	0.259286813415578	0.701	0.245	4.44210681695612e-78	8.5741545780887e-74	Mesenchyme	92.24
11	Ywhab	0.257747930473738	1	0.98	4.64388909333266e-30	8.96363472795069e-26	Mesenchyme	92.24
11	Nectin2	0.257537805943176	0.842	0.58	1.78041623630541e-27	3.4365594193167e-23	Mesenchyme	92.24
11	Ptpn13	0.256745372640616	0.939	0.665	1.51357751787921e-31	2.92150732501046e-27	Mesenchyme	92.24
11	Ptch1	0.256473272286347	0.745	0.498	6.7464038206002e-26	1.30219086545225e-21	Mesenchyme	92.24
11	Pfn1	0.255985697722934	1	0.999	2.37661037787218e-37	4.58733335136888e-33	Mesenchyme	92.24
11	Rnd3	0.254616884195776	0.834	0.492	3.47773720992347e-36	6.71272836259429e-32	Mesenchyme	92.24
11	Tpm4	0.254459136885763	0.992	0.927	1.44672391672197e-24	2.79246650405674e-20	Mesenchyme	92.24
11	Nde1	0.254231791965497	0.895	0.534	1.3530458395986e-40	2.61164907959321e-36	Mesenchyme	92.24
11	Ptms	0.252810266779966	1	0.985	2.16596146864152e-25	4.18073882677186e-21	Mesenchyme	92.24
11	Aspm	0.251933313786718	0.803	0.447	1.13546152095837e-37	2.19166782775384e-33	Mesenchyme	92.24
11	Homer2	0.25184838890353	0.657	0.264	1.84676746213867e-57	3.56463055542006e-53	Mesenchyme	92.24
11	Apcdd1	0.251017442128907	0.729	0.307	4.20074194682926e-57	8.10827210576984e-53	Mesenchyme	92.24
11	Tpd52l1	0.250647228825347	0.853	0.562	5.06756769169729e-30	9.78141915851411e-26	Mesenchyme	92.24
12	Csrp2	0.771136672120798	0.991	0.947	7.21340688481035e-60	1.39233179690609e-55	Pharyngeal mesoderm	49.55
12	Krt18	0.676016958833061	0.767	0.457	6.65053907751162e-36	1.28368705274129e-31	Pharyngeal mesoderm	49.56
12	Tuba1a	0.660815734337742	0.985	0.951	1.67279295161857e-47	3.22882495521417e-43	Pharyngeal mesoderm	49.57
12	Krt8	0.622881324001965	0.749	0.538	1.16180806303084e-26	2.24252192326212e-22	Pharyngeal mesoderm	49.58
12	Lgals1	0.54175074197207	0.798	0.69	2.45588773368872e-15	4.74035450356596e-11	Pharyngeal mesoderm	49.59
12	Phlda2	0.533730148434748	0.958	0.848	1.47728309752868e-20	2.85145183484986e-16	Pharyngeal mesoderm	49.60
12	Fth1	0.527206973230507	1	1	7.83000787156876e-57	1.5113481193702e-52	Pharyngeal mesoderm	49.61
12	Peg10	0.526041991144991	0.834	0.653	2.21217690547189e-32	4.26994386294184e-28	Pharyngeal mesoderm	49.62
12	Vim	0.519572186169791	0.994	0.959	1.01594716391051e-36	1.96098121578007e-32	Pharyngeal mesoderm	49.63
12	Hand1	0.500811701652871	0.964	0.771	3.29457020495888e-31	6.35917940961162e-27	Pharyngeal mesoderm	49.64
12	Tmsb4x	0.492913763655255	0.915	0.817	1.15874483739377e-20	2.23660928513745e-16	Pharyngeal mesoderm	49.65
12	1810058I24Rik	0.490269577899521	0.997	0.971	3.63921030287789e-44	7.02440372661491e-40	Pharyngeal mesoderm	49.66
12	Hspa8	0.48100161625235	1	1	2.20294001617839e-66	4.25211481922754e-62	Pharyngeal mesoderm	49.67
12	Ahnak	0.476122396016489	0.474	0.258	2.40512832765469e-25	4.64237869803908e-21	Pharyngeal mesoderm	49.68
12	Nrp1	0.475247399237542	0.855	0.629	1.21963811818967e-30	2.3541454957297e-26	Pharyngeal mesoderm	49.69
12	Hspa5	0.469661958803515	0.976	0.952	2.92293368748133e-30	5.64184660357646e-26	Pharyngeal mesoderm	49.70
12	Cd24a	0.436659533476986	0.982	0.907	1.96990158796171e-34	3.80230404508369e-30	Pharyngeal mesoderm	49.71
12	Msx2	0.43475157238609	0.861	0.619	1.42553723010956e-31	2.75157196155748e-27	Pharyngeal mesoderm	49.72
12	Igf2	0.433145814514003	0.9	0.687	7.80353548088642e-26	1.5062384185207e-21	Pharyngeal mesoderm	49.73
12	Pmp22	0.430658124387288	0.867	0.623	5.54795669137748e-28	1.07086660056968e-23	Pharyngeal mesoderm	49.74
12	Marcks	0.417562633909307	0.997	0.981	5.71880194066785e-35	1.10384315058771e-30	Pharyngeal mesoderm	49.75
12	Hand2	0.416791735960623	0.782	0.503	2.11451432123325e-29	4.08143554284442e-25	Pharyngeal mesoderm	49.76
12	Slc38a4	0.41257967362204	0.894	0.691	3.69615020541683e-31	7.13430912649557e-27	Pharyngeal mesoderm	49.77
12	Asb4	0.408654191903367	0.719	0.485	9.24929334404634e-20	1.78529860126783e-15	Pharyngeal mesoderm	49.78
12	Peg3	0.405387144523239	1	0.975	6.83740396560442e-26	1.31975571344097e-21	Pharyngeal mesoderm	49.79
12	Ppic	0.402690331535275	0.955	0.835	9.6460127168024e-26	1.8618733745972e-21	Pharyngeal mesoderm	49.80
12	Spin2c	0.396572412110957	0.45	0.261	1.24684924271672e-20	2.40666840829181e-16	Pharyngeal mesoderm	49.81
12	Dnaja1	0.396455503222744	0.997	0.997	2.01568370883419e-44	3.89067269479176e-40	Pharyngeal mesoderm	49.82
12	Hsp90b1	0.390293290023553	1	0.996	1.96616392554706e-31	3.79508960909093e-27	Pharyngeal mesoderm	49.83
12	Rtn4	0.382871707364045	0.985	0.982	7.98793091020621e-28	1.541830424288e-23	Pharyngeal mesoderm	49.84
12	Rps6ka6	0.365360535862012	0.879	0.774	8.58272099177859e-24	1.6566368058331e-19	Pharyngeal mesoderm	49.85
12	Twist1	0.364962977935882	0.767	0.658	1.69579003087579e-12	3.27321391759644e-08	Pharyngeal mesoderm	49.86
12	Slc25a4	0.364767665799977	1	0.997	2.59676566459795e-41	5.01227708580697e-37	Pharyngeal mesoderm	49.87
12	mt-Atp6	0.363137731587495	1	0.999	1.08290070201557e-24	2.09021493503045e-20	Pharyngeal mesoderm	49.88
12	Smarcd3	0.36023081967262	0.716	0.446	1.61173064740952e-36	3.11096249562986e-32	Pharyngeal mesoderm	49.89
12	Serpinh1	0.351888810853973	0.961	0.91	1.92714376989452e-20	3.71977290465041e-16	Pharyngeal mesoderm	49.90
12	mt-Nd4l	0.341196024304902	0.994	0.959	2.50304701376179e-22	4.831381345963e-18	Pharyngeal mesoderm	49.91
12	Cgnl1	0.340719733899838	0.828	0.607	1.08638638420091e-25	2.0969429987846e-21	Pharyngeal mesoderm	49.92
12	Dusp9	0.337543252409607	0.773	0.555	5.0202757104022e-26	9.69013617621833e-22	Pharyngeal mesoderm	49.93
12	Atxn7l3b	0.333779628611606	0.982	0.947	6.06378334104071e-26	1.17043146048768e-21	Pharyngeal mesoderm	49.94
12	Stmn1	0.331102960914282	0.997	0.986	6.53599591324715e-25	1.26157793117496e-20	Pharyngeal mesoderm	49.95
12	mt-Cytb	0.327496767308756	1	0.997	9.42852240051423e-19	1.81989339374726e-14	Pharyngeal mesoderm	49.96
12	Cdkn1c	0.324964663810615	0.779	0.682	9.41967399152947e-13	1.81818547384502e-08	Pharyngeal mesoderm	49.97
12	Gata6	0.318513667779335	0.81	0.643	5.9616870171328e-16	1.15072482804697e-11	Pharyngeal mesoderm	49.98
12	C430049B03Rik	0.315010831144629	0.574	0.338	1.70342029564494e-27	3.28794185465385e-23	Pharyngeal mesoderm	49.99
12	Tubb2b	0.314780724260206	0.634	0.515	1.72704624062994e-12	3.3335446536639e-08	Pharyngeal mesoderm	49.100
12	Pdia6	0.313489918072535	0.994	0.973	3.19238792457742e-22	6.16194717201933e-18	Pharyngeal mesoderm	49.101
12	Fabp5	0.310813154665384	0.997	0.985	1.19061697372975e-19	2.29812888269317e-15	Pharyngeal mesoderm	49.102
12	Ubb	0.305953010308526	1	1	3.08681567394116e-36	5.95817161384122e-32	Pharyngeal mesoderm	49.103
12	Manf	0.305585585928413	0.946	0.929	5.31946898518949e-15	1.02676390352128e-10	Pharyngeal mesoderm	49.104
12	Rubie	0.300084124007151	0.532	0.287	2.4368535460763e-30	4.70361471463647e-26	Pharyngeal mesoderm	49.105
12	Calr	0.297829264733966	0.979	0.955	2.05965810757933e-19	3.97555207924962e-15	Pharyngeal mesoderm	49.106
12	Hmgb3	0.297364382641336	0.991	0.959	6.24336147031151e-21	1.20509363099953e-16	Pharyngeal mesoderm	49.107
12	Fdps	0.295935826161553	0.991	0.97	4.02300450222709e-15	7.76520329019872e-11	Pharyngeal mesoderm	49.108
12	Akap12	0.293835445103132	0.789	0.653	8.03319855114822e-17	1.55056798434263e-12	Pharyngeal mesoderm	49.109
12	Ugdh	0.287647616027154	0.734	0.619	5.62038705588218e-18	1.08484710952638e-13	Pharyngeal mesoderm	49.110
12	Snai2	0.285205704207788	0.432	0.217	9.88535662342838e-25	1.90807153545415e-20	Pharyngeal mesoderm	49.111
12	Rgs5	0.284767346232961	0.647	0.413	9.79101892669231e-23	1.88986247323015e-18	Pharyngeal mesoderm	49.112
12	Ddt	0.284453244908113	0.982	0.956	5.25766729443444e-15	1.01483494117174e-10	Pharyngeal mesoderm	49.113
12	Stard8	0.279863465178876	0.644	0.422	2.16587833440359e-19	4.1805783610658e-15	Pharyngeal mesoderm	49.114
12	mt-Co3	0.279312255285186	1	0.999	7.21133403491486e-20	1.39193169541927e-15	Pharyngeal mesoderm	49.115
12	Mogat2	0.2746195455612	0.849	0.739	2.35800382656711e-19	4.55141898603983e-15	Pharyngeal mesoderm	49.116
12	Fscn1	0.273477096599094	0.982	0.971	1.56338199402598e-20	3.01763992486896e-16	Pharyngeal mesoderm	49.117
12	Ptms	0.272979263742531	1	0.985	3.01916617186199e-17	5.82759454492801e-13	Pharyngeal mesoderm	49.118
12	Cdh11	0.272773147507636	0.65	0.473	5.10190246289847e-17	9.84769213388663e-13	Pharyngeal mesoderm	49.119
12	Eif4g2	0.272121416595451	0.997	0.993	2.37449120779448e-20	4.5832429292849e-16	Pharyngeal mesoderm	49.120
12	Sparc	0.272119992721005	0.864	0.72	1.77962659460838e-14	3.43503525291309e-10	Pharyngeal mesoderm	49.121
12	Sfpq	0.271891368293006	0.988	0.984	1.15913326673676e-17	2.2373590314553e-13	Pharyngeal mesoderm	49.122
12	Tpm1	0.271796330233364	0.991	0.968	1.49700691450773e-14	2.88952274638282e-10	Pharyngeal mesoderm	49.123
12	Id3	0.271012459038608	0.997	0.952	5.42201181343645e-15	1.0465567202295e-10	Pharyngeal mesoderm	49.124
12	Foxf1	0.269769507892876	0.695	0.553	5.07749363851711e-13	9.80057822106573e-09	Pharyngeal mesoderm	49.125
12	Fam89b	0.268445014618418	0.737	0.616	9.270187902375e-18	1.78933166891642e-13	Pharyngeal mesoderm	49.126
12	Arl4c	0.267803458923658	0.695	0.555	8.68964777085003e-16	1.67727581272947e-11	Pharyngeal mesoderm	49.127
12	Top1	0.266865055140474	0.997	0.993	3.38804327468707e-22	6.53960112880097e-18	Pharyngeal mesoderm	49.128
12	Sptssa	0.263586846776556	0.903	0.875	1.42370253971579e-16	2.74803064215941e-12	Pharyngeal mesoderm	49.129
12	Cald1	0.262580795589784	0.921	0.893	6.98059741443563e-11	1.34739491293436e-06	Pharyngeal mesoderm	49.130
12	Appbp2	0.260763229724577	0.87	0.812	5.93558983619426e-15	1.14568755018222e-10	Pharyngeal mesoderm	49.131
12	Map1b	0.257284263621146	0.637	0.62	0.000363255786306166	1	Pharyngeal mesoderm	49.132
12	Dynll1	0.25559405503374	1	1	6.89934794411901e-23	1.33171214017385e-18	Pharyngeal mesoderm	49.133
12	Basp1	0.254773705991568	0.982	0.946	1.70108057334513e-13	3.28342572267078e-09	Pharyngeal mesoderm	49.134
12	Cenpa	0.254130825996391	0.94	0.898	4.70819118483305e-12	9.08775062496475e-08	Pharyngeal mesoderm	49.135
12	Actb	0.251884715923786	1	1	4.28351325772697e-21	8.2680372900646e-17	Pharyngeal mesoderm	49.136
12	Pdia3	0.251111368110774	0.973	0.955	2.16935471074183e-13	4.18728846267388e-09	Pharyngeal mesoderm	49.137
12	Psmc5	0.250904915728113	0.958	0.935	6.40651904153824e-17	1.23658630539771e-12	Pharyngeal mesoderm	49.138
12	Selenok	0.250775252347949	0.961	0.941	1.67911549460032e-12	3.24102872767753e-08	Pharyngeal mesoderm	49.139
13	Rspo3	1.46920076555662	0.943	0.524	2.31628383089195e-112	4.47089105038764e-108	Intermediate mesoderm	73.33
13	Cited1	1.4583616490247	0.887	0.372	3.68439772837351e-135	7.11162449530655e-131	Intermediate mesoderm	73.34
13	Hoxaas3	1.35135058733163	0.663	0.17	6.93528080735546e-114	1.33864790143575e-109	Intermediate mesoderm	73.35
13	Rbp1	1.16697794235881	0.993	0.896	3.23676287823053e-106	6.24759970756057e-102	Intermediate mesoderm	73.36
13	Smc6	0.944709686709157	0.987	0.954	8.70224081483587e-79	1.67970652207962e-74	Intermediate mesoderm	73.37
13	Ifitm1	0.886673773864465	1	0.98	2.08775288793303e-77	4.02978062428833e-73	Intermediate mesoderm	73.38
13	Cdx2	0.700357370234703	0.83	0.428	2.51961891563361e-67	4.86336843095599e-63	Intermediate mesoderm	73.39
13	Fgf8	0.664457960301175	0.76	0.412	8.64779104468352e-45	1.66919662744481e-40	Intermediate mesoderm	73.40
13	Hoxb1	0.6570264400626	0.913	0.575	1.93088039773922e-54	3.72698534371624e-50	Intermediate mesoderm	73.41
13	Lef1	0.649845896848203	0.94	0.759	1.54372928567113e-56	2.97970626720242e-52	Intermediate mesoderm	73.42
13	S100a11	0.648743899614164	0.797	0.682	4.07268459876386e-29	7.86109581253399e-25	Intermediate mesoderm	73.43
13	Hoxb5os	0.646536517129774	0.447	0.1	7.12689446143773e-80	1.37563316894671e-75	Intermediate mesoderm	73.44
13	Aldh1a2	0.623755412150774	0.637	0.406	1.30564212017432e-24	2.52015042036046e-20	Intermediate mesoderm	73.45
13	Sms	0.604270884310501	0.99	0.928	4.64013075173222e-54	8.95638037699352e-50	Intermediate mesoderm	73.46
13	Dll3	0.598967863925068	0.737	0.321	2.26745878410271e-71	4.37664894507504e-67	Intermediate mesoderm	73.47
13	mt-Cytb	0.571840853631568	1	0.997	4.95921063022305e-44	9.57226835845653e-40	Intermediate mesoderm	73.48
13	Cdx1	0.553207523613281	0.537	0.156	4.69166647842978e-75	9.05585463666516e-71	Intermediate mesoderm	73.49
13	Rnf213	0.541715718549728	0.633	0.207	6.06250305910095e-84	1.17018434046767e-79	Intermediate mesoderm	73.50
13	mt-Nd4	0.534801366685639	1	0.997	5.61684801555477e-40	1.08416400396238e-35	Intermediate mesoderm	73.51
13	Crabp1	0.534532320411808	0.88	0.743	5.13074275450867e-22	9.90335966475263e-18	Intermediate mesoderm	73.52
13	mt-Nd4l	0.533457186783405	1	0.959	1.58474550170665e-38	3.05887576739417e-34	Intermediate mesoderm	73.53
13	mt-Nd2	0.52101143801618	1	0.995	3.97586610110193e-48	7.67421674834695e-44	Intermediate mesoderm	73.54
13	Hes7	0.515895657622556	0.437	0.078	2.06589674586128e-99	3.98759389886144e-95	Intermediate mesoderm	73.55
13	Meis2	0.512598283363393	0.947	0.751	1.9889013436616e-34	3.83897737353562e-30	Intermediate mesoderm	73.56
13	Id1	0.51039459119509	0.963	0.914	6.22137546469605e-22	1.20084989219563e-17	Intermediate mesoderm	73.57
13	Tbx6	0.507607415653077	0.56	0.099	9.93365249177781e-140	1.91739360396295e-135	Intermediate mesoderm	73.58
13	mt-Atp6	0.507135422359036	1	0.999	8.75354714581189e-40	1.68960967008461e-35	Intermediate mesoderm	73.59
13	mt-Co2	0.506196187360101	1	0.998	5.75583259524012e-54	1.11099080753325e-49	Intermediate mesoderm	73.60
13	Gbx2	0.495510633765307	0.57	0.157	5.94574559207692e-91	1.14764781418269e-86	Intermediate mesoderm	73.61
13	Ifitm2	0.484269756899405	1	0.995	1.41721992114868e-44	2.73551789180119e-40	Intermediate mesoderm	73.62
13	Hoxb4	0.482011946743939	0.61	0.315	1.16047525461848e-42	2.23994933646458e-38	Intermediate mesoderm	73.63
13	Pcdh19	0.481254977013471	0.513	0.214	1.97990642703752e-43	3.82161538546782e-39	Intermediate mesoderm	73.64
13	Dll1	0.477774799502854	0.427	0.08	1.68813918396406e-96	3.25844625288743e-92	Intermediate mesoderm	73.65
13	mt-Nd1	0.469928837063512	1	0.996	2.11425913889844e-30	4.08094298990177e-26	Intermediate mesoderm	73.66
13	Hotairm1	0.467126770468352	0.683	0.42	3.66839687845678e-33	7.08073965479728e-29	Intermediate mesoderm	73.67
13	Hist1h2ap	0.448017736091952	0.957	0.877	4.55678282281007e-17	8.795502204588e-13	Intermediate mesoderm	73.68
13	Gm45889	0.443525955356141	0.84	0.62	5.26380176446661e-27	1.01601901657735e-22	Intermediate mesoderm	73.69
13	Hoxb9	0.443401369661367	0.343	0.087	2.22307363766188e-49	4.29097673541497e-45	Intermediate mesoderm	73.70
13	Pdcd5	0.443369285974188	0.993	0.991	2.46271215459507e-41	4.75352700079941e-37	Intermediate mesoderm	73.71
13	Tle4	0.440671688240371	0.737	0.516	3.2735707177444e-32	6.31864619939025e-28	Intermediate mesoderm	73.72
13	Arg1	0.436774697645201	0.397	0.072	2.41334253383886e-88	4.65823375881576e-84	Intermediate mesoderm	73.73
13	Ptn	0.436754022828607	0.583	0.224	6.02209027890007e-60	1.16238386563329e-55	Intermediate mesoderm	73.74
13	Ndufaf4	0.429494391970811	0.92	0.832	4.95292657389447e-30	9.5601388729311e-26	Intermediate mesoderm	73.75
13	Hoxb8	0.422240629128853	0.427	0.117	4.28405830818043e-59	8.26908934644987e-55	Intermediate mesoderm	73.76
13	Hoxd9	0.415654521675252	0.49	0.164	1.76110940934803e-51	3.39929338192357e-47	Intermediate mesoderm	73.77
13	Hoxb2	0.411939450617597	0.87	0.692	2.38207602463211e-28	4.5978831427449e-24	Intermediate mesoderm	73.78
13	Fzd10	0.411546250410349	0.59	0.216	2.78737720981778e-60	5.38019549039029e-56	Intermediate mesoderm	73.79
13	Ptprz1	0.410999309841998	0.433	0.101	8.3875483600621e-78	1.61896458445919e-73	Intermediate mesoderm	73.80
13	Foxc1	0.407890182931368	0.573	0.21	3.14941409729718e-60	6.07899909060301e-56	Intermediate mesoderm	73.81
13	Greb1l	0.404848904650225	0.767	0.612	6.97397846269566e-26	1.34611732286952e-21	Intermediate mesoderm	73.82
13	Mat2a	0.401470334021302	0.98	0.946	1.64616921099907e-28	3.1774358110704e-24	Intermediate mesoderm	73.83
13	Notch1	0.401347734082032	0.57	0.309	3.79848592883662e-35	7.33183753984045e-31	Intermediate mesoderm	73.84
13	Hoxd4	0.394083912374925	0.493	0.136	6.53638818393647e-72	1.26165364726342e-67	Intermediate mesoderm	73.85
13	Hist1h2ae	0.391713987990391	0.85	0.739	2.81591640948664e-15	5.43528185359112e-11	Intermediate mesoderm	73.86
13	Hist1h1b	0.38903177850725	0.83	0.733	7.70064959478967e-11	1.4863793847863e-06	Intermediate mesoderm	73.87
13	Pcna	0.388951996534823	0.993	0.954	8.20656160316712e-31	1.58403052064332e-26	Intermediate mesoderm	73.88
13	Lefty2	0.38872379112146	0.26	0.131	1.19435543137618e-11	2.3053448536423e-07	Intermediate mesoderm	73.89
13	Snai1	0.388265301137514	0.723	0.477	9.82793422979413e-31	1.89698786503486e-26	Intermediate mesoderm	73.90
13	Frzb	0.381731777033822	0.473	0.166	1.42499633000123e-50	2.75052791616837e-46	Intermediate mesoderm	73.91
13	Maml3	0.380718088513023	0.623	0.401	1.55377131727073e-28	2.99908939659596e-24	Intermediate mesoderm	73.92
13	Gfra3	0.375602366722137	0.41	0.077	1.78102440095518e-91	3.43773329872369e-87	Intermediate mesoderm	73.93
13	Car3	0.36632638665244	0.377	0.104	5.81674870265542e-52	1.12274883458655e-47	Intermediate mesoderm	73.94
13	Chst7	0.366164028262077	0.493	0.172	3.2111602104366e-53	6.19818143818472e-49	Intermediate mesoderm	73.95
13	Pcolce2	0.365776365556217	0.47	0.229	2.38849319442962e-32	4.61026956388805e-28	Intermediate mesoderm	73.96
13	Rrm2	0.362421021973811	0.953	0.87	1.08500261777473e-20	2.09427205282878e-16	Intermediate mesoderm	73.97
13	mt-Nd5	0.362313682849254	0.973	0.956	2.26107519498452e-21	4.36432734135912e-17	Intermediate mesoderm	73.98
13	Timm50	0.359943457967137	0.957	0.897	5.37172988519125e-28	1.03685130243962e-23	Intermediate mesoderm	73.99
13	Gm49359	0.358602127282461	0.583	0.581	0.00524569230162497	1	Intermediate mesoderm	73.100
13	Zfp503	0.35783463730641	0.563	0.325	5.70307229244853e-26	1.10080701388842e-21	Intermediate mesoderm	73.101
13	Hist1h1e	0.356283832875804	0.843	0.765	1.48376576948867e-12	2.86396468826703e-08	Intermediate mesoderm	73.102
13	mt-Nd3	0.355192511549142	0.997	0.96	2.30694650954573e-20	4.45286815272517e-16	Intermediate mesoderm	73.103
13	Slc25a5	0.350420788754585	1	0.988	9.58802755459149e-31	1.85068107858725e-26	Intermediate mesoderm	73.104
13	Dek	0.33951218214622	1	0.984	4.18282953219508e-27	8.07369756304295e-23	Intermediate mesoderm	73.105
13	Hoxa2	0.337449664143081	0.483	0.136	3.99646780076212e-67	7.71398214903104e-63	Intermediate mesoderm	73.106
13	Grsf1	0.337110077310223	0.79	0.76	1.64847241802143e-11	3.18188146126497e-07	Intermediate mesoderm	73.107
13	Aldh2	0.336221645062098	0.887	0.82	7.8616722665178e-21	1.51745998088327e-16	Intermediate mesoderm	73.108
13	Cenpw	0.334166654393276	0.987	0.961	6.1102602116972e-20	1.17940242606179e-15	Intermediate mesoderm	73.109
13	mt-Co3	0.333697234116071	1	0.999	1.18863846390039e-24	2.29430996302053e-20	Intermediate mesoderm	73.110
13	Defa30	0.329470656867142	0.333	0.172	3.10350354462173e-14	5.99038254182887e-10	Intermediate mesoderm	73.111
13	Hoxa5	0.326402199177552	0.46	0.134	5.77353130123329e-60	1.11440701176405e-55	Intermediate mesoderm	73.112
13	Mcm5	0.326142286712065	0.917	0.857	9.58462733100255e-20	1.85002476743011e-15	Intermediate mesoderm	73.113
13	Cox7a2	0.322918261282594	0.997	1	9.76812470133893e-30	1.88544342985244e-25	Intermediate mesoderm	73.114
13	Nrarp	0.319986028100986	0.433	0.175	1.46931141610183e-36	2.83606489535975e-32	Intermediate mesoderm	73.115
13	Dnajc9	0.312315268348173	0.953	0.899	4.87213247499348e-20	9.40419010323242e-16	Intermediate mesoderm	73.116
13	Pcmtd1	0.309963155627738	0.703	0.596	1.10794624113795e-17	2.13855783464448e-13	Intermediate mesoderm	73.117
13	Sct	0.308966181425745	0.39	0.202	4.28080909096444e-19	8.26281770737957e-15	Intermediate mesoderm	73.118
13	Inka1	0.307150977191758	0.48	0.202	1.36129627714997e-38	2.62757407415487e-34	Intermediate mesoderm	73.119
13	Sh3gl3	0.305853465484723	0.503	0.266	1.59095754178274e-28	3.07086624714904e-24	Intermediate mesoderm	73.120
13	Cyb5a	0.303508616444188	0.93	0.904	1.57971543862519e-10	3.04916673963434e-06	Intermediate mesoderm	73.121
13	Rtn1	0.296043024595907	0.427	0.203	6.37202803455035e-29	1.22992885122891e-24	Intermediate mesoderm	73.122
13	Limch1	0.294195126877303	0.577	0.311	4.39751116784822e-27	8.48807605618063e-23	Intermediate mesoderm	73.123
13	Dut	0.293891701714981	0.997	0.989	1.0842949788853e-19	2.0929061682444e-15	Intermediate mesoderm	73.124
13	Hoxc8	0.293839598521832	0.213	0.043	2.22765402363733e-39	4.29981779642477e-35	Intermediate mesoderm	73.125
13	Lsm6	0.290276213274873	1	0.966	1.07773204515452e-18	2.08023839355726e-14	Intermediate mesoderm	73.126
13	Tipin	0.290155240590184	0.953	0.926	9.226481947323e-18	1.78089554547228e-13	Intermediate mesoderm	73.127
13	Lrrc42	0.28916941463655	0.803	0.764	3.0667024266328e-17	5.91934902388663e-13	Intermediate mesoderm	73.128
13	Pycr2	0.289112661676349	0.753	0.729	7.7958891561123e-09	0.00015047625249128	Intermediate mesoderm	73.129
13	Ralgps2	0.287292833363295	0.863	0.806	1.05204270246786e-16	2.03065282430345e-12	Intermediate mesoderm	73.130
13	Wnt5a	0.286756558742211	0.713	0.567	4.03829835969442e-18	7.79472349388217e-14	Intermediate mesoderm	73.131
13	AA465934	0.285596417113776	0.793	0.714	7.36868766364353e-17	1.42230409283647e-12	Intermediate mesoderm	73.132
13	Fst	0.285349323533797	0.503	0.301	1.10350758600207e-17	2.12999034250119e-13	Intermediate mesoderm	73.133
13	Lrp8	0.283322725456442	0.59	0.379	4.63388494938457e-24	8.94432472930209e-20	Intermediate mesoderm	73.134
13	Dusp6	0.27873143941526	0.493	0.265	1.42581915608896e-26	2.75211613508291e-22	Intermediate mesoderm	73.135
13	Apex1	0.278686730010792	0.987	0.981	4.541613734965e-20	8.76622283122945e-16	Intermediate mesoderm	73.136
13	Dach1	0.278426081928675	0.497	0.279	4.5899423825992e-23	8.85950678689298e-19	Intermediate mesoderm	73.137
13	Lrig3	0.277647976569912	0.553	0.338	2.91028598944065e-21	5.61743401681834e-17	Intermediate mesoderm	73.138
13	Sema6a	0.276964236368828	0.507	0.214	3.5888798780818e-38	6.92725594067349e-34	Intermediate mesoderm	73.139
13	Foxb1	0.275347162721958	0.32	0.073	1.22393121968601e-51	2.36243204023794e-47	Intermediate mesoderm	73.140
13	Cachd1	0.274026836940547	0.707	0.516	2.31826867440078e-22	4.47472219532839e-18	Intermediate mesoderm	73.141
13	Snhg4	0.272571003280031	0.883	0.832	3.35804940646232e-11	6.48170696435356e-07	Intermediate mesoderm	73.142
13	Phlda3	0.272313687791217	0.67	0.56	1.84449749321293e-11	3.56024906139959e-07	Intermediate mesoderm	73.143
13	Ivns1abp	0.272073146749276	0.92	0.859	2.46021640047312e-15	4.74870969619321e-11	Intermediate mesoderm	73.144
13	mt-Atp8	0.270298966868555	0.88	0.821	2.34171151274985e-14	4.51997156190975e-10	Intermediate mesoderm	73.145
13	Rbm3	0.266596964939372	0.997	0.995	5.19002824493844e-22	1.00177925183802e-17	Intermediate mesoderm	73.146
13	Dock11	0.266050177202952	0.6	0.468	1.56395284160598e-15	3.01874177486786e-11	Intermediate mesoderm	73.147
13	Atad2	0.26595812850489	0.917	0.85	2.18943052781876e-12	4.22603880479578e-08	Intermediate mesoderm	73.148
13	Pclaf	0.265882158384043	0.98	0.935	1.10874131354633e-13	2.14009248340713e-09	Intermediate mesoderm	73.149
13	2610528A11Rik	0.264853685651801	0.287	0.029	7.37992659379281e-111	1.42447343113389e-106	Intermediate mesoderm	73.150
13	Plk4	0.264805035179387	0.797	0.761	1.71629443926187e-08	0.000331279152666326	Intermediate mesoderm	73.151
13	Hspd1	0.264240203331231	1	0.999	5.58171839019603e-22	1.07738328367564e-17	Intermediate mesoderm	73.152
13	Cabp1	0.264015919296498	0.357	0.101	2.76117272690774e-47	5.32961559747731e-43	Intermediate mesoderm	73.153
13	Clspn	0.261165385410159	0.803	0.707	1.18056654344603e-15	2.27872954215952e-11	Intermediate mesoderm	73.154
13	Nt5dc2	0.261164967365433	0.993	0.974	4.97220100559564e-18	9.5973423810007e-14	Intermediate mesoderm	73.155
13	Plxna2	0.257998088331643	0.557	0.408	3.46122717057336e-14	6.6808606846407e-10	Intermediate mesoderm	73.156
13	Crabp2	0.257837253255995	0.467	0.304	1.4949118890964e-13	2.88547892833387e-09	Intermediate mesoderm	73.157
13	Ppa1	0.255772895975947	0.99	0.958	1.24632136685173e-15	2.40564950229721e-11	Intermediate mesoderm	73.158
13	Ptk7	0.254934905052162	0.763	0.703	2.25139433710781e-13	4.3456413494855e-09	Intermediate mesoderm	73.159
13	Adgrl2	0.254161364105706	0.743	0.689	1.76053250408589e-11	3.39817983938659e-07	Intermediate mesoderm	73.160
13	Mcm7	0.253945586811136	0.997	0.952	4.26430163347314e-14	8.23095501292986e-10	Intermediate mesoderm	73.161
13	Nop10	0.253925475367935	1	0.996	1.82745931116052e-18	3.52736196240203e-14	Intermediate mesoderm	73.162
13	Cdca7	0.251317454836866	0.94	0.897	1.16202803486632e-14	2.24294651289897e-10	Intermediate mesoderm	73.163
14	Ptgds	1.8607946824372	0.707	0.201	3.65036797306118e-80	7.04594026160269e-76	Nascent mesoderm	36.78
14	Anxa2	1.18344603421434	0.868	0.525	2.51320246750512e-52	4.85098340277838e-48	Nascent mesoderm	36.78
14	Mesp1	1.14098851855936	0.868	0.655	3.64332414121993e-30	7.03234425738271e-26	Nascent mesoderm	36.78
14	2410006H16Rik	0.939084058197934	1	0.994	7.1155674477719e-52	1.37344682876893e-47	Nascent mesoderm	36.78
14	Egln1	0.891530891308081	0.925	0.819	9.08760451358558e-38	1.75408942321229e-33	Nascent mesoderm	36.78
14	Fam162a	0.854236412592001	1	0.998	2.31658727124856e-57	4.47147675096397e-53	Nascent mesoderm	36.78
14	Bsg	0.820336968733183	1	0.998	4.50610670515911e-52	8.69768716229811e-48	Nascent mesoderm	36.78
14	Ddit4	0.82016120347857	0.897	0.649	3.4908329051237e-42	6.73800567346977e-38	Nascent mesoderm	36.78
14	Aldoa	0.806136439573427	1	1	1.94188680470358e-69	3.74822991043885e-65	Nascent mesoderm	36.78
14	Pgk1	0.804015246616566	1	1	9.97553452519965e-57	1.92547767405404e-52	Nascent mesoderm	36.78
14	Ero1l	0.759868162594702	0.753	0.62	2.62480388354299e-23	5.06639645601468e-19	Nascent mesoderm	36.78
14	Aldh1a2	0.738628646876574	0.586	0.412	3.47768622584669e-12	6.71262995312928e-08	Nascent mesoderm	36.78
14	Bnip3	0.710403711599033	0.954	0.861	2.53626088915184e-33	4.89549076824088e-29	Nascent mesoderm	36.78
14	Cox6b2	0.693167369782268	0.81	0.602	1.22324089432125e-29	2.36109957421888e-25	Nascent mesoderm	36.78
14	Gpi1	0.683095933716275	1	0.991	3.45738359004429e-44	6.6734418055035e-40	Nascent mesoderm	36.78
14	Pfkp	0.656964208351039	0.718	0.509	8.65034261876044e-23	1.66968913227314e-18	Nascent mesoderm	36.78
14	P4ha2	0.65408213426921	0.718	0.424	5.02151468971071e-37	9.69252765407961e-33	Nascent mesoderm	36.78
14	Ier3	0.645792403952964	0.42	0.148	6.2778129622556e-28	1.21174345797458e-23	Nascent mesoderm	36.78
14	Mt1	0.639546881818428	0.58	0.349	7.28616604951923e-16	1.4063757708782e-11	Nascent mesoderm	36.78
14	Adssl1	0.604792281917073	0.563	0.25	4.64442178111941e-34	8.96466292191669e-30	Nascent mesoderm	36.78
14	Ndufa4l2	0.590142862289668	0.552	0.36	8.52715464230586e-15	1.64591138905788e-10	Nascent mesoderm	36.78
14	Ogt	0.588649330859764	0.868	0.795	5.90695734099569e-28	1.14016090595899e-23	Nascent mesoderm	36.78
14	Aldoc	0.581542363923922	0.701	0.484	2.19802674587195e-23	4.24263122488204e-19	Nascent mesoderm	36.78
14	Higd1a	0.580804615841041	0.989	0.989	8.28280154697276e-20	1.59874635459668e-15	Nascent mesoderm	36.78
14	Pgm1	0.578350219313848	0.77	0.63	8.39308170252843e-22	1.62003263022204e-17	Nascent mesoderm	36.78
14	Meis2	0.5728535643711	0.874	0.757	1.82610273548667e-16	3.52474350003636e-12	Nascent mesoderm	36.78
14	Plod2	0.561441071257935	0.77	0.614	9.45945183031346e-26	1.8258633922871e-21	Nascent mesoderm	36.78
14	Malat1	0.555431217297327	1	0.998	5.75526435252497e-15	1.11088112532437e-10	Nascent mesoderm	36.78
14	Espn	0.554769649065608	0.54	0.246	8.12029837854026e-25	1.56737999302584e-20	Nascent mesoderm	36.78
14	Pdlim4	0.553463536953158	0.787	0.64	1.54954550994742e-20	2.99093274330052e-16	Nascent mesoderm	36.78
14	Ftl1-ps1	0.542851368574807	1	1	3.61062227538863e-41	6.96922311595513e-37	Nascent mesoderm	36.78
14	Gas5	0.538304541712022	0.994	1	7.10420611741665e-39	1.37125386478376e-34	Nascent mesoderm	36.78
14	Upp1	0.534496651478267	0.695	0.515	1.95342600708127e-16	3.77050287886827e-12	Nascent mesoderm	36.78
14	Zfas1	0.53016352271623	0.954	0.963	5.31961762710709e-18	1.02679259438421e-13	Nascent mesoderm	36.78
14	Ccdc58	0.521376560188744	0.943	0.943	5.25325332843463e-25	1.01398295745445e-20	Nascent mesoderm	36.78
14	Eif4b	0.5202957344734	0.989	0.991	1.8392954402816e-34	3.55020805883155e-30	Nascent mesoderm	36.78
14	Itpr1	0.503504810989977	0.603	0.423	5.83234934231669e-18	1.12576007005397e-13	Nascent mesoderm	36.78
14	Dcxr	0.494064195468387	0.517	0.327	3.77542949210249e-14	7.28733400565623e-10	Nascent mesoderm	36.78
14	Rspo3	0.493556841686954	0.638	0.54	1.99351595649771e-07	0.00384788449923188	Nascent mesoderm	36.78
14	Npc2	0.490906067318573	1	0.994	3.6112131620916e-27	6.97036364546921e-23	Nascent mesoderm	36.78
14	Pcmtd1	0.49013563132586	0.667	0.599	7.29978144756038e-12	1.4090038150081e-07	Nascent mesoderm	36.78
14	Grhpr	0.481680378521589	0.914	0.87	9.98220351160276e-21	1.92676492180956e-16	Nascent mesoderm	36.78
14	Gapdh	0.479230279642885	1	1	4.50258563654742e-42	8.69089079566382e-38	Nascent mesoderm	36.78
14	Acot13	0.477696476989462	0.73	0.636	3.54726754332895e-16	6.84693581213354e-12	Nascent mesoderm	36.78
14	Ccng1	0.47435257933812	0.787	0.741	5.74236221649007e-13	1.10839075502691e-08	Nascent mesoderm	36.78
14	Bhlhe40	0.469469473843568	0.552	0.2	3.78390751719329e-40	7.30369828968648e-36	Nascent mesoderm	36.78
14	Bnip3l	0.458783336526492	0.994	0.993	1.64415472123082e-21	3.17354744291973e-17	Nascent mesoderm	36.78
14	Tdgf1	0.456254884850884	0.511	0.315	3.22036036159472e-10	6.21593956995012e-06	Nascent mesoderm	36.78
14	Cd81	0.455915595165657	0.948	0.966	1.50732307799734e-16	2.90943500515047e-12	Nascent mesoderm	36.78
[truncated: 391 more rows]

## Sheet: Day5_gastruloids
Supplementary Data 1: Differential gene expression analysis at day 5
Differentially expressed genes (DEGs) were determined using a Wilcoxon Rank Sum test with the Seurat function FindAllMarkers (one-sided test).
Cluster	Gene	avg_logFC	pct.1	pct.2	p_val	p_val_adj	most expressed celltype	pct.celltype
1	Lgals1	0.69541526483914	0.948	0.889	3.04851329584988e-63	6.25097651314017e-59	Mesenchyme	59.7
1	Vim	0.678787735110705	0.999	0.958	1.21473489501971e-102	2.49081390223792e-98	Mesenchyme	59.8
1	Hand1	0.643146055280597	0.94	0.679	1.66194314351148e-104	3.40781441577029e-100	Mesenchyme	59.9
1	Peg3	0.573339574194454	0.996	0.928	2.24547815046212e-87	4.60435294752258e-83	Mesenchyme	59.10
1	Csrp2	0.539876677645575	0.995	0.981	5.64263905535465e-72	1.15702313830047e-67	Mesenchyme	59.11
1	Pmp22	0.514114087171967	0.907	0.693	2.67622898752072e-76	5.48760753891123e-72	Mesenchyme	59.12
1	Bambi	0.510761184557094	0.974	0.844	4.0966344925943e-91	8.40014902706461e-87	Mesenchyme	59.13
1	Hand2	0.420920079674075	0.778	0.527	8.30052603883608e-73	1.70202286426334e-68	Mesenchyme	59.14
1	Tmsb4x	0.420732195097075	0.981	0.962	1.34724459860004e-30	2.76252504942939e-26	Mesenchyme	59.15
1	Ptpn18	0.417332534476073	0.918	0.751	3.53296456068961e-69	7.24434383169404e-65	Mesenchyme	59.16
1	Twist1	0.389962427234045	0.789	0.684	8.52135866241451e-32	1.74730459372809e-27	Mesenchyme	59.17
1	Prrx2	0.383098583687527	0.735	0.532	2.90856560018251e-57	5.96401376317423e-53	Mesenchyme	59.18
1	Ddt	0.379230297197591	0.971	0.933	4.11263149358204e-72	8.43295087758997e-68	Mesenchyme	59.19
1	Ppic	0.378861629891647	0.972	0.897	7.9254461992281e-49	1.62511274315172e-44	Mesenchyme	59.20
1	Dlk1	0.370288917499112	0.956	0.88	1.14942962629453e-24	2.35690544871694e-20	Mesenchyme	59.21
1	Rnd2	0.359915462300879	0.801	0.612	1.44311308153297e-63	2.95910337368336e-59	Mesenchyme	59.22
1	Rdx	0.359298683405803	0.993	0.976	2.20895584931838e-38	4.52946396902734e-34	Mesenchyme	59.23
1	Arhgap29	0.354970526238314	0.772	0.569	7.50456130124278e-63	1.53881029481983e-58	Mesenchyme	59.24
1	Hmgcs1	0.351211742796483	0.884	0.857	2.14221217699767e-23	4.39260606893373e-19	Mesenchyme	59.25
1	Rnd3	0.348911000751058	0.726	0.525	9.58641115379151e-63	1.96569360708495e-58	Mesenchyme	59.26
1	Msx2	0.345247389829178	0.695	0.547	7.25161684234232e-39	1.48694403352229e-34	Mesenchyme	59.27
1	Ptms	0.341530142611496	0.974	0.91	1.08083477669376e-58	2.21625170961056e-54	Mesenchyme	59.28
1	Sparc	0.340208949394045	0.979	0.893	2.14992176299841e-46	4.40841457502824e-42	Mesenchyme	59.29
1	Igf2r	0.336632354158662	0.896	0.795	3.74153815031619e-42	7.67202397722335e-38	Mesenchyme	59.30
1	Cd24a	0.332616553234443	0.983	0.913	1.33121326358204e-43	2.72965279697498e-39	Mesenchyme	59.31
1	Cfc1	0.328545120627144	0.619	0.467	4.6649549366073e-29	9.56549009751327e-25	Mesenchyme	59.32
1	Igfbp4	0.323192968444724	0.958	0.819	1.27551204473486e-48	2.61543744772883e-44	Mesenchyme	59.33
1	Dok4	0.321540517198391	0.821	0.608	1.04612820430085e-62	2.1450858829189e-58	Mesenchyme	59.34
1	Serpinh1	0.31476234332898	0.998	0.973	1.26915324646061e-49	2.60239873186748e-45	Mesenchyme	59.35
1	Hand2os1	0.31143107525848	0.574	0.355	3.33774762701271e-57	6.84405150918956e-53	Mesenchyme	59.36
1	Tpm1	0.310558308725905	0.995	0.98	4.00062236972338e-34	8.2032761691178e-30	Mesenchyme	59.37
1	Cttnbp2	0.307924680810484	0.679	0.464	2.13328699037664e-64	4.37430497376729e-60	Mesenchyme	59.38
1	Hsp90b1	0.301397433917727	0.999	0.989	1.2686247465224e-39	2.60131504274419e-35	Mesenchyme	59.39
1	Krt8	0.300184978021445	0.978	0.868	5.39922338479859e-38	1.10711075505295e-33	Mesenchyme	59.40
1	Bmp4	0.298262432331103	0.817	0.621	4.85307810691076e-45	9.95123665822051e-41	Mesenchyme	59.41
1	Cgnl1	0.296758601065248	0.813	0.64	1.59956420454606e-46	3.2799064014217e-42	Mesenchyme	59.42
1	Rbbp7	0.296673861796703	0.991	0.965	4.45774106660786e-45	9.14059805707943e-41	Mesenchyme	59.43
1	Maged1	0.29468912397252	0.982	0.946	1.2764446430463e-51	2.61734974056643e-47	Mesenchyme	59.44
1	Hmga2	0.292732378925452	0.991	0.906	1.39959603700791e-26	2.86987167388472e-22	Mesenchyme	59.45
1	Ndn	0.292238269023372	0.938	0.862	3.71440146941521e-47	7.6163802130359e-43	Mesenchyme	59.46
1	1810058I24Rik	0.290608673721577	0.997	0.991	1.88514831457504e-48	3.86549661903612e-44	Mesenchyme	59.47
1	Pdia6	0.289363402992608	0.995	0.978	6.4468955146169e-48	1.3219359252722e-43	Mesenchyme	59.48
1	Slc38a4	0.284882912263773	0.849	0.732	3.57307185786568e-35	7.32658384455358e-31	Mesenchyme	59.49
1	Basp1	0.284139776151606	0.929	0.829	1.61935312521676e-33	3.32048358325696e-29	Mesenchyme	59.50
1	Ptov1	0.283086593707889	0.944	0.87	3.23006887042201e-53	6.62325621880033e-49	Mesenchyme	59.51
1	Tmem108	0.280028629171298	0.626	0.428	2.3397301643281e-46	4.79761670195476e-42	Mesenchyme	59.52
1	Smarcd3	0.274157398581874	0.629	0.438	2.91927019659003e-44	5.98596353810786e-40	Mesenchyme	59.53
1	Nrp1	0.273152115293405	0.69	0.535	2.82750763327416e-40	5.79780440202866e-36	Mesenchyme	59.54
1	Prtg	0.272339098474545	0.986	0.905	2.84753849575332e-40	5.83887768554217e-36	Mesenchyme	59.55
1	Slc25a4	0.271267967063924	0.999	0.993	1.5401468355508e-62	3.15807108629691e-58	Mesenchyme	59.56
1	Hist1h2bc	0.268220204369043	0.503	0.282	5.76899084693383e-55	1.18293157316378e-50	Mesenchyme	59.57
1	Rbpms	0.265804554479289	0.994	0.966	3.04196716987391e-42	6.23755368182646e-38	Mesenchyme	59.58
1	Cdkn1c	0.261976404855889	0.847	0.806	2.69560066698274e-14	5.5273291676481e-10	Mesenchyme	59.59
1	Gata6	0.26011165988589	0.74	0.627	7.48950312334521e-34	1.53572261544194e-29	Mesenchyme	59.60
1	Ndufv3	0.258861636253312	0.982	0.949	1.5947313379976e-46	3.26999660856408e-42	Mesenchyme	59.61
1	Stard8	0.257351161881398	0.595	0.416	1.87164608959825e-43	3.83781030672122e-39	Mesenchyme	59.62
1	Atxn7l3b	0.256794351070904	0.993	0.969	6.85344314707385e-49	1.40529851730749e-44	Mesenchyme	59.63
1	Snai2	0.253013802438916	0.582	0.394	1.68268481196982e-42	3.45034520694411e-38	Mesenchyme	59.64
1	Rgs5	0.250290432566959	0.525	0.355	1.02888202668477e-35	2.10972259571711e-31	Mesenchyme	59.65
2	Ube2c	1.75120666217474	1	0.816	0	0	Mesenchyme	54.22
2	Cenpf	1.47498129266329	1	0.699	0	0	Mesenchyme	54.22
2	Arl6ip1	1.37002680197825	1	0.964	0	0	Mesenchyme	54.22
2	Nusap1	1.22189638101566	0.988	0.438	0	0	Mesenchyme	54.22
2	Cenpa	1.14085601769125	1	0.728	1.37434897296475e-291	2.81810256906422e-287	Mesenchyme	54.22
2	Prc1	1.08734411662497	0.985	0.503	0	0	Mesenchyme	54.22
2	Cks2	1.07954308094708	1	0.878	2.02446151964122e-304	4.15115834602432e-300	Mesenchyme	54.22
2	Hmmr	1.04907725200338	0.994	0.551	0	0	Mesenchyme	54.22
2	Top2a	1.04035873323279	0.995	0.802	7.58561974068428e-240	1.55543132782731e-235	Mesenchyme	54.22
2	Ccnb1	1.02523874548805	0.995	0.613	0	0	Mesenchyme	54.22
2	Cdk1	0.99844489891483	0.996	0.785	7.12696026972529e-264	1.46138320330717e-259	Mesenchyme	54.22
2	Cdc20	0.995134871667126	0.994	0.619	3.19599338014583e-265	6.55338442598902e-261	Mesenchyme	54.22
2	Tubb4b	0.956637320063706	1	0.946	6.49474977212627e-243	1.33174844077449e-238	Mesenchyme	54.22
2	Tpx2	0.927200384331888	0.993	0.636	1.90295230002644e-276	3.90200369120422e-272	Mesenchyme	54.22
2	H2afx	0.887610794713665	1	0.939	2.10954302531314e-220	4.3256179734046e-216	Mesenchyme	54.22
2	Jpt1	0.813237817708341	1	0.973	1.57375995276438e-241	3.22699478314336e-237	Mesenchyme	54.22
2	Cdca8	0.80330718603372	0.999	0.828	5.7063158589588e-249	1.1700800668795e-244	Mesenchyme	54.22
2	Plk1	0.8028104120157	0.955	0.296	0	0	Mesenchyme	54.22
2	Mki67	0.786222440754101	0.977	0.574	6.19573310424481e-224	1.2704350730254e-219	Mesenchyme	54.22
2	Cenpe	0.756252176741111	0.983	0.631	4.35688043345318e-228	8.93378332879575e-224	Mesenchyme	54.22
2	Birc5	0.735555185126715	1	0.826	9.51511952771233e-213	1.95107525915741e-208	Mesenchyme	54.22
2	Bub3	0.7302099943846	0.993	0.842	1.77249394956087e-232	3.63449884357457e-228	Mesenchyme	54.22
2	Sgo2a	0.691234451611271	0.949	0.432	2.27610251169575e-274	4.66714820023214e-270	Mesenchyme	54.22
2	Tuba1a	0.656917172035916	1	0.934	6.39179834373471e-107	1.3106382503828e-102	Mesenchyme	54.22
2	Ccna2	0.655578297896281	0.993	0.694	6.35105002607354e-204	1.30228280784638e-199	Mesenchyme	54.22
2	Ccnf	0.648117107281383	0.966	0.576	2.08810743760758e-228	4.28166430081435e-224	Mesenchyme	54.22
2	Mis18bp1	0.646755832329797	0.956	0.49	3.45508437147311e-251	7.0846505037056e-247	Mesenchyme	54.22
2	Ube2s	0.646356150510214	1	0.98	1.8469872061511e-190	3.78724726621283e-186	Mesenchyme	54.22
2	Aurka	0.645097297105322	0.923	0.3	0	0	Mesenchyme	54.22
2	Tubb5	0.643342465660509	1	0.987	7.92551931622277e-159	1.62512773579148e-154	Mesenchyme	54.22
2	Kif23	0.630818493506867	0.939	0.364	3.84995910094702e-288	7.89434113649187e-284	Mesenchyme	54.22
2	Pimreg	0.623825399969964	0.95	0.463	2.67055994709582e-235	5.47598317151998e-231	Mesenchyme	54.22
2	Hand1	0.611982075343887	0.973	0.681	1.36331638900695e-99	2.79548025565874e-95	Mesenchyme	54.22
2	Tuba1c	0.606169564341954	0.936	0.49	4.46500674692296e-202	9.15549633456552e-198	Mesenchyme	54.22
2	Smc4	0.580273189892871	0.999	0.937	6.46705451574368e-181	1.32606952845324e-176	Mesenchyme	54.22
2	Ccnb2	0.578532193219898	0.988	0.71	3.93256730799737e-163	8.06372926504861e-159	Mesenchyme	54.22
2	Ckap2l	0.572959702665166	0.933	0.362	3.19690197233394e-282	6.55524749427074e-278	Mesenchyme	54.22
2	Cdca3	0.57271543174636	0.977	0.587	1.49093649970459e-202	3.05716529264426e-198	Mesenchyme	54.22
2	Smc2	0.571455818068582	0.996	0.895	1.90869001479027e-161	3.91376887532744e-157	Mesenchyme	54.22
2	Aurkb	0.568762463209316	0.939	0.49	2.31226265690875e-212	4.7412945779914e-208	Mesenchyme	54.22
2	Kif20a	0.565283999274981	0.924	0.365	4.01051608890978e-260	8.2235632403095e-256	Mesenchyme	54.22
2	Fbxo5	0.55434284886249	0.948	0.571	2.13254418628762e-168	4.37278185398275e-164	Mesenchyme	54.22
2	Incenp	0.551507912313141	0.943	0.49	3.10782152888625e-208	6.37258804498125e-204	Mesenchyme	54.22
2	Kif20b	0.54753118760482	0.954	0.583	8.00873655286183e-180	1.64219143016432e-175	Mesenchyme	54.22
2	Tacc3	0.515350502479638	0.968	0.606	2.11525710128909e-179	4.33733468619328e-175	Mesenchyme	54.22
2	Tuba1b	0.514212889648414	1	0.981	6.04979053709698e-137	1.24050954963174e-132	Mesenchyme	54.22
2	Pttg1	0.509470853480912	0.653	0.425	8.57917210083033e-58	1.75915923927526e-53	Mesenchyme	54.22
2	Spc25	0.508450725032335	0.989	0.803	1.17266063615875e-157	2.40454063444353e-153	Mesenchyme	54.22
2	Calm2	0.491262901849877	1	0.994	6.83381430210019e-165	1.40127362264564e-160	Mesenchyme	54.22
2	Cdca2	0.476315513582548	0.881	0.347	6.10052647147123e-232	1.25091295297517e-227	Mesenchyme	54.22
2	Cdkn3	0.46398670711554	0.839	0.339	5.2519821375065e-194	1.07691893729571e-189	Mesenchyme	54.22
2	Aspm	0.458569385874806	0.845	0.327	4.7112739850026e-208	9.66046730624782e-204	Mesenchyme	54.22
2	Dbf4	0.445156654974043	0.964	0.633	1.30316457967999e-146	2.67213897063382e-142	Mesenchyme	54.22
2	Kif11	0.441813336380323	0.899	0.439	4.80191848032213e-171	9.84633384390053e-167	Mesenchyme	54.22
2	Kif2c	0.43109905914575	0.897	0.389	5.1005192950031e-209	1.04586148144038e-204	Mesenchyme	54.22
2	Kif22	0.427010354711281	0.901	0.419	2.34315723876335e-190	4.80464391808425e-186	Mesenchyme	54.22
2	Ndc80	0.423695532063424	0.932	0.545	3.44508099349019e-143	7.06413857715164e-139	Mesenchyme	54.22
2	Knstrn	0.423558690312696	0.9	0.43	7.72641463165248e-185	1.58430132022034e-180	Mesenchyme	54.22
2	Fam83d	0.417710475909285	0.829	0.283	5.00626899471262e-241	1.02653545736582e-236	Mesenchyme	54.22
2	Bub1b	0.416635732955571	0.872	0.353	2.18671866672821e-196	4.4838666261262e-192	Mesenchyme	54.22
2	Bora	0.416187998823026	0.9	0.548	1.09482211054005e-133	2.24493273766237e-129	Mesenchyme	54.22
2	Cks1b	0.415032020617003	1	0.972	1.53968106227544e-120	3.1571160181958e-116	Mesenchyme	54.22
2	Marcks	0.413825895322675	0.998	0.954	2.43273523976064e-83	4.98832360912918e-79	Mesenchyme	54.22
2	Racgap1	0.412166524058105	0.905	0.459	7.84387309248749e-177	1.60838617761456e-172	Mesenchyme	54.22
2	Nde1	0.411427178621123	0.869	0.395	4.20013417956509e-186	8.61237513519822e-182	Mesenchyme	54.22
2	Vim	0.390304553716205	1	0.959	1.63136851612834e-49	3.34512114232117e-45	Mesenchyme	54.22
2	Bambi	0.387655433941668	0.99	0.845	2.716387757566e-68	5.56995309688907e-64	Mesenchyme	54.22
2	Kif4	0.381850712306968	0.854	0.389	1.97390873210538e-162	4.04749985518208e-158	Mesenchyme	54.22
2	Rangap1	0.373779071370403	0.945	0.645	9.55506502019255e-113	1.95926608239048e-108	Mesenchyme	54.22
2	Trim59	0.371115923998291	0.925	0.587	8.08111786116168e-116	1.6570332174312e-111	Mesenchyme	54.22
2	Tubb6	0.370077678133925	0.982	0.803	6.33908618635692e-88	1.29982962251249e-83	Mesenchyme	54.22
2	Sap30	0.369666941192535	0.963	0.73	6.11024920034822e-92	1.2529065985314e-87	Mesenchyme	54.22
2	Ckap5	0.36612871563139	0.932	0.685	9.72794849845702e-96	1.99471583960861e-91	Mesenchyme	54.22
2	Knl1	0.365785608571652	0.793	0.319	1.26695082463355e-165	2.5978826659111e-161	Mesenchyme	54.22
2	Cgnl1	0.357082036494155	0.916	0.63	2.45021435253118e-69	5.02416452986519e-65	Mesenchyme	54.22
2	Hand2	0.354617758676716	0.876	0.519	1.75187499375399e-82	3.59221967469256e-78	Mesenchyme	54.22
2	Ccdc18	0.351497277982196	0.887	0.509	1.49055560664321e-113	3.05638427142191e-109	Mesenchyme	54.22
2	Lockd	0.34747783583005	0.779	0.23	1.44933750838065e-227	2.97186656093453e-223	Mesenchyme	54.22
2	Dlgap5	0.344754321662312	0.869	0.481	2.64256041155295e-117	5.41857012388932e-113	Mesenchyme	54.22
2	G2e3	0.343318096562595	0.813	0.351	3.99352493184777e-158	8.18872287275385e-154	Mesenchyme	54.22
2	Ube2t	0.343151952227214	0.945	0.617	7.80594224501158e-110	1.60060845733963e-105	Mesenchyme	54.22
2	Prtg	0.342472793466589	0.994	0.906	2.01869908947111e-61	4.13934248296052e-57	Mesenchyme	54.22
2	Hjurp	0.341867090609093	0.948	0.648	1.51834770418302e-96	3.11337196742729e-92	Mesenchyme	54.22
2	Sgo1	0.339654166189565	0.876	0.44	1.42699360600604e-144	2.92605038911538e-140	Mesenchyme	54.22
2	Spc24	0.339269221567521	0.994	0.858	1.45745571276567e-73	2.988512939026e-69	Mesenchyme	54.22
2	Bub1	0.337473662196741	0.907	0.564	4.57132731754875e-102	9.37350666463372e-98	Mesenchyme	54.22
2	Anln	0.336748331007073	0.832	0.389	1.11184573533031e-134	2.27983968029481e-130	Mesenchyme	54.22
2	Hmgb1	0.33503958985135	1	0.997	2.24652194187787e-89	4.60649324182057e-85	Mesenchyme	54.22
2	Hmgb3	0.334573075859549	0.998	0.951	2.74583563522427e-64	5.63033597002736e-60	Mesenchyme	54.22
2	Pmp22	0.333254285700564	0.962	0.69	3.93820312217406e-56	8.0752855020179e-52	Mesenchyme	54.22
2	Hmgb2	0.331773775624616	1	1	5.13831830933649e-122	1.05361216932945e-117	Mesenchyme	54.22
2	Psrc1	0.330106054306298	0.962	0.777	9.204356256001e-66	1.887353250293e-61	Mesenchyme	54.22
2	Ska1	0.328072899932506	0.837	0.366	3.24796183747495e-154	6.65994574774237e-150	Mesenchyme	54.22
2	Cenpw	0.323786734384952	0.999	0.925	6.69937495180344e-78	1.3737068338673e-73	Mesenchyme	54.22
2	Ezh2	0.321903897584567	0.998	0.91	1.61814507781673e-60	3.3180064820632e-56	Mesenchyme	54.22
2	Rbms1	0.316642763829464	0.988	0.871	2.26498989995424e-61	4.64436178985616e-57	Mesenchyme	54.22
2	Ptms	0.315647486982959	0.996	0.908	1.85767284168789e-53	3.80915816188102e-49	Mesenchyme	54.22
2	Dlk1	0.312749848116647	0.986	0.878	4.39855753351146e-23	9.01924222246525e-19	Mesenchyme	54.22
2	Depdc1a	0.31256167215755	0.753	0.281	2.36134995177299e-171	4.84194807611052e-167	Mesenchyme	54.22
2	Cd24a	0.303685375415198	0.992	0.914	1.8866648189011e-49	3.86860621115672e-45	Mesenchyme	54.22
2	Meg3	0.303612482172059	0.963	0.925	3.00786017924582e-33	6.16761729754354e-29	Mesenchyme	54.22
2	Ppic	0.301745872595022	0.992	0.896	8.04020096490878e-44	1.64864320785454e-39	Mesenchyme	54.22
2	Basp1	0.295199824545917	0.969	0.826	1.61297415726207e-40	3.30740350946588e-36	Mesenchyme	54.22
2	Csrp2	0.293708280134425	1	0.98	3.98213688795817e-34	8.16537168875823e-30	Mesenchyme	54.22
2	Hmga2	0.290270386258103	0.996	0.908	2.38273477646718e-28	4.88579765914594e-24	Mesenchyme	54.22
2	Unc5c	0.289061274655371	0.818	0.468	5.04554510575969e-75	1.03458902393602e-70	Mesenchyme	54.22
2	Dynll1	0.288958708355159	1	0.997	2.96821042383073e-60	6.08631547406491e-56	Mesenchyme	54.22
2	Bmp4	0.287489904822644	0.898	0.614	1.07990878795505e-57	2.21435296970182e-53	Mesenchyme	54.22
2	Fzr1	0.287221058561334	0.847	0.463	1.83881179036592e-106	3.77048357614533e-102	Mesenchyme	54.22
2	Rbpms	0.287130042619485	0.998	0.967	9.54413098578203e-60	1.95702405863461e-55	Mesenchyme	54.22
2	Nup37	0.287076056967578	0.97	0.777	2.74041241998008e-71	5.61921566716916e-67	Mesenchyme	54.22
2	Pclaf	0.281372267879057	0.996	0.884	9.35552485681653e-36	1.91835037189023e-31	Mesenchyme	54.22
2	Snai2	0.280898212695074	0.757	0.374	1.75369779840001e-91	3.59595733561922e-87	Mesenchyme	54.22
2	Shcbp1	0.279111226831509	0.933	0.643	3.43541268926523e-76	7.04431371933836e-72	Mesenchyme	54.22
2	Ubald2	0.277991224339029	0.989	0.889	1.41091458248382e-59	2.89308035138306e-55	Mesenchyme	54.22
2	H2afz	0.277621774936751	1	0.996	1.70788709943698e-43	3.50202249739552e-39	Mesenchyme	54.22
2	Ect2	0.27717950067899	0.735	0.316	2.01616978641857e-123	4.13415614705128e-119	Mesenchyme	54.22
2	Rad21	0.276910258665465	0.936	0.69	9.07462936231695e-70	1.86075275074309e-65	Mesenchyme	54.22
2	Arhgap19	0.275585348422559	0.677	0.189	7.70687569679919e-205	1.58029486162867e-200	Mesenchyme	54.22
2	Ncaph	0.273578217574028	0.819	0.38	5.03386230583923e-126	1.03219346581233e-121	Mesenchyme	54.22
2	Lmnb1	0.273432078708459	0.988	0.913	1.49648503521067e-41	3.06854256469948e-37	Mesenchyme	54.22
2	Rdx	0.272235789386869	1	0.976	1.15492958865111e-36	2.3681831215291e-32	Mesenchyme	54.22
2	Mest	0.270355649563726	0.805	0.709	3.70583178660564e-12	7.59880807843486e-08	Mesenchyme	54.22
2	Ccdc34	0.269191694534202	0.996	0.915	3.33858253773957e-58	6.84576349363499e-54	Mesenchyme	54.22
2	Gas2l3	0.269020119497958	0.634	0.152	4.55353062866765e-221	9.33701455408302e-217	Mesenchyme	54.22
2	Ckap2	0.268041691051714	0.815	0.398	4.32572322515415e-105	8.86989547317858e-101	Mesenchyme	54.22
2	Cdc25c	0.266884938113361	0.731	0.241	5.27716764140406e-176	1.0820832248699e-171	Mesenchyme	54.22
2	Brd8	0.266039648657031	0.951	0.76	3.47759899486996e-63	7.13081673898085e-59	Mesenchyme	54.22
2	Msx1	0.265408075912097	0.935	0.751	6.17046837181985e-37	1.26525453964166e-32	Mesenchyme	54.22
2	Igf2bp3	0.265398836628806	0.993	0.901	4.44606897356472e-54	9.11666443029445e-50	Mesenchyme	54.22
2	Cit	0.264740345246618	0.798	0.401	9.39311154462896e-105	1.92605752222617e-100	Mesenchyme	54.22
2	Tmpo	0.263133326273085	0.983	0.87	6.35395183847834e-56	1.30287782447998e-51	Mesenchyme	54.22
2	H1fx	0.261088496243032	0.979	0.856	5.28342763643187e-58	1.08336683685036e-53	Mesenchyme	54.22
2	Kpna2	0.257697450343131	0.603	0.167	9.35808555955055e-181	1.91887544398584e-176	Mesenchyme	54.22
2	Twist1	0.257486859525397	0.91	0.669	8.60493574614888e-36	1.76444207474783e-31	Mesenchyme	54.22
2	Kif18a	0.257341128751053	0.697	0.238	2.9909238756586e-158	6.13288940703795e-154	Mesenchyme	54.22
2	Atxn7l3b	0.257049119301134	0.999	0.968	2.36846001363178e-51	4.85652725795197e-47	Mesenchyme	54.22
2	Cenpl	0.256864417852315	0.669	0.184	4.14934086100922e-202	8.5082234354994e-198	Mesenchyme	54.22
2	Ttk	0.25596233789462	0.754	0.329	2.22783214652114e-120	4.5681698164416e-116	Mesenchyme	54.22
2	Nucks1	0.255437669402277	0.998	0.994	3.12953460125545e-66	6.4171106998743e-62	Mesenchyme	54.22
2	Hsp90b1	0.252402876776542	1	0.989	3.99593711438806e-36	8.19366905305272e-32	Mesenchyme	54.22
3	Hist1h1b	0.965171097402129	0.943	0.499	5.84835013276969e-212	1.19920419472442e-207	Pharyngeal mesoderm	48.2
3	Hist1h2ap	0.876208174842507	0.983	0.657	3.00831413111465e-195	6.16854812585058e-191	Pharyngeal mesoderm	48.2
3	Pclaf	0.592235809853243	1	0.884	5.24761556129223e-115	1.07602357084297e-110	Pharyngeal mesoderm	48.2
3	Rrm2	0.590189132028055	0.994	0.815	9.59444286453863e-120	1.96734050937365e-115	Pharyngeal mesoderm	48.2
3	Tyms	0.574990261601469	0.995	0.888	6.46639649302851e-147	1.3259346008955e-142	Pharyngeal mesoderm	48.2
3	Dlk1	0.5627991629693	0.973	0.88	4.22486031228666e-52	8.6630760703438e-48	Pharyngeal mesoderm	48.2
3	Pcna	0.54824987258717	0.998	0.935	1.86598796224325e-158	3.82620831657978e-154	Pharyngeal mesoderm	48.2
3	Tubb5	0.523821703653539	1	0.987	2.78349394504539e-101	5.70755433431556e-97	Pharyngeal mesoderm	48.2
3	Igfbp4	0.515746688231718	0.996	0.818	1.58958666064054e-97	3.25944744764342e-93	Pharyngeal mesoderm	48.2
3	Hist1h2ae	0.505302970182744	0.82	0.435	3.97461422613024e-137	8.14994647068006e-133	Pharyngeal mesoderm	48.2
3	Nasp	0.488176621262125	1	0.975	2.73613134014249e-112	5.61043731296218e-108	Pharyngeal mesoderm	48.2
3	Vim	0.480044739446126	1	0.959	1.1079395815301e-52	2.27183011192748e-48	Pharyngeal mesoderm	48.2
3	Rdx	0.460158058835659	0.999	0.976	9.06453627574669e-61	1.85868316334186e-56	Pharyngeal mesoderm	48.2
3	Fgf15	0.458105023716603	0.642	0.254	4.49937913737469e-132	9.22597692118679e-128	Pharyngeal mesoderm	48.2
3	Dhfr	0.438993898259365	0.989	0.866	1.64856476323994e-100	3.3803820470235e-96	Pharyngeal mesoderm	48.2
3	Hist1h1a	0.433555834472409	0.822	0.443	3.22164699426163e-128	6.60598716173348e-124	Pharyngeal mesoderm	48.2
3	Ccnd1	0.418837857340698	0.978	0.888	1.25581958358242e-56	2.57505805613575e-52	Pharyngeal mesoderm	48.2
3	Hist1h1e	0.413178139416011	0.897	0.621	1.9268116176777e-80	3.95092722204811e-76	Pharyngeal mesoderm	48.2
3	Fgf3	0.40996255844013	0.655	0.322	2.52030533658351e-86	5.16788609266448e-82	Pharyngeal mesoderm	48.2
3	Dut	0.40737307455459	1	0.973	1.42275628574363e-97	2.91736176391732e-93	Pharyngeal mesoderm	48.2
3	Nfxl1	0.401556455777765	0.778	0.537	1.29264182589755e-58	2.65056206400292e-54	Pharyngeal mesoderm	48.2
3	Igf2r	0.397136918002695	0.963	0.789	1.7805339722773e-64	3.65098491015461e-60	Pharyngeal mesoderm	48.2
3	Lgals1	0.39498426500979	0.964	0.888	4.67756089469614e-28	9.59133861457443e-24	Pharyngeal mesoderm	48.2
3	Hmga2	0.391097005702086	0.999	0.908	1.09127373259456e-49	2.23765678868514e-45	Pharyngeal mesoderm	48.2
3	Cenph	0.390008831977191	0.976	0.76	7.48951184934852e-94	1.53572440470892e-89	Pharyngeal mesoderm	48.2
3	Dok4	0.384166487585756	0.902	0.604	2.07287955353595e-84	4.25043952452546e-80	Pharyngeal mesoderm	48.2
3	Tpm1	0.382489635604527	0.996	0.98	3.5758246898344e-45	7.33222852650544e-41	Pharyngeal mesoderm	48.2
3	Bambi	0.379056249434109	0.984	0.847	1.23732017202033e-56	2.53712501272769e-52	Pharyngeal mesoderm	48.2
3	Dctpp1	0.37842693541341	0.999	0.978	4.33963855379241e-97	8.89842885455133e-93	Pharyngeal mesoderm	48.2
3	Gmnn	0.371660527885836	0.991	0.886	1.32832314831487e-79	2.72372661561963e-75	Pharyngeal mesoderm	48.2
3	Ptpn18	0.370015188541936	0.95	0.752	1.25248258199728e-58	2.56821553438542e-54	Pharyngeal mesoderm	48.2
3	H2afz	0.366218030294521	1	0.996	7.8426058207092e-75	1.60812632353642e-70	Pharyngeal mesoderm	48.2
3	Ranbp1	0.364052104991159	1	0.994	5.02186153064925e-115	1.02973270685963e-110	Pharyngeal mesoderm	48.2
3	Rfc4	0.360755515845861	0.986	0.897	6.75228316799823e-87	1.38455566359804e-82	Pharyngeal mesoderm	48.2
3	Tshz2	0.355815168724173	0.754	0.465	3.17430962875344e-70	6.50892189375893e-66	Pharyngeal mesoderm	48.2
3	Znrd2	0.349262170362566	0.985	0.894	9.92262280917212e-73	2.03463380702074e-68	Pharyngeal mesoderm	48.2
3	Mcm7	0.345310776434249	0.991	0.91	4.96509496739998e-78	1.01809272306537e-73	Pharyngeal mesoderm	48.2
3	Dscc1	0.343207132336535	0.877	0.596	4.14574694041045e-91	8.50085410131163e-87	Pharyngeal mesoderm	48.2
3	Hist1h4d	0.3417914390169	0.883	0.619	1.00820424350931e-75	2.06732280131584e-71	Pharyngeal mesoderm	48.2
3	Fabp5	0.340871368093583	0.998	0.982	2.99883865160694e-50	6.14911865512003e-46	Pharyngeal mesoderm	48.2
3	Chaf1b	0.339266025204142	0.918	0.67	4.47991656210724e-89	9.1860689106009e-85	Pharyngeal mesoderm	48.2
3	Rad51ap1	0.338323443334035	0.923	0.641	4.24378871955492e-83	8.70188876944736e-79	Pharyngeal mesoderm	48.2
3	Gins2	0.332633822081528	0.991	0.901	2.44188735308202e-72	5.00709001749468e-68	Pharyngeal mesoderm	48.2
3	Uhrf1	0.329572175605914	0.949	0.766	1.57978827753914e-59	3.239355863094e-55	Pharyngeal mesoderm	48.2
3	Slbp	0.323213949125453	0.994	0.925	1.01609078514656e-67	2.08349415494302e-63	Pharyngeal mesoderm	48.2
3	Hand1	0.321862044847586	0.944	0.686	1.41864766202233e-37	2.90893703097678e-33	Pharyngeal mesoderm	48.2
3	Srm	0.316436272716476	0.975	0.893	5.72529608597404e-52	1.17397196242898e-47	Pharyngeal mesoderm	48.2
3	Spc24	0.315349179232558	0.984	0.861	9.95570664834388e-51	2.04141764824291e-46	Pharyngeal mesoderm	48.2
3	Orc6	0.315286972098196	0.99	0.927	6.29866194764419e-65	1.29154063236444e-60	Pharyngeal mesoderm	48.2
3	Atad2	0.314509995317715	0.961	0.782	6.40671120224511e-56	1.31369613202036e-51	Pharyngeal mesoderm	48.2
3	Igf2	0.313255381938682	0.994	0.855	3.16520132550123e-47	6.49024531794028e-43	Pharyngeal mesoderm	48.2
3	Lig1	0.311823223170317	0.99	0.89	3.26099254190702e-64	6.68666520718035e-60	Pharyngeal mesoderm	48.2
3	Polr2f	0.30974910584306	1	0.972	2.28850016104093e-74	4.69256958021443e-70	Pharyngeal mesoderm	48.2
3	Prim1	0.309486802288727	0.947	0.784	1.00580519136472e-70	2.06240354489336e-66	Pharyngeal mesoderm	48.2
3	Id3	0.306384561098035	0.995	0.958	9.55320900030859e-37	1.95888550551328e-32	Pharyngeal mesoderm	48.2
3	Clspn	0.306344454149137	0.882	0.607	5.58665029684685e-67	1.14554264336845e-62	Pharyngeal mesoderm	48.2
3	Tipin	0.302082487936538	0.988	0.919	3.29740067655342e-64	6.76132008727279e-60	Pharyngeal mesoderm	48.2
3	Dnmt1	0.300213007160041	0.938	0.79	1.92333209954317e-53	3.94379247011327e-49	Pharyngeal mesoderm	48.2
3	Lsm2	0.300008081650073	0.996	0.928	4.22459142896712e-61	8.66252472509707e-57	Pharyngeal mesoderm	48.2
3	Prtg	0.299686905444481	0.994	0.906	4.69845714187625e-47	9.63418636941726e-43	Pharyngeal mesoderm	48.2
3	Tuba1b	0.299645224358934	1	0.981	7.42559574353332e-45	1.52261840721151e-40	Pharyngeal mesoderm	48.2
3	Mcm5	0.29763717518329	0.96	0.82	1.57198495158988e-54	3.22335514323506e-50	Pharyngeal mesoderm	48.2
3	Srsf3	0.289324134659513	1	0.987	1.40969468168448e-49	2.89057894479403e-45	Pharyngeal mesoderm	48.2
3	Meg3	0.287178183169335	0.974	0.924	4.7399915391114e-27	9.71935265094793e-23	Pharyngeal mesoderm	48.2
3	Ddx39b	0.286200931147257	0.999	0.978	4.0320827780198e-52	8.26778573632961e-48	Pharyngeal mesoderm	48.2
3	Nme1	0.285663397914398	0.999	0.987	1.06191833213265e-68	2.177463540038e-64	Pharyngeal mesoderm	48.2
3	Rfc5	0.284919619690437	0.948	0.77	1.3027849483698e-60	2.67136053663227e-56	Pharyngeal mesoderm	48.2
3	Cgnl1	0.284558117790734	0.876	0.637	1.18411943281371e-50	2.42803689698451e-46	Pharyngeal mesoderm	48.2
3	Hand2	0.284557577240039	0.812	0.53	4.07692070463391e-44	8.35972590485182e-40	Pharyngeal mesoderm	48.2
3	Hmgb1	0.28388825815606	1	0.997	1.67720444533775e-60	3.43910771516506e-56	Pharyngeal mesoderm	48.2
3	Top2a	0.283620906311125	0.998	0.803	5.33416966728238e-50	1.09377149027625e-45	Pharyngeal mesoderm	48.2
3	Magi3	0.28057335062591	0.711	0.427	5.88102791842752e-62	1.20590477467356e-57	Pharyngeal mesoderm	48.2
3	Rnaseh2a	0.280274469524116	0.929	0.738	5.15363855639148e-57	1.05675358598807e-52	Pharyngeal mesoderm	48.2
3	Trir	0.279530090312635	0.993	0.935	7.48817580083768e-51	1.53545044796177e-46	Pharyngeal mesoderm	48.2
3	Nt5dc2	0.276076440070339	0.985	0.886	5.5791167985774e-45	1.1439978995483e-40	Pharyngeal mesoderm	48.2
3	Rad51	0.272390205923464	0.935	0.7	6.85505960387216e-58	1.40562997177399e-53	Pharyngeal mesoderm	48.2
3	Resf1	0.271212289284972	0.908	0.836	4.32943881566781e-24	8.87751429152685e-20	Pharyngeal mesoderm	48.2
3	Myg1	0.26867416117428	0.896	0.665	5.8114863450741e-60	1.19164527505744e-55	Pharyngeal mesoderm	48.2
3	Stmn1	0.268597891312816	0.995	0.955	2.33887121185032e-37	4.79585541989908e-33	Pharyngeal mesoderm	48.2
3	Isyna1	0.265007025687455	0.812	0.616	3.93118708123748e-43	8.06089911007745e-39	Pharyngeal mesoderm	48.2
3	Cnbp	0.263147495435705	0.999	0.995	4.47963731935391e-66	9.18549632333518e-62	Pharyngeal mesoderm	48.2
3	Vrk1	0.262933309835931	0.969	0.858	4.88478920159794e-50	1.00162602578766e-45	Pharyngeal mesoderm	48.2
3	Dek	0.262130600222831	1	0.983	6.14513120210779e-55	1.2600591529922e-50	Pharyngeal mesoderm	48.2
3	Irx3	0.26197327541898	0.692	0.428	2.09059390216444e-47	4.28676279638818e-43	Pharyngeal mesoderm	48.2
3	Snrpd1	0.259003367729881	1	0.99	1.21286766134822e-60	2.48698513959453e-56	Pharyngeal mesoderm	48.2
3	Psmb2	0.258869840021783	0.999	0.958	9.55601614629893e-47	1.9594611107986e-42	Pharyngeal mesoderm	48.2
3	Ppil1	0.258821154499454	0.961	0.851	1.31749487094914e-48	2.70152323288121e-44	Pharyngeal mesoderm	48.2
3	Id2	0.258366746931471	0.966	0.869	4.42068530692615e-30	9.06461522185208e-26	Pharyngeal mesoderm	48.2
3	Nop56	0.257897231244619	0.99	0.933	2.66779970433113e-42	5.47032329373099e-38	Pharyngeal mesoderm	48.2
3	Cbx5	0.257096675307219	0.994	0.971	6.77536076255064e-45	1.38928772436101e-40	Pharyngeal mesoderm	48.2
3	Phf5a	0.256875339383473	0.994	0.946	1.3358432646683e-53	2.73914661420235e-49	Pharyngeal mesoderm	48.2
3	Exosc7	0.255978602617981	0.983	0.937	1.78825113997147e-39	3.66680896251149e-35	Pharyngeal mesoderm	48.2
3	Rfc2	0.255567649062583	0.979	0.876	1.81561821536101e-48	3.72292515059776e-44	Pharyngeal mesoderm	48.2
3	Hist1h3c	0.254538910331687	0.706	0.394	4.74730982686675e-73	9.73435879999027e-69	Pharyngeal mesoderm	48.2
3	Ssbp4	0.254174551750014	0.781	0.589	2.77609756952957e-41	5.69238806632038e-37	Pharyngeal mesoderm	48.2
3	Twist1	0.252059505645787	0.812	0.684	1.45398749596069e-19	2.98140136046739e-15	Pharyngeal mesoderm	48.2
3	Cdc45	0.250648651965709	0.774	0.465	5.86088083467284e-74	1.20177361514967e-69	Pharyngeal mesoderm	48.2
3	Dcakd	0.250515866114444	0.973	0.87	1.76789034256318e-47	3.6250591474258e-43	Pharyngeal mesoderm	48.2
4	Hist1h2ap	0.779630005135194	0.97	0.661	4.64174500120357e-162	9.51789812496792e-158	Mesenchyme	84.26
4	Hand1	0.754479276846555	0.966	0.686	8.17708683019855e-114	1.67671165453221e-109	Mesenchyme	84.26
4	Hist1h1b	0.741303589369115	0.903	0.507	2.68399406657945e-131	5.50352983352117e-127	Mesenchyme	84.26
4	Csrp2	0.738215726867399	1	0.98	2.31694820487733e-122	4.75090229410096e-118	Mesenchyme	84.26
4	Krt8	0.677258068646933	0.987	0.871	1.44683233986154e-95	2.96672971288608e-91	Mesenchyme	84.26
4	Mest	0.638731242287334	0.837	0.706	1.27081229300644e-46	2.6058006068097e-42	Mesenchyme	84.26
4	Pmp22	0.608412326887972	0.962	0.694	1.73160960169175e-100	3.55066548826894e-96	Mesenchyme	84.26
4	Tceal9	0.592835686975574	1	0.988	5.04931270040706e-112	1.03536156921847e-107	Mesenchyme	84.26
4	Tuba1a	0.552832357718107	0.995	0.936	9.34027097309138e-71	1.91522256303239e-66	Mesenchyme	84.26
4	Ppic	0.545425820182308	0.995	0.897	2.95962597641027e-100	6.06871306462926e-96	Mesenchyme	84.26
4	Krt18	0.542829601761896	0.971	0.749	2.82714383302666e-93	5.79705842962118e-89	Mesenchyme	84.26
4	Pclaf	0.516563608328427	0.997	0.885	1.78222530594219e-89	3.65445298983446e-85	Mesenchyme	84.26
4	Bex3	0.50948205509033	1	0.996	2.10773185513675e-114	4.3219041689579e-110	Mesenchyme	84.26
4	Tmem88	0.503280925705453	0.921	0.632	2.68087613501901e-116	5.49713651485649e-112	Mesenchyme	84.26
4	Tpm1	0.486163120222137	0.997	0.98	5.44005667271186e-68	1.11548362073957e-63	Mesenchyme	84.26
4	Atg3	0.485479941551821	0.946	0.818	5.51612448245833e-82	1.13108132512808e-77	Mesenchyme	84.26
4	Csrp1	0.460470131764285	0.948	0.819	9.85508219957753e-80	2.02078460502337e-75	Mesenchyme	84.26
4	Tmem108	0.459962792508285	0.792	0.414	3.83235828695939e-110	7.85825066741022e-106	Mesenchyme	84.26
4	Msx2	0.450711898731102	0.858	0.532	1.78162945832608e-87	3.65323120429763e-83	Mesenchyme	84.26
4	Sparc	0.425971353369461	0.991	0.895	6.27646690253253e-74	1.28698953836429e-69	Mesenchyme	84.26
4	Smarcd3	0.414734776945455	0.813	0.422	6.68475027191562e-105	1.3707080432563e-100	Mesenchyme	84.26
4	Fdps	0.414038628490716	0.971	0.895	3.2666021536111e-37	6.69816771597956e-33	Mesenchyme	84.26
4	Rrm2	0.407777165119761	0.995	0.816	5.24768852352117e-66	1.07603853174802e-61	Mesenchyme	84.26
4	Rnd2	0.395197433352601	0.909	0.606	9.28278740006184e-82	1.90343555638268e-77	Mesenchyme	84.26
4	Phlda2	0.393325945565991	0.913	0.713	1.7427097751933e-33	3.57342639403387e-29	Mesenchyme	84.26
4	Pcna	0.385846856896153	0.997	0.936	3.70095423752728e-84	7.58880666404968e-80	Mesenchyme	84.26
4	S100a10	0.383952587505415	0.987	0.919	4.57738506458011e-58	9.38592807492151e-54	Mesenchyme	84.26
4	Tubb5	0.381781339569208	1	0.987	1.86552457952381e-53	3.82525815031358e-49	Mesenchyme	84.26
4	Tuba1b	0.376345457782123	1	0.981	1.47391715329616e-64	3.02226712283377e-60	Mesenchyme	84.26
4	Fxyd6	0.374485474368099	0.974	0.875	4.94636297783124e-68	1.0142517286043e-63	Mesenchyme	84.26
4	Bambi	0.374383706755898	0.984	0.848	1.18739617797192e-49	2.43475586293142e-45	Mesenchyme	84.26
4	Ccnd2	0.370260065866712	0.78	0.621	1.25893916758999e-24	2.58145476314328e-20	Mesenchyme	84.26
4	Rnd3	0.367991291004622	0.806	0.523	1.3711748031979e-65	2.81159393395729e-61	Mesenchyme	84.26
4	Bmp4	0.363565787455266	0.914	0.616	4.5890472884422e-66	9.40984146495072e-62	Mesenchyme	84.26
4	Anxa2	0.362148663403606	0.971	0.789	3.99215627946895e-58	8.18591645105107e-54	Mesenchyme	84.26
4	Stard8	0.36001771880667	0.755	0.402	3.91832004866844e-91	8.03451525979463e-87	Mesenchyme	84.26
4	Rbbp7	0.3576039998733	0.997	0.966	1.58328945340582e-63	3.24653502420864e-59	Mesenchyme	84.26
4	Hist1h1a	0.356469565770699	0.791	0.45	4.82336455570163e-87	9.8903090214662e-83	Mesenchyme	84.26
4	Tyms	0.355470705164052	0.989	0.89	1.3606277126191e-59	2.78996712472547e-55	Mesenchyme	84.26
4	Slc2a1	0.352976388617672	0.938	0.756	1.12987018009517e-56	2.31679880428515e-52	Mesenchyme	84.26
4	Ptpn18	0.349840248081671	0.959	0.752	4.414507988048e-59	9.05194862949242e-55	Mesenchyme	84.26
4	Gmnn	0.347301548728372	0.996	0.886	5.11041054559176e-70	1.04788968237359e-65	Mesenchyme	84.26
4	Cfc1	0.346815650487333	0.771	0.454	8.82629484157259e-64	1.80983175726446e-59	Mesenchyme	84.26
4	Hist1h2ae	0.341146178257376	0.772	0.445	3.5918114983506e-77	7.3650094773679e-73	Mesenchyme	84.26
4	Orc6	0.340864720940725	0.996	0.927	1.19164525280475e-72	2.44346859087613e-68	Mesenchyme	84.26
4	Hist1h1e	0.337517901022453	0.89	0.624	3.11336485542152e-58	6.38395463604182e-54	Mesenchyme	84.26
4	Gins2	0.336240796217385	0.989	0.902	2.86575439962799e-73	5.87622939643719e-69	Mesenchyme	84.26
4	Spc24	0.330363563266722	0.993	0.86	9.85593182694242e-57	2.02095882111454e-52	Mesenchyme	84.26
4	Serpinh1	0.320112156608324	0.997	0.974	2.41615411813249e-47	4.95432401923067e-43	Mesenchyme	84.26
4	Cald1	0.318343416879239	0.992	0.929	1.65568608002477e-47	3.39498430709079e-43	Mesenchyme	84.26
4	Dhfr	0.314730845427563	0.988	0.867	2.98318304372605e-58	6.11701683116027e-54	Mesenchyme	84.26
4	Dut	0.310507614494019	1	0.974	4.55589449821901e-61	9.34186166859808e-57	Mesenchyme	84.26
4	Eif4ebp1	0.304946556564627	0.999	0.986	1.24306445689932e-47	2.54890366887206e-43	Mesenchyme	84.26
4	Rbpms	0.30438555133271	1	0.967	9.95274689899447e-54	2.04081075163882e-49	Mesenchyme	84.26
4	Slc38a4	0.301414095057226	0.923	0.727	8.49580898363487e-47	1.74206563209433e-42	Mesenchyme	84.26
4	Ahnak	0.300218741423972	0.832	0.517	9.42272138639403e-62	1.9321290202801e-57	Mesenchyme	84.26
4	Gclm	0.296005697659445	0.97	0.894	1.42795034485116e-23	2.9280121821173e-19	Mesenchyme	84.26
4	Prdx6	0.290340825894202	1	0.995	1.00869578078188e-45	2.06833069849325e-41	Mesenchyme	84.26
4	Wls	0.289929241351162	0.954	0.827	1.05738172541211e-43	2.16816122795753e-39	Mesenchyme	84.26
4	Peg3	0.28635414224235	0.997	0.93	1.21715688352988e-26	2.49578018967802e-22	Mesenchyme	84.26
4	Cdc42ep5	0.285581309117278	0.799	0.584	7.26389595783967e-47	1.48946186615502e-42	Mesenchyme	84.26
4	Cenpx	0.281342033790188	0.984	0.915	2.85586781337247e-46	5.85595695132025e-42	Mesenchyme	84.26
4	Dscc1	0.280597803038405	0.878	0.598	6.34206890021008e-69	1.30044122798808e-64	Mesenchyme	84.26
4	Arhgap29	0.280269798929275	0.836	0.569	9.87067468695124e-51	2.02398184455935e-46	Mesenchyme	84.26
4	Tipin	0.280088143916161	0.996	0.919	7.72845413427247e-49	1.58471952023257e-44	Mesenchyme	84.26
4	Birc5	0.277874363469706	0.999	0.828	7.976580345973e-34	1.63559779994176e-29	Mesenchyme	84.26
4	Rad51ap1	0.268319047694191	0.906	0.645	2.27188259431976e-59	4.65849525965267e-55	Mesenchyme	84.26
4	Lig1	0.267046293729891	0.988	0.891	1.26136368270362e-45	2.58642623138377e-41	Mesenchyme	84.26
4	App	0.260143814347757	0.804	0.548	8.80800348479251e-55	1.8060811145567e-50	Mesenchyme	84.26
4	Fabp5	0.258057144674799	1	0.982	6.67510931002756e-33	1.36873116402115e-28	Mesenchyme	84.26
4	Tgfb2	0.255951813334953	0.701	0.518	1.2407167864255e-26	2.5440897705655e-22	Mesenchyme	84.26
4	Cks1b	0.254663406108815	1	0.972	2.7113108466439e-40	5.55954289104332e-36	Mesenchyme	84.26
4	Rad51	0.253235918023017	0.923	0.704	3.1962271959651e-47	6.55386386532643e-43	Mesenchyme	84.26
4	Dusp9	0.252434839245637	0.8	0.535	2.53006860505065e-53	5.18790567465636e-49	Mesenchyme	84.26
4	Snai2	0.251308299185545	0.672	0.39	7.13025850112838e-51	1.46205950565637e-46	Mesenchyme	84.26
5	Spink1	3.33455701552471	0.785	0.053	0	0	Gut	57.65
5	Emb	3.07684765206537	0.993	0.74	0	0	Gut	57.65
5	Slc2a3	2.18719317171388	0.995	0.59	6.43631130384685e-305	1.3197656328538e-300	Gut	57.65
5	Cldn7	2.0544900196624	0.977	0.112	0	0	Gut	57.65
5	Krt18	1.99633450986091	1	0.754	2.48854557291733e-256	5.10276269726699e-252	Gut	57.65
5	Epcam	1.83817615493938	0.982	0.388	0	0	Gut	57.65
5	Pcbd1	1.54981164659401	0.97	0.509	0	0	Gut	57.65
5	Apoe	1.49359019584649	0.993	0.907	5.45905566709243e-119	1.1193793645373e-114	Gut	57.65
5	Spint2	1.47371842422008	0.975	0.535	4.0045777788826e-299	8.21138673559877e-295	Gut	57.65
5	Cyba	1.45725021968267	0.993	0.846	4.0968743389113e-232	8.40064083193761e-228	Gut	57.65
5	Car4	1.45164738434548	0.753	0.151	0	0	Gut	57.65
5	Slc16a1	1.30174327720441	0.95	0.491	5.929965272501e-262	1.21593937912633e-257	Gut	57.65
5	Krt8	1.24458447898734	0.998	0.874	1.40604872721916e-156	2.88310291516288e-152	Gut	57.65
5	Igfbp2	1.22129738621831	0.835	0.194	0	0	Gut	57.65
5	Cldn6	1.21841571437115	0.897	0.05	0	0	Gut	57.65
5	Cystm1	1.21052928173868	0.972	0.433	5.79321000792037e-305	1.18789771212407e-300	Gut	57.65
5	Tnfrsf12a	1.19687153283284	0.742	0.142	1.20675000199707e-293	2.47444087909498e-289	Gut	57.65
5	Fth1	1.16077216089278	1	0.999	9.83958113614163e-159	2.01760611196584e-154	Gut	57.65
5	Pdpn	1.11306207628771	0.811	0.106	0	0	Gut	57.65
5	Ttr	1.09964072547085	0.319	0.007	0	0	Gut	57.65
5	Ifi30	1.09923291391013	0.964	0.765	3.60859770587207e-148	7.39942959589067e-144	Gut	57.65
5	Bex1	1.08455125815099	0.996	0.948	6.32816528463438e-184	1.29759029161428e-179	Gut	57.65
5	Lrpap1	1.07370413911479	0.961	0.853	1.96281917247929e-155	4.02476071316878e-151	Gut	57.65
5	Bex4	1.07148254953073	0.995	0.895	1.37761337717244e-192	2.82479622989208e-188	Gut	57.65
5	Nefl	1.03746210598579	0.617	0.282	5.90733714461884e-93	1.21129948150409e-88	Gut	57.65
5	Cited1	1.02775984579964	0.73	0.206	3.52552223775341e-221	7.22908334851336e-217	Gut	57.65
5	Crip2	1.00853669050678	0.948	0.585	1.78184588557212e-155	3.65367498836564e-151	Gut	57.65
5	Tspan13	1.00586905578813	0.95	0.731	2.18222407926544e-183	4.47465047453379e-179	Gut	57.65
5	Crip1	1.00553891789556	0.831	0.43	2.23296583843212e-136	4.57869645170506e-132	Gut	57.65
5	Rbp1	0.981047226713859	0.925	0.616	2.15413387965042e-155	4.41705152022319e-151	Gut	57.65
5	Tagln2	0.97618247028382	0.995	0.959	3.11234064759288e-178	6.38185449788921e-174	Gut	57.65
5	Tmprss2	0.949773487200982	0.838	0.032	0	0	Gut	57.65
5	Ctsl	0.922307399907346	0.98	0.975	3.12195102633081e-43	6.40156057949132e-39	Gut	57.65
5	Phlda2	0.91050664160562	0.907	0.72	2.85074858110858e-68	5.84545996556314e-64	Gut	57.65
5	Sox17	0.904963007236671	0.751	0.07	0	0	Gut	57.65
5	Rgcc	0.900293605205708	0.292	0.111	2.58255929323341e-36	5.29553783077511e-32	Gut	57.65
5	Krt7	0.869836894286333	0.765	0.049	0	0	Gut	57.65
5	Txnip	0.856122649854844	0.979	0.925	3.6290086166918e-78	7.44128216852654e-74	Gut	57.65
5	Bsg	0.85508165366967	0.998	0.997	1.28764255250615e-166	2.64031105391386e-162	Gut	57.65
5	Crb3	0.848036676993808	0.81	0.044	0	0	Gut	57.65
5	Col4a1	0.831285596524462	0.838	0.486	2.03382407763763e-139	4.17035627119596e-135	Gut	57.65
5	Apela	0.826348318753236	0.742	0.246	3.08893668776565e-185	6.33386467826347e-181	Gut	57.65
5	Itm2b	0.819401334447486	0.989	0.978	1.98036693396298e-182	4.0607423980911e-178	Gut	57.65
5	Slc2a1	0.818365452474488	0.936	0.762	1.46331991790127e-77	3.00053749165655e-73	Gut	57.65
5	Car2	0.817791682894825	0.76	0.191	5.12286787167361e-246	1.05044405708667e-241	Gut	57.65
5	Trh	0.800080959929969	0.564	0.088	1.09530579973894e-243	2.24592454236469e-239	Gut	57.65
5	Ezr	0.79753751151954	0.931	0.588	5.45698671727017e-154	1.11895512637625e-149	Gut	57.65
5	Perp	0.795510572444001	0.859	0.355	4.54922483905094e-156	9.32818553247395e-152	Gut	57.65
5	Chchd10	0.770718711816364	0.938	0.462	5.38364296983072e-176	1.10391599096379e-171	Gut	57.65
5	Cd9	0.770385363569482	0.854	0.47	9.57179720162641e-129	1.9626970161935e-124	Gut	57.65
5	Pdgfa	0.768577015717095	0.895	0.474	1.16524954196668e-131	2.38934418580268e-127	Gut	57.65
5	Wfdc2	0.76815084904986	0.916	0.732	1.40988944022931e-77	2.89097829719021e-73	Gut	57.65
5	Cdh1	0.755016410947854	0.815	0.061	0	0	Gut	57.65
5	Kif21a	0.750826336644645	0.845	0.363	3.142678755037e-188	6.44406278720338e-184	Gut	57.65
5	Hcfc1r1	0.74880115885013	0.943	0.788	4.19716049744626e-122	8.60627760001355e-118	Gut	57.65
5	Mien1	0.742644454658811	0.961	0.84	3.49766083499623e-139	7.17195354215977e-135	Gut	57.65
5	Cd55	0.734350549455601	0.724	0.113	0	0	Gut	57.65
5	Cotl1	0.733920332440532	0.916	0.686	2.65402678020297e-124	5.4420819128062e-120	Gut	57.65
5	Hspb1	0.732331524096682	0.747	0.337	1.93290727782294e-105	3.96342637317594e-101	Gut	57.65
5	Krt19	0.718892251980862	0.708	0.223	2.37397080255018e-154	4.86782713062915e-150	Gut	57.65
5	Pgk1	0.714594011583654	0.998	0.997	9.01945606172336e-84	1.84943946545637e-79	Gut	57.65
5	Ftl1-ps1	0.693773119996437	1	1	4.57068239174783e-163	9.37218424427893e-159	Gut	57.65
5	Dkk1	0.688388046774437	0.605	0.203	2.09115260125615e-121	4.28790840887574e-117	Gut	57.65
5	H2-K1	0.674157689303736	0.692	0.133	7.61257834893397e-274	1.56095919044891e-269	Gut	57.65
5	Sdc4	0.668517360861184	0.909	0.506	1.8410072100234e-144	3.77498528415299e-140	Gut	57.65
5	Fabp3	0.663455076354786	0.591	0.38	5.10413228949697e-33	1.04660232596135e-28	Gut	57.65
5	Ctsz	0.655243846693479	0.952	0.846	1.19214420933549e-88	2.44449170124243e-84	Gut	57.65
5	Arrdc4	0.650252017232424	0.947	0.88	2.2196556562421e-57	4.55140392312443e-53	Gut	57.65
5	Stx7	0.646335836835753	0.817	0.513	2.37878275684307e-107	4.87769404290672e-103	Gut	57.65
5	Atp6v0b	0.646129816993542	0.973	0.957	1.03353695325366e-104	2.11926752264663e-100	Gut	57.65
5	Ass1	0.646021588494002	0.872	0.623	4.50171400363466e-81	9.23076456445288e-77	Gut	57.65
5	Rnasek	0.643022478481932	0.968	0.896	1.81929201839694e-111	3.73045828372292e-107	Gut	57.65
5	Reep5	0.638221932845709	0.988	0.98	6.22778716686276e-116	1.27700775856521e-111	Gut	57.65
5	S100a10	0.627464467890963	0.991	0.921	1.59531601822579e-72	3.27119549537199e-68	Gut	57.65
5	Spint1	0.615968387434423	0.77	0.153	4.34721807913246e-293	8.91397067126112e-289	Gut	57.65
5	Mt1	0.614419526750918	0.932	0.89	1.86199937055399e-23	3.81802970932095e-19	Gut	57.65
5	Atp6v0c	0.613036405237442	0.995	0.99	1.87118384364489e-104	3.83686247139384e-100	Gut	57.65
5	Foxa2	0.612952885442272	0.714	0.013	0	0	Gut	57.65
5	Hras	0.610784364536624	0.989	0.957	1.32584857345692e-119	2.71865249987342e-115	Gut	57.65
5	Tle5	0.604916778718423	0.774	0.239	1.22407819594656e-203	2.50997234078843e-199	Gut	57.65
5	S100a11	0.603364174402343	0.916	0.831	7.82310576022304e-67	1.60412783613373e-62	Gut	57.65
5	Jund	0.596153044990608	0.801	0.576	8.2959177693849e-41	1.70107793861237e-36	Gut	57.65
5	Gadd45b	0.59539330234549	0.584	0.226	2.27956593999896e-81	4.67424995996788e-77	Gut	57.65
5	Glul	0.591417302410055	0.874	0.732	2.12719045390062e-71	4.36180402572322e-67	Gut	57.65
5	Pttg1ip	0.586787035767849	0.915	0.782	4.12615306523196e-96	8.46067686025813e-92	Gut	57.65
5	Kdelr3	0.578639476332735	0.601	0.186	1.92622880699715e-133	3.94973216874765e-129	Gut	57.65
5	Prxl2a	0.575471230141845	0.758	0.393	6.55745492464307e-111	1.34460613229806e-106	Gut	57.65
5	1700019D03Rik	0.568153378390046	0.678	0.1	0	0	Gut	57.65
5	Ifitm1	0.55834819715716	0.859	0.715	5.23074018309797e-56	1.07256327454424e-51	Gut	57.65
5	Sct	0.554365786230055	0.71	0.431	1.46217197982062e-61	2.99818364462219e-57	Gut	57.65
5	Espn	0.552264126631089	0.681	0.265	4.38249808453563e-120	8.98631232234031e-116	Gut	57.65
5	Sh3bgrl3	0.545850444026037	0.991	0.99	8.4853138594701e-84	1.73991360688434e-79	Gut	57.65
5	Foxa3	0.545220976318597	0.632	0.015	0	0	Gut	57.65
5	Prss8	0.542255589297539	0.687	0.043	0	0	Gut	57.65
5	Gnai2	0.539930849140879	1	0.991	2.49799906445279e-121	5.12214708166045e-117	Gut	57.65
5	Cpn1	0.53933348395973	0.544	0.023	0	0	Gut	57.65
5	Rbp4	0.531426887710344	0.422	0.178	5.81890062752002e-54	1.19316557367298e-49	Gut	57.65
5	Gldc	0.530795713012293	0.731	0.261	4.45100697731902e-159	9.12678980699266e-155	Gut	57.65
5	Col4a2	0.530183911130328	0.751	0.402	3.20861401830023e-102	6.57926304452463e-98	Gut	57.65
5	AC160336.1	0.52589768917627	0.966	0.954	5.23009705902071e-11	1.0724314019522e-06	Gut	57.65
5	Cers4	0.521285061767988	0.842	0.547	2.60934634183786e-95	5.35046467393853e-91	Gut	57.65
5	Btg2	0.521088634648542	0.872	0.639	1.35167748156651e-52	2.77161467595213e-48	Gut	57.65
5	Bcam	0.520826278782608	0.712	0.211	2.43652332819063e-186	4.99609108445488e-182	Gut	57.65
5	Myl12b	0.520281059683975	0.963	0.908	4.88983520517917e-81	1.00266070882199e-76	Gut	57.65
5	Gsn	0.516450867488683	0.564	0.093	8.98737252253189e-238	1.84286073574516e-233	Gut	57.65
5	Tpd52	0.516102072034507	0.829	0.321	2.85848849789452e-163	5.86133066493271e-159	Gut	57.65
5	Id1	0.514470699488145	0.975	0.933	1.12218743692653e-44	2.30104533941785e-40	Gut	57.65
5	Serf2	0.513023374649348	1	0.999	1.32042643178933e-148	2.70753439838403e-144	Gut	57.65
5	Calm1	0.507851757803823	1	0.995	6.59765199307174e-79	1.35284854117936e-74	Gut	57.65
5	St14	0.507417065969942	0.744	0.197	3.98595425962484e-215	8.17319920936072e-211	Gut	57.65
5	Cstb	0.505267888785928	1	0.987	2.49040927774524e-76	5.10658422401661e-72	Gut	57.65
5	Ctsd	0.502638704061424	0.968	0.911	2.24258910413197e-67	4.59842895802261e-63	Gut	57.65
5	Ninj1	0.501809214233504	0.795	0.481	4.6226063709116e-94	9.47865436355423e-90	Gut	57.65
5	Gfpt2	0.499827152160435	0.676	0.288	7.27782689367586e-115	1.49231840454824e-110	Gut	57.65
5	Cdkn1a	0.497509885950246	0.979	0.926	1.16330714755793e-33	2.38536130606754e-29	Gut	57.65
5	S100a1	0.495514055456048	0.653	0.258	1.69151372788192e-115	3.46844889902188e-111	Gut	57.65
5	Nradd	0.494978831805197	0.863	0.668	3.71934668590035e-67	7.62652037943866e-63	Gut	57.65
5	H1f0	0.493985376682734	0.68	0.61	9.84351150947694e-10	2.01841203501825e-05	Gut	57.65
5	Cd63	0.493879327810772	0.998	0.991	5.58353170029291e-72	1.14490317514506e-67	Gut	57.65
5	Dbi	0.493561643862958	0.97	0.981	1.02116198140507e-44	2.0938926428711e-40	Gut	57.65
5	Ptprk	0.490749530477196	0.76	0.304	1.20218318701968e-155	2.46507662498384e-151	Gut	57.65
5	Nectin2	0.48900565268827	0.895	0.613	6.12469836631503e-88	1.2558694000129e-83	Gut	57.65
5	Ldha	0.485346976837431	1	0.998	8.71412308205234e-62	1.78683093797483e-57	Gut	57.65
5	Atp6v0e	0.481246626692292	0.986	0.957	1.27762600446478e-80	2.61977212215503e-76	Gut	57.65
5	Tmbim6	0.480425721051942	0.98	0.973	3.0975785525814e-86	6.35158482206816e-82	Gut	57.65
5	Cltc	0.478967905170528	0.94	0.84	2.77001859957173e-67	5.67992313842182e-63	Gut	57.65
5	Vkorc1	0.477858695207631	0.929	0.852	2.18817191792933e-68	4.4868465177141e-64	Gut	57.65
5	Lpar1	0.476572429852892	0.71	0.267	3.22683217419353e-145	6.61661937318384e-141	Gut	57.65
5	Mt2	0.475066648107979	0.943	0.901	5.11275586910565e-25	1.04837059096011e-20	Gut	57.65
5	Arpc1b	0.473402481143903	0.98	0.94	4.83151311634525e-56	9.90701764506593e-52	Gut	57.65
5	Tpi1	0.469527094452332	0.995	0.988	4.4696051844729e-53	9.16492543076169e-49	Gut	57.65
5	Klf10	0.469226211065971	0.819	0.566	3.22159029465244e-63	6.60587089918483e-59	Gut	57.65
5	Myl6	0.467344030936776	0.998	0.996	7.08317997515456e-86	1.45240605390544e-81	Gut	57.65
5	Lamp1	0.459406545616187	0.988	0.978	6.43594591562918e-59	1.31969070999976e-54	Gut	57.65
5	Amot	0.458700343104727	0.678	0.351	3.80722031854948e-86	7.80670526318572e-82	Gut	57.65
5	Clic6	0.458542872645729	0.564	0.017	0	0	Gut	57.65
5	Sfn	0.453336552600825	0.548	0.064	3.83034559507105e-280	7.85412364269319e-276	Gut	57.65
5	Tspan7	0.452758334696521	0.667	0.179	6.45496334335043e-189	1.32359023355401e-184	Gut	57.65
5	Tlcd1	0.449544754637875	0.836	0.592	6.04749845134603e-74	1.2400395574485e-69	Gut	57.65
5	Vamp8	0.445469266614043	0.911	0.737	2.16687128025465e-69	4.44316956016217e-65	Gut	57.65
5	Anxa2	0.445196020032821	0.899	0.802	7.7457623148021e-29	1.58826856265017e-24	Gut	57.65
5	Stard10	0.443623580141952	0.698	0.276	1.09997210060474e-117	2.25549279229002e-113	Gut	57.65
5	Map1lc3a	0.44285002386474	0.956	0.925	1.64462394340824e-51	3.3723013959586e-47	Gut	57.65
5	Lsr	0.442560785811476	0.851	0.556	7.12938660768207e-89	1.46188072390521e-84	Gut	57.65
5	Kitl	0.437643607288621	0.63	0.217	3.13233657299584e-123	6.42285614292797e-119	Gut	57.65
5	Klf6	0.437297403179145	0.77	0.63	5.27784350987207e-20	1.08222181169927e-15	Gut	57.65
5	Lcmt1	0.435155359167187	0.875	0.743	1.77786213480518e-71	3.64550630741801e-67	Gut	57.65
5	Ap1m2	0.430786765561279	0.63	0.036	0	0	Gut	57.65
5	Flt1	0.430070495542751	0.587	0.122	3.39229939690051e-183	6.95590991334449e-179	Gut	57.65
5	Cmtm8	0.4267812543485	0.626	0.14	1.22194429688534e-201	2.5055967807634e-197	Gut	57.65
5	Defa30	0.426602807027631	0.384	0.016	0	0	Gut	57.65
5	Mfge8	0.425822662521381	0.895	0.797	1.67667263318584e-49	3.43801723434756e-45	Gut	57.65
5	Atp1b1	0.424307731306434	0.635	0.229	2.30015334736582e-112	4.71646443877361e-108	Gut	57.65
5	Elovl1	0.423045032030219	0.742	0.475	1.43476713430611e-75	2.94199000889468e-71	Gut	57.65
5	Fuca1	0.42212751252395	0.824	0.58	1.87022565065012e-70	3.83489769665806e-66	Gut	57.65
5	Gabarap	0.419045987148349	0.996	0.994	1.16484022727821e-45	2.38850488603397e-41	Gut	57.65
5	Agpat3	0.418988576123098	0.804	0.591	7.39416078047488e-65	1.51617266803637e-60	Gut	57.65
5	Tmem238	0.41885022953618	0.692	0.25	1.36504532523269e-145	2.79902543938963e-141	Gut	57.65
5	Aprt	0.413514988773712	0.996	0.98	5.90790423713723e-46	1.21141576382499e-41	Gut	57.65
5	Pid1	0.412161762336091	0.733	0.315	5.1790864191078e-109	1.06197167023805e-104	Gut	57.65
5	Gltp	0.410482834480528	0.749	0.475	2.75976421863722e-65	5.65889653031563e-61	Gut	57.65
5	Oat	0.409888385313385	0.87	0.811	4.80395293665247e-31	9.85050549660588e-27	Gut	57.65
5	Amn	0.409670004409936	0.345	0.042	3.71701397834605e-168	7.62173716259857e-164	Gut	57.65
5	Map1lc3b	0.408737309095301	0.991	0.977	1.77354312644531e-55	3.6366501807761e-51	Gut	57.65
5	P4ha1	0.408592218467466	0.824	0.665	5.22661168080156e-44	1.07171672514836e-39	Gut	57.65
5	Dsp	0.406908595628882	0.621	0.217	3.51846801181818e-112	7.21461865823318e-108	Gut	57.65
5	Tspo	0.40672681785594	0.968	0.96	8.4093314753928e-45	1.72433341902929e-40	Gut	57.65
5	Ftl1	0.405717510779609	0.972	0.912	1.75049759959743e-64	3.58939532797453e-60	Gut	57.65
5	Pigf	0.405392901094843	0.89	0.725	7.49596858727346e-59	1.53704835882042e-54	Gut	57.65
5	Gpx1	0.403902855985921	0.989	0.99	8.24096902293155e-70	1.68981069815211e-65	Gut	57.65
5	Myo6	0.403536181877101	0.639	0.295	8.47563139161637e-87	1.73792821685094e-82	Gut	57.65
5	Mvb12b	0.402374444640432	0.678	0.342	1.505213738856e-79	3.08644077152423e-75	Gut	57.65
5	Sec62	0.402121611626337	0.988	0.961	9.4086766266654e-55	1.92924914229774e-50	Gut	57.65
5	Plp2	0.401293939872109	0.94	0.856	2.61629361027186e-60	5.36471004786245e-56	Gut	57.65
5	Pcsk1n	0.397649642333667	0.454	0.103	4.34416322347082e-130	8.90770668972692e-126	Gut	57.65
5	Abhd2	0.396947404478814	0.596	0.214	4.54935682590922e-112	9.32845617152685e-108	Gut	57.65
5	Malat1	0.396675236068671	1	0.994	2.14341734625557e-10	4.39507726849705e-06	Gut	57.65
5	App	0.39626524537781	0.811	0.556	5.6895876238587e-57	1.16664994227223e-52	Gut	57.65
5	Atp6v1a	0.394164118624255	0.975	0.948	3.86326906049485e-50	7.92163320854469e-46	Gut	57.65
5	Bcap31	0.391200787922492	0.975	0.95	1.18559949468814e-51	2.43107176385804e-47	Gut	57.65
5	Kcnk1	0.390332499515352	0.674	0.28	1.13192450298897e-102	2.32101119337888e-98	Gut	57.65
5	Gpc3	0.386751468043754	0.936	0.92	1.63534118966165e-24	3.35326710940121e-20	Gut	57.65
5	Ucp2	0.384681107104142	0.714	0.39	1.5045697456596e-73	3.085120263475e-69	Gut	57.65
5	Apom	0.382338086385139	0.406	0.011	0	0	Gut	57.65
5	Cd81	0.381762325213824	0.998	0.987	2.67582378101149e-42	5.48677666296405e-38	Gut	57.65
5	Serf1	0.381304077204283	0.863	0.728	6.76357520660551e-42	1.38687109611446e-37	Gut	57.65
5	Grb7	0.379797678760909	0.639	0.168	2.55097319499863e-170	5.23077053634469e-166	Gut	57.65
5	Ctsb	0.379564434114327	0.929	0.848	3.50093367392381e-44	7.17866449838077e-40	Gut	57.65
5	Slc16a3	0.377974074520238	0.685	0.548	4.47689507320369e-22	9.17987334760417e-18	Gut	57.65
5	Gas6	0.377618122343603	0.532	0.149	7.82885290919409e-126	1.60530628903025e-121	Gut	57.65
5	Sqstm1	0.373733039865978	0.92	0.812	6.82752769278054e-34	1.39998455340465e-29	Gut	57.65
5	F11r	0.372138261454621	0.628	0.133	1.82267467246484e-205	3.73739441588915e-201	Gut	57.65
5	Mapk13	0.371381575530889	0.6	0.166	4.63680225990842e-147	9.50776303394222e-143	Gut	57.65
5	Atox1	0.369801367437606	0.973	0.985	3.28478283025972e-56	6.73544719344755e-52	Gut	57.65
5	Degs1	0.369552922968239	0.915	0.789	2.04876357892803e-48	4.20098971859192e-44	Gut	57.65
5	H2afj	0.369227913382067	0.982	0.981	1.22998931497673e-47	2.52209309035978e-43	Gut	57.65
5	Usp16	0.368914969970176	0.827	0.676	8.49399032343386e-49	1.74169271582011e-44	Gut	57.65
5	Tmem176a	0.368742616563991	0.897	0.836	1.24267180840311e-28	2.54809854313057e-24	Gut	57.65
5	Laptm4b	0.367883894489665	0.94	0.877	1.47442165898283e-51	3.02330161174428e-47	Gut	57.65
5	P4hb	0.36767934308287	0.964	0.927	1.08454779333957e-44	2.22386525024279e-40	Gut	57.65
5	Podxl	0.367535681683144	0.776	0.504	1.42449050339973e-55	2.92091777722114e-51	Gut	57.65
5	Id2	0.367491430021582	0.936	0.876	5.05464626724753e-26	1.03645521709911e-21	Gut	57.65
5	Aldh2	0.366141500745685	0.902	0.76	4.54094030736242e-48	9.31119810024665e-44	Gut	57.65
5	Swt1	0.365150454557019	0.84	0.691	1.37661469764054e-53	2.82274843751192e-49	Gut	57.65
5	Rras	0.364509032153457	0.858	0.697	1.8194273167493e-46	3.73073571299445e-42	Gut	57.65
5	Ubald2	0.363521391913938	0.959	0.897	5.07939235824496e-44	1.04152940305813e-39	Gut	57.65
5	H2-D1	0.363261254482906	0.504	0.099	1.75574714841953e-169	3.60015952783424e-165	Gut	57.65
5	Plac8	0.36299419776178	0.482	0.112	9.32831540139592e-137	1.91277107305623e-132	Gut	57.65
5	Lama5	0.362681852624607	0.698	0.272	1.10045234587591e-122	2.25647753521856e-118	Gut	57.65
5	Rragd	0.360787885803091	0.769	0.606	1.95305513900727e-25	4.0047395625344e-21	Gut	57.65
5	Pth1r	0.35998979568541	0.463	0.11	1.76213741428381e-129	3.61326276798896e-125	Gut	57.65
5	Pfdn1	0.359923291096022	0.989	0.983	7.62630806555221e-62	1.56377446884148e-57	Gut	57.65
5	Cst3	0.358732912386157	0.959	0.962	4.21716687552273e-24	8.64730067825937e-20	Gut	57.65
5	Arhgdig	0.355316731468459	0.635	0.378	1.14810771467109e-46	2.35419486893306e-42	Gut	57.65
5	Gcat	0.355127431440636	0.831	0.711	4.7954999586404e-36	9.83317266519213e-32	Gut	57.65
5	Sccpdh	0.352770919290781	0.763	0.636	3.84293149479678e-32	7.87993103008081e-28	Gut	57.65
5	Fkbp11	0.35232339076067	0.854	0.697	2.38619931797355e-45	4.89290170150477e-41	Gut	57.65
5	Rpl41	0.351350297372831	1	1	3.17894055368341e-125	6.51841760532784e-121	Gut	57.65
5	Hmox1	0.3512316543897	0.827	0.784	2.14987219584784e-08	0.000440831293758599	Gut	57.65
5	Carhsp1	0.348796592607525	0.932	0.859	2.08309880313133e-35	4.2713940958208e-31	Gut	57.65
5	Dcxr	0.348330034521406	0.77	0.601	6.70048793455924e-32	1.37393505098137e-27	Gut	57.65
5	Epha4	0.346879485294271	0.635	0.296	1.55654087813425e-74	3.19168707061428e-70	Gut	57.65
5	Cgref1	0.346787172046157	0.664	0.354	9.52580962933554e-66	1.95326726449525e-61	Gut	57.65
5	Hbegf	0.346220744524658	0.674	0.425	2.52131882883073e-45	5.16996425851742e-41	Gut	57.65
5	Acta1	0.346208478544293	0.194	0.057	7.966687502961e-36	1.63356927248215e-31	Gut	57.65
5	Cebpzos	0.345881670931146	0.934	0.86	5.08303589348789e-52	1.04227650995969e-47	Gut	57.65
5	Agpat5	0.343815707042398	0.934	0.833	1.12584997128938e-46	2.30855536612887e-42	Gut	57.65
5	Myh9	0.343161043800466	0.792	0.596	4.25853558009376e-36	8.73212720698225e-32	Gut	57.65
5	Lgmn	0.3416086358878	0.616	0.389	2.00266590284727e-37	4.10646643378832e-33	Gut	57.65
5	Emc6	0.340825567112396	0.977	0.964	1.17473716888746e-36	2.40879856480374e-32	Gut	57.65
5	Chmp2b	0.337669860916622	0.893	0.802	2.07129315816092e-35	4.24718662080897e-31	Gut	57.65
5	Utp14b	0.337411118815749	0.749	0.552	1.16380923456345e-38	2.38639083547235e-34	Gut	57.65
5	Sp5	0.336483783584706	0.393	0.082	1.16362272618811e-117	2.38600840004872e-113	Gut	57.65
5	Gal	0.335706283696893	0.505	0.202	8.98844795940254e-65	1.84308125407549e-60	Gut	57.65
5	Mogat2	0.3356078756214	0.754	0.53	3.7035547302941e-43	7.59413897446805e-39	Gut	57.65
5	Loxl2	0.335298467375139	0.694	0.443	4.94924550843447e-44	1.01484279150449e-39	Gut	57.65
5	Fn1	0.334620720929427	0.95	0.919	8.8920154637237e-26	1.82330777083655e-21	Gut	57.65
5	Phlda1	0.333708685134641	0.788	0.609	1.03372529591837e-32	2.11965371928061e-28	Gut	57.65
5	Stx3	0.331055879792449	0.6	0.246	3.00657956814344e-84	6.16499140447812e-80	Gut	57.65
5	Tmem192	0.330447739996287	0.895	0.795	1.10782086141012e-41	2.27158667632146e-37	Gut	57.65
5	Cpm	0.328988593084933	0.409	0.036	1.17966095709045e-254	2.41889479251397e-250	Gut	57.65
5	Gm10076	0.328496181440065	0.998	0.994	1.62490125153235e-59	3.33186001626708e-55	Gut	57.65
5	Bst2	0.328230259144819	0.598	0.198	5.21713440656107e-105	1.06977341006535e-100	Gut	57.65
5	Comt	0.327482821331019	0.863	0.701	8.90191732514289e-46	1.82533814752055e-41	Gut	57.65
5	Npc2	0.326821361928521	0.998	0.994	1.30992547812622e-42	2.68600219289781e-38	Gut	57.65
5	Marc2	0.326546439222861	0.863	0.702	4.23241253529147e-44	8.67856190361515e-40	Gut	57.65
5	Tuba4a	0.325683496693112	0.528	0.09	1.06678269939573e-204	2.18743792511095e-200	Gut	57.65
5	Serinc3	0.325548892918875	0.895	0.803	1.72098861110627e-37	3.52888714707342e-33	Gut	57.65
5	Slc16a6	0.324650376339825	0.849	0.749	1.86726320999566e-16	3.82882321209611e-12	Gut	57.65
5	Anxa4	0.324386036570015	0.662	0.356	1.52362140527119e-67	3.12418569150857e-63	Gut	57.65
5	Sat1	0.321074063332733	0.719	0.504	5.38276652694442e-36	1.10373627634995e-31	Gut	57.65
5	Iqgap1	0.320822565748656	0.884	0.733	1.60694214779333e-35	3.29503487405022e-31	Gut	57.65
5	Kdelr1	0.32028801278417	0.961	0.922	1.63613271104534e-40	3.35489012399848e-36	Gut	57.65
5	Junb	0.320065637501141	0.756	0.578	2.46030500082301e-27	5.04485540418759e-23	Gut	57.65
5	Cd320	0.319359283231063	0.943	0.896	1.7587661739677e-37	3.60635003972076e-33	Gut	57.65
5	Atf4	0.316629428340584	0.74	0.653	1.00521019397039e-07	0.00206118350273629	Gut	57.65
5	Ptprf	0.31479395997719	0.868	0.759	1.39438478746342e-36	2.85918600669373e-32	Gut	57.65
5	Tmem256	0.313790383479293	0.977	0.978	3.01439442046208e-36	6.1810157591575e-32	Gut	57.65
5	Sri	0.312680522296752	0.95	0.928	6.87783754445124e-31	1.41030058848973e-26	Gut	57.65
5	Prr7	0.312035456483799	0.591	0.302	5.34380441378078e-54	1.09574709504575e-49	Gut	57.65
5	Rac3	0.310891432646358	0.726	0.457	5.42338334333406e-50	1.11206475455065e-45	Gut	57.65
5	Calr	0.310754648599352	0.979	0.981	4.73848682738895e-18	9.71626723956105e-14	Gut	57.65
5	Dsg2	0.310349858408773	0.566	0.217	1.05246694308622e-87	2.15808346679829e-83	Gut	57.65
5	Syngr2	0.310299019565153	0.758	0.47	1.61866660800786e-61	3.31907587972012e-57	Gut	57.65
5	Gpx2	0.309185141365432	0.372	0.013	0	0	Gut	57.65
5	Tjp2	0.308709299579402	0.616	0.22	1.15306007139556e-106	2.3643496763966e-102	Gut	57.65
5	Dst	0.308416895261197	0.831	0.697	1.87338643704988e-27	3.84137888917078e-23	Gut	57.65
5	Plod2	0.307767586518261	0.819	0.641	1.10723227435487e-28	2.27037977856466e-24	Gut	57.65
5	Edf1	0.306480432090984	0.986	0.992	4.1350699330383e-45	8.47896089769503e-41	Gut	57.65
5	Tcf7l2	0.30636749170403	0.673	0.379	3.6180219278756e-58	7.41875396310891e-54	Gut	57.65
5	Rhoc	0.305687021491392	0.879	0.807	1.22354451903827e-29	2.50887803628798e-25	Gut	57.65
5	Fermt1	0.305019280937006	0.512	0.121	6.21872904839314e-140	1.27515039137301e-135	Gut	57.65
5	Ctsh	0.304879584167462	0.393	0.074	6.66280099630412e-135	1.36620734429216e-130	Gut	57.65
5	Ripk4	0.304284442127232	0.541	0.115	1.48081725284643e-165	3.03641577696161e-161	Gut	57.65
5	Atp6v1f	0.301980064863563	0.991	0.99	3.29908655267304e-57	6.76477697625607e-53	Gut	57.65
5	Flnb	0.300660843134399	0.694	0.444	5.83905994803643e-49	1.19729924234487e-44	Gut	57.65
5	Rian	0.300594019427107	0.902	0.84	4.14629996638945e-21	8.50198808108157e-17	Gut	57.65
5	Bhlhe41	0.297183245989921	0.434	0.179	2.05126700947169e-49	4.2061230029217e-45	Gut	57.65
5	Scn1b	0.296954794332605	0.589	0.39	7.50049712592654e-32	1.53797693567124e-27	Gut	57.65
5	Tmem63b	0.296281854198272	0.722	0.487	2.1203950441255e-40	4.34787003797934e-36	Gut	57.65
5	Sycp3	0.29616210772627	0.541	0.44	1.49192292259225e-10	3.05918795277541e-06	Gut	57.65
5	Rassf1	0.295740963663984	0.626	0.447	2.22531426910289e-26	4.56300690879548e-22	Gut	57.65
5	Acer2	0.29555757389727	0.625	0.27	3.28611687276589e-82	6.73818264760646e-78	Gut	57.65
5	Ddit3	0.294217556212846	0.452	0.375	2.24853621698052e-05	0.461062351291855	Gut	57.65
5	Cers5	0.292832844361546	0.819	0.616	2.31576705982453e-42	4.74848035617021e-38	Gut	57.65
5	Capsl	0.291231319445678	0.452	0.065	4.19995520369477e-195	8.61200814517612e-191	Gut	57.65
5	Asl	0.290649647632616	0.728	0.51	1.23250452010697e-42	2.52725051847935e-38	Gut	57.65
5	Ddit4l	0.290646136671728	0.678	0.513	1.59088799144177e-19	3.26211582645135e-15	Gut	57.65
5	Ebpl	0.28963361428919	0.927	0.916	9.1762268067494e-31	1.88158530672396e-26	Gut	57.65
5	Nfyb	0.289520665382329	0.957	0.931	7.986693633183e-31	1.63767152948417e-26	Gut	57.65
5	Ebp	0.289517228246562	0.786	0.634	6.56494314838543e-37	1.34614159257643e-32	Gut	57.65
5	Ormdl2	0.288053105253003	0.87	0.75	1.36947232190237e-41	2.80810299606082e-37	Gut	57.65
5	Flrt3	0.286830801367178	0.399	0.118	4.60400130354312e-82	9.44050467291516e-78	Gut	57.65
5	Anxa3	0.286804704494196	0.829	0.689	2.08384212735498e-25	4.27291828214139e-21	Gut	57.65
5	Cox20	0.286550043020478	0.874	0.739	5.44535330794551e-34	1.11656969579423e-29	Gut	57.65
5	Canx	0.285491675696721	0.989	0.983	2.32128614091586e-21	4.75979723194798e-17	Gut	57.65
5	Myl7	0.285016244178692	0.466	0.219	1.45197553349574e-42	2.97727583143301e-38	Gut	57.65
5	S100a13	0.284181988414809	0.571	0.333	1.41465344317833e-41	2.90074688523716e-37	Gut	57.65
5	Slc9a3r1	0.283449803695022	0.733	0.546	3.67464413467166e-29	7.53485779814424e-25	Gut	57.65
5	Slc25a1	0.283119597754131	0.71	0.555	2.12203846149144e-28	4.35123986528821e-24	Gut	57.65
5	Rab3ip	0.282680609302435	0.653	0.291	2.37251726258862e-82	4.86484664693796e-78	Gut	57.65
5	Gng12	0.281931365252648	0.808	0.705	3.36749051113263e-27	6.90503929307745e-23	Gut	57.65
5	Ppdpf	0.281553949891627	0.986	0.971	7.92657378586969e-32	1.62534395479258e-27	Gut	57.65
5	Arl6ip5	0.280719608395959	0.73	0.472	1.41327922539514e-52	2.89792905167274e-48	Gut	57.65
5	Tmem179b	0.280078083722989	0.815	0.705	1.12828109223928e-37	2.31354037963664e-33	Gut	57.65
5	Selenow	0.279953809656927	0.988	0.983	5.08854008700397e-22	1.04340514484016e-17	Gut	57.65
5	Lyrm9	0.279847328245971	0.698	0.417	1.56618524174733e-55	3.21146283820291e-51	Gut	57.65
5	Pakap.1	0.279694676227557	0.664	0.412	7.90806246138241e-42	1.62154820770646e-37	Gut	57.65
5	Yif1b	0.278864537590956	0.959	0.949	4.63644558083462e-35	9.50703166350138e-31	Gut	57.65
5	Ccn1	0.278179475895343	0.552	0.405	6.08394043116144e-18	1.24751198540965e-13	Gut	57.65
5	Atp1a1	0.277697104855541	0.884	0.811	3.47090007607096e-29	7.11708060598351e-25	Gut	57.65
5	Tmem9	0.27754519677143	0.874	0.773	6.06618589804054e-38	1.24387141839321e-33	Gut	57.65
5	Actn4	0.277451181578961	0.927	0.861	3.38833878336357e-25	6.947788675287e-21	Gut	57.65
5	Clic1	0.275753123654984	0.993	0.989	4.90261235810859e-29	1.00528066403017e-24	Gut	57.65
5	Nr2f6	0.274921882981456	0.69	0.455	2.01631328444627e-40	4.13445038975707e-36	Gut	57.65
5	Dstn	0.274229028841131	0.996	0.984	1.18027335084357e-23	2.42015050590474e-19	Gut	57.65
5	Dpp4	0.274074226399343	0.351	0.009	0	0	Gut	57.65
5	Naga	0.272368730998294	0.694	0.437	2.27383576800773e-46	4.66250024229985e-42	Gut	57.65
5	Prss12	0.272212718792311	0.297	0.029	5.27766960877752e-173	1.08218615327983e-168	Gut	57.65
5	Asah1	0.271978924361626	0.826	0.708	3.03542074285264e-34	6.22413023321934e-30	Gut	57.65
5	Klf7	0.271281676567288	0.632	0.366	2.27104775707664e-43	4.65678342588565e-39	Gut	57.65
5	Tmsb10	0.270847613293597	1	0.999	1.79850645837823e-26	3.68783749290456e-22	Gut	57.65
5	Esrp1	0.270844124492776	0.461	0.026	0	0	Gut	57.65
5	Slc25a17	0.269789529435452	0.849	0.716	4.18457308609629e-35	8.58046711304044e-31	Gut	57.65
5	Rcan1	0.269540922940881	0.578	0.261	4.2955896790322e-67	8.80810663685553e-63	Gut	57.65
5	Nfkbia	0.26872241077831	0.687	0.589	1.03553955335904e-11	2.12337385416272e-07	Gut	57.65
5	Klf9	0.268459338666487	0.493	0.282	6.98512578764286e-28	1.43230004275617e-23	Gut	57.65
5	Snhg1	0.267776159207799	0.996	0.995	9.33599448718449e-34	1.91434566959718e-29	Gut	57.65
5	Sgpl1	0.267556845593198	0.673	0.467	1.31608578238092e-33	2.69863389677208e-29	Gut	57.65
5	mt-Co1	0.267219156331548	1	0.991	1.91982517364331e-28	3.93660151855561e-24	Gut	57.65
5	Arid5b	0.266566957702808	0.532	0.216	3.21752973797191e-70	6.59754472771139e-66	Gut	57.65
5	Cldn4	0.266352622791643	0.288	0.031	3.15530284380237e-152	6.46994848121676e-148	Gut	57.65
5	Ocln	0.265615566001057	0.415	0.017	0	0	Gut	57.65
5	Klc3	0.265388819033339	0.456	0.078	5.47220227643858e-170	1.12207507678373e-165	Gut	57.65
5	Baiap2l1	0.265157466411701	0.527	0.222	1.09371995524338e-64	2.24267276822656e-60	Gut	57.65
5	Clcn3	0.264999213930343	0.744	0.534	8.4199941025488e-37	1.72651979072763e-32	Gut	57.65
5	Hist3h2a	0.264895130452736	0.461	0.249	1.02250007047864e-31	2.09663639451644e-27	Gut	57.65
5	Foxq1	0.264064022871411	0.34	0.019	7.20849109620129e-264	1.47810109927607e-259	Gut	57.65
5	Mdm2	0.26398604895319	0.808	0.737	1.01590928370998e-09	2.08312198624731e-05	Gut	57.65
5	Kdm5b	0.263835585507957	0.931	0.884	1.64212501844513e-16	3.36717735032173e-12	Gut	57.65
5	Rab25	0.263425591220996	0.368	0.026	2.88771015720431e-258	5.92124967734744e-254	Gut	57.65
5	Surf4	0.263154774167812	0.884	0.801	1.06354554571026e-28	2.18080014147888e-24	Gut	57.65
5	Ctdspl	0.262800089978372	0.591	0.263	9.98898828929982e-72	2.04824204872093e-67	Gut	57.65
5	Neu1	0.262255758610978	0.625	0.458	7.75124991869889e-24	1.58939379582921e-19	Gut	57.65
5	Lxn	0.261965951734231	0.804	0.678	2.49041091842201e-27	5.10658758822434e-23	Gut	57.65
5	Rpn1	0.261959659919338	0.877	0.811	1.0815882650277e-23	2.2177967374393e-19	Gut	57.65
5	Stmn2	0.261356421388885	0.427	0.155	5.8459141114148e-61	1.1987046885456e-56	Gut	57.65
5	Pdcd4	0.261219735973552	0.792	0.642	2.00537660446934e-26	4.11202472746438e-22	Gut	57.65
5	Eif1	0.260123615165716	1	0.999	1.35389938890802e-18	2.7761706969559e-14	Gut	57.65
5	Med28	0.260101837455692	0.959	0.932	4.41790898470912e-31	9.05892237314605e-27	Gut	57.65
5	Mrps34	0.258322175869085	0.867	0.817	1.15743085447284e-26	2.37331196709655e-22	Gut	57.65
5	Zfyve21	0.257682428862584	0.827	0.698	3.56248171798917e-30	7.30486876273679e-26	Gut	57.65
5	Serpinb6a	0.257477134943814	0.794	0.648	1.41507608796806e-28	2.9016135183785e-24	Gut	57.65
5	Lman2	0.257247724442121	0.95	0.942	3.67988289238035e-28	7.54559987082592e-24	Gut	57.65
5	Cdkn1c	0.257216776892671	0.801	0.813	0.000653389152146153	1	Gut	57.65
5	Plcxd1	0.257123365539455	0.322	0.076	1.32002586687227e-81	2.70671304002159e-77	Gut	57.65
5	Scarb2	0.256603250227327	0.689	0.507	8.02977999219794e-31	1.64650638740019e-26	Gut	57.65
5	1810058I24Rik	0.256499886177934	0.991	0.992	6.20004208617165e-20	1.2713186297695e-15	Gut	57.65
5	Glrx2	0.25616560386226	0.833	0.713	8.28962799322791e-35	1.69978822001138e-30	Gut	57.65
5	Itga6	0.255963651774826	0.532	0.186	2.34795537402079e-83	4.81448249442963e-79	Gut	57.65
5	Yif1a	0.253912061096788	0.886	0.859	2.49668591748962e-23	5.11945447381247e-19	Gut	57.65
5	Cmtm4	0.253634957145418	0.539	0.225	1.57346306823221e-68	3.22638602141015e-64	Gut	57.65
5	Tex264	0.25349371088316	0.754	0.581	1.98357329363695e-33	4.06731703860257e-29	Gut	57.65
5	Hist3h2ba	0.25333964692966	0.399	0.101	9.88003420856884e-93	2.02590101446704e-88	Gut	57.65
5	Mapkapk3	0.253211269234822	0.55	0.273	1.7225101432895e-49	3.53200704881511e-45	Gut	57.65
5	Rasa2	0.251785495923433	0.71	0.544	4.32470057140036e-25	8.86779852165643e-21	Gut	57.65
5	Rcan3	0.250688250881611	0.557	0.219	1.79244063114075e-78	3.67539951415411e-74	Gut	57.65
5	Krtcap3	0.250435125276343	0.47	0.11	3.97837962784866e-129	8.15766742690368e-125	Gut	57.65
6	Rgcc	1.79264950535741	0.519	0.095	2.1918589485599e-185	4.49440677402208e-181	PGC	34.61
6	H1f0	1.58921906836839	0.885	0.594	3.63502829820821e-130	7.45362552547594e-126	PGC	34.61
6	AC160336.1	1.44692990953536	0.99	0.952	1.69066469663879e-95	3.46670796045784e-91	PGC	34.61
6	Txnip	1.32253940803854	0.996	0.924	2.31596391285358e-140	4.74888400330626e-136	PGC	34.61
6	Crip2	1.2959871502852	0.936	0.59	1.1578835021751e-164	2.37424012121003e-160	PGC	34.61
6	Actc1	1.2840461278112	0.425	0.043	1.40992397046879e-234	2.89104910144625e-230	PGC	34.61
6	Perp	1.25817623952587	0.909	0.357	3.80116833629804e-235	7.79429567357914e-231	PGC	34.61
6	Cdkn1a	1.19073323972597	0.992	0.926	4.77927565648805e-140	9.79990473362874e-136	PGC	34.61
6	Krt15	1.1763671502117	0.495	0.052	7.10743002875186e-275	1.45737852739557e-270	PGC	34.61
6	Fabp3	1.15298214921054	0.855	0.361	3.45916641536632e-180	7.09302073470863e-176	PGC	34.61
6	Mdm2	1.058103482475	0.891	0.731	6.83841040173275e-111	1.4022160528753e-106	PGC	34.61
6	Krt19	1.05066860129419	0.722	0.227	4.60786361748964e-174	9.4484243476625e-170	PGC	34.61
6	Pgk1	1.03977850820481	1	0.997	6.78698049501135e-173	1.39167035050208e-168	PGC	34.61
6	Btg2	1.01879820517099	0.903	0.639	1.7516282450397e-124	3.59171371645391e-120	PGC	34.61
6	Ifi30	0.995160321065834	0.958	0.767	7.17049427425053e-130	1.47030985093507e-125	PGC	34.61
6	S100a6	0.949296384477133	0.793	0.468	1.06474625608869e-97	2.18326219810986e-93	PGC	34.61
6	Gfod2	0.929020675838863	0.489	0.342	2.05154930420491e-25	4.20670184827218e-21	PGC	34.61
6	Ddit4	0.921758640655392	0.944	0.711	9.81541950499774e-140	2.01265176949979e-135	PGC	34.61
6	Arrdc4	0.897294979056655	0.976	0.879	3.50224508033995e-120	7.18135353723706e-116	PGC	34.61
6	1500009L16Rik	0.86823732637216	0.825	0.5	4.37242557807867e-114	8.96565864785032e-110	PGC	34.61
6	Anxa2	0.842639775023898	0.96	0.798	1.30969356224755e-103	2.6855266493886e-99	PGC	34.61
6	Hspb1	0.842143685126077	0.801	0.337	1.22743782591004e-130	2.51686126202855e-126	PGC	34.61
6	Pdgfa	0.815118154160036	0.839	0.483	6.09631927463341e-113	1.25005026726358e-108	PGC	34.61
6	Tagln	0.801204504585704	0.463	0.118	1.69045363761723e-117	3.46627518393413e-113	PGC	34.61
6	Acta1	0.799788263520308	0.197	0.058	3.14100205162393e-35	6.44062470685486e-31	PGC	34.61
6	Sct	0.798323826756413	0.724	0.433	1.91306515276706e-72	3.92274009574886e-68	PGC	34.61
6	Ndufa4l2	0.774138024480009	0.69	0.188	4.75908167233284e-188	9.75849696911849e-184	PGC	34.61
6	Myl7	0.771529003490067	0.602	0.211	8.6711667528947e-118	1.77802274268106e-113	PGC	34.61
6	H3f3b	0.767182544140127	1	1	4.65152708448446e-107	9.53795628673539e-103	PGC	34.61
6	Ass1	0.765570783326865	0.847	0.628	1.23274140512025e-83	2.52773625119908e-79	PGC	34.61
6	Phlda2	0.76237871317179	0.911	0.721	7.14211218681242e-59	1.46449010390589e-54	PGC	34.61
6	Ddit4l	0.757093018066694	0.799	0.505	9.04119740341048e-94	1.85389752756932e-89	PGC	34.61
6	Carhsp1	0.751489080536672	0.95	0.859	3.77164031041039e-103	7.73374845649651e-99	PGC	34.61
6	Jund	0.747604251160211	0.761	0.582	7.39935419198021e-55	1.51723757706554e-50	PGC	34.61
6	Ccng1	0.740134792325113	0.974	0.947	8.2887092019195e-91	1.69959982185359e-86	PGC	34.61
6	Ctsl	0.735971808202089	0.99	0.974	8.65653098702823e-98	1.77502167889014e-93	PGC	34.61
6	C1qtnf4	0.730912202437028	0.855	0.556	2.06832386906198e-115	4.24109809351159e-111	PGC	34.61
6	Gal	0.727478335011394	0.632	0.195	9.39455650143262e-149	1.92635381061876e-144	PGC	34.61
6	Mt1	0.722145493937449	0.976	0.887	5.02058635031848e-48	1.0294712311328e-43	PGC	34.61
6	Bsg	0.706808284443373	0.998	0.997	3.34789896351926e-129	6.86486682469625e-125	PGC	34.61
6	Clu	0.701345586665325	0.519	0.401	7.69617847676082e-20	1.57810139665981e-15	PGC	34.61
6	Wfdc2	0.690836748016123	0.895	0.736	3.78854003074497e-68	7.76840133304257e-64	PGC	34.61
6	Malat1	0.685916763781758	0.996	0.995	7.47547211965062e-55	1.53284555813436e-50	PGC	34.61
6	Prph	0.68579232798583	0.65	0.399	6.14066877596692e-63	1.25914413251202e-58	PGC	34.61
6	Plk2	0.682156282392408	0.773	0.457	1.54060630159241e-90	3.15901322141523e-86	PGC	34.61
6	Myl9	0.678458101293425	0.491	0.123	4.61030012846024e-131	9.45342041340773e-127	PGC	34.61
6	Sdc4	0.671762562544689	0.839	0.516	3.06201482139504e-96	6.27866139127053e-92	PGC	34.61
6	Cyba	0.66848457810429	0.944	0.851	2.21649989784193e-81	4.54493304052489e-77	PGC	34.61
6	Glipr2	0.662283048540969	0.71	0.368	7.76125264302746e-107	1.59144485445278e-102	PGC	34.61
6	Mt2	0.662176741080436	0.958	0.9	1.90304845328761e-43	3.90220085346624e-39	PGC	34.61
6	Odc1	0.640443598234143	1	0.994	2.01396718543883e-81	4.12963971374232e-77	PGC	34.61
6	Tinagl1	0.636974659194942	0.598	0.267	2.62117719336489e-88	5.37472383499471e-84	PGC	34.61
6	Bbc3	0.615673691249858	0.835	0.695	7.74129842755645e-60	1.58735324257045e-55	PGC	34.61
6	Crip1	0.613658434458338	0.714	0.444	1.48504165199015e-56	3.04507790740581e-52	PGC	34.61
6	Cdkn1c	0.613649153561675	0.924	0.803	1.00827948111523e-41	2.06747707602677e-37	PGC	34.61
6	Aprt	0.609625274122394	0.994	0.981	7.72872819198727e-85	1.58477571576699e-80	PGC	34.61
6	Gabarap	0.607645068507148	0.998	0.994	1.49263077722777e-94	3.06063940870554e-90	PGC	34.61
6	Dffb	0.607270309928882	0.674	0.377	6.26508074037748e-82	1.2846548058144e-77	PGC	34.61
6	Ifitm3	0.60410220685063	0.529	0.368	6.53985442668228e-24	1.3409971501912e-19	PGC	34.61
6	Tagln2	0.603367672090947	0.97	0.961	1.2922538650635e-61	2.6497665503127e-57	PGC	34.61
6	Eif1	0.603103620821465	1	0.999	2.03939152759011e-123	4.18177232732351e-119	PGC	34.61
6	Actg1	0.592443076750056	0.998	1	5.53139533780668e-51	1.13421261401726e-46	PGC	34.61
6	Phlda3	0.59075197955523	0.932	0.865	6.41456396574958e-58	1.31530634117695e-53	PGC	34.61
6	Ptp4a3	0.588469442124191	0.704	0.419	1.80507493052752e-76	3.70130614504668e-72	PGC	34.61
6	Eif1b	0.588275520130119	0.97	0.961	7.23828938900606e-71	1.48421123921569e-66	PGC	34.61
6	Pltp	0.578352056093403	0.646	0.319	5.875861340227e-79	1.20484536781355e-74	PGC	34.61
6	Eif4a2	0.576201999660791	0.982	0.974	8.76151092070699e-74	1.79654781429097e-69	PGC	34.61
6	Serpine2	0.575447683307441	0.801	0.602	4.89885513362702e-63	1.00451024515022e-58	PGC	34.61
6	Nfyb	0.575095332431931	0.95	0.932	2.62818091016927e-73	5.38908495630208e-69	PGC	34.61
6	Pmm1	0.560537342804181	0.905	0.87	2.83098101753455e-56	5.8049265764546e-52	PGC	34.61
6	Dnajc9	0.559734687054847	0.93	0.94	1.46923179032805e-37	3.01265978606767e-33	PGC	34.61
6	Pik3ip1	0.558544475714686	0.753	0.563	2.23816018649729e-55	4.5893474624127e-51	PGC	34.61
6	Mesp1	0.557748439946023	0.402	0.16	7.43100299644036e-53	1.5237271644201e-48	PGC	34.61
6	Des	0.555336236317402	0.779	0.638	4.39617565964281e-53	9.01435819009759e-49	PGC	34.61
6	Cebpb	0.554023105829213	0.712	0.41	1.84096121697466e-81	3.77489097540654e-77	PGC	34.61
6	Hmox1	0.545919781197567	0.883	0.78	1.66776120520552e-59	3.41974435127392e-55	PGC	34.61
6	Ftl1-ps1	0.545294263784164	1	1	1.78370277125656e-86	3.65748253246157e-82	PGC	34.61
6	Cdc34	0.540375352048547	0.97	0.972	6.63986184182041e-72	1.36150367066528e-67	PGC	34.61
6	Scn1b	0.535129138184848	0.7	0.383	2.16159447064392e-81	4.43234946205536e-77	PGC	34.61
6	Rap2b	0.530760016055967	0.714	0.574	1.01114089992591e-39	2.07334441529807e-35	PGC	34.61
6	Arl8a	0.52920386207724	0.785	0.604	2.23899886451287e-68	4.59106717168364e-64	PGC	34.61
6	Hpcal1	0.528838826300547	0.73	0.494	2.45607886624201e-68	5.03618971522925e-64	PGC	34.61
6	Tnfrsf12a	0.527241112778797	0.489	0.168	1.10180598549521e-80	2.25925317325793e-76	PGC	34.61
6	Trp53inp1	0.522751354095354	0.73	0.524	1.88977106767564e-54	3.8749755742689e-50	PGC	34.61
6	Cnn2	0.51974296040368	0.652	0.443	4.40652243353379e-47	9.03557424996104e-43	PGC	34.61
6	Ctsd	0.51870021361617	0.905	0.917	7.14716266496259e-44	1.46552570445058e-39	PGC	34.61
6	Cryab	0.51469477165592	0.433	0.127	5.78045557747126e-91	1.18528241616048e-86	PGC	34.61
6	Wnt3	0.509696713681399	0.624	0.255	1.6602050240248e-102	3.40425040176285e-98	PGC	34.61
6	Cald1	0.506252015467223	0.897	0.939	1.37214805827166e-28	2.81358959348605e-24	PGC	34.61
6	Ctsb	0.501878877771657	0.905	0.851	8.11952630313093e-55	1.664908868457e-50	PGC	34.61
6	Acta2	0.496330087812757	0.266	0.111	6.31334516230185e-29	1.29455142552999e-24	PGC	34.61
6	Atf3	0.49492024567924	0.382	0.079	1.61464008387572e-113	3.31081949198717e-109	PGC	34.61
6	Kdelr3	0.492298575777728	0.575	0.193	1.618918042738e-111	3.31959144663427e-107	PGC	34.61
6	Pid1	0.491051286311048	0.636	0.327	2.76751145414256e-71	5.67478223671932e-67	PGC	34.61
6	Snhg15	0.488205382967163	0.837	0.726	2.72746179441682e-50	5.59266040945169e-46	PGC	34.61
6	Plod2	0.486669776294	0.793	0.645	7.2556887943306e-55	1.48777898727749e-50	PGC	34.61
6	Ybx1	0.483853652975937	1	1	7.85949563716255e-112	1.61158958040018e-107	PGC	34.61
6	Gm26917	0.478453497627101	0.602	0.637	0.00407910991157053	1	PGC	34.61
6	Hcfc1r1	0.476539844860555	0.841	0.797	7.10339601679491e-35	1.4565513532438e-30	PGC	34.61
6	Hras	0.466262539732531	0.954	0.96	2.58311384189826e-51	5.29667493281238e-47	PGC	34.61
6	Ldhb	0.465123401807225	0.942	0.904	7.64519456067671e-56	1.56764714466676e-51	PGC	34.61
6	Reep5	0.459076107853772	0.958	0.983	9.40285412037244e-47	1.92805523738237e-42	PGC	34.61
6	Ninj1	0.458551010617181	0.636	0.497	8.31311175127184e-34	1.70460356459829e-29	PGC	34.61
6	Dcxr	0.456901972271644	0.726	0.607	8.6575780358582e-30	1.77523637625272e-25	PGC	34.61
6	Efna3	0.454894735753701	0.783	0.544	1.16377648182376e-62	2.38632367597962e-58	PGC	34.61
6	Serinc3	0.451258061059059	0.855	0.807	1.70821627318624e-46	3.50269746816838e-42	PGC	34.61
6	Rpl22l1	0.448581689429373	0.996	0.997	9.2158509093938e-18	1.8897102289712e-13	PGC	34.61
6	P2rx7	0.447410716223462	0.366	0.069	6.5589611957836e-120	1.34491499319543e-115	PGC	34.61
6	Ier5l	0.444676519896673	0.791	0.665	3.41974121511668e-38	7.01217936159675e-34	PGC	34.61
6	H1fx	0.444607349126489	0.825	0.875	3.25053223814532e-07	0.00666521635431697	PGC	34.61
6	Rprm	0.441014086266901	0.537	0.239	2.52780828185572e-68	5.18327088194516e-64	PGC	34.61
6	Bloc1s2	0.43767523797382	0.942	0.968	6.80152141221368e-42	1.39465196557441e-37	PGC	34.61
6	Rps19	0.436410269976828	1	1	4.74983568873891e-161	9.73953807975913e-157	PGC	34.61
6	Aen	0.433816434353902	0.893	0.865	6.06187164604505e-42	1.24298678102154e-37	PGC	34.61
6	March5	0.433430674800458	0.934	0.938	7.6979747204257e-43	1.57846971642329e-38	PGC	34.61
6	Krt18	0.432044005116804	0.845	0.768	5.47266642141836e-18	1.12217024971183e-13	PGC	34.61
6	S100a10	0.431977249640186	0.946	0.925	4.49657021646691e-30	9.22021722886539e-26	PGC	34.61
6	Ahnak2	0.43160374916695	0.499	0.15	7.67626340767406e-104	1.57401781174357e-99	PGC	34.61
6	P4ha1	0.430535760460998	0.793	0.67	1.23692231902689e-40	2.53630921516463e-36	PGC	34.61
6	Bhlhe41	0.428528053021238	0.469	0.179	4.0076560669785e-69	8.21769876533941e-65	PGC	34.61
6	Rln1	0.42639420709205	0.575	0.445	8.73145680290461e-26	1.79038521743559e-21	PGC	34.61
6	Ak1	0.423788832856731	0.662	0.408	4.47220644186797e-59	9.17025930905027e-55	PGC	34.61
6	Synm	0.422247788030192	0.517	0.16	1.83999142378575e-104	3.77290241447268e-100	PGC	34.61
6	Junb	0.422013845245876	0.704	0.585	1.28313508122489e-26	2.63106848405163e-22	PGC	34.61
6	Rps2	0.421423670487293	1	1	7.47396922376482e-136	1.53253738933298e-131	PGC	34.61
6	Tpt1	0.416188476495831	1	1	1.02724993395875e-119	2.10637598958242e-115	PGC	34.61
6	Upp1	0.41577296707949	0.547	0.215	2.41455931476293e-76	4.95105387492138e-72	PGC	34.61
6	Hnrnpc	0.412393196797431	0.992	0.995	4.97884513100514e-72	1.0209121941126e-67	PGC	34.61
6	Apoe	0.412066106626774	0.968	0.91	1.94587250169663e-35	3.99001156472894e-31	PGC	34.61
6	Slc16a3	0.412046287651878	0.722	0.546	4.54739401311787e-38	9.3244314238982e-34	PGC	34.61
6	Gde1	0.408754606752676	0.918	0.879	8.3684384536828e-50	1.71594830492766e-45	PGC	34.61
6	Gadd45b	0.407545235647123	0.533	0.234	2.38828051505651e-62	4.89716919612337e-58	PGC	34.61
6	Rps26	0.407378332949518	1	1	2.07518599574592e-131	4.25516888427701e-127	PGC	34.61
6	Map1lc3a	0.403426102643082	0.962	0.925	8.26496109316919e-42	1.69473027215434e-37	PGC	34.61
6	Slc2a1	0.403295366783644	0.865	0.769	2.15865637993425e-29	4.42632490705519e-25	PGC	34.61
6	Cox7a2l	0.402660210102527	0.994	0.991	4.03665968447858e-59	8.27717068302334e-55	PGC	34.61
6	Cd81	0.402614438004451	0.984	0.989	1.36651685613933e-33	2.80204281351371e-29	PGC	34.61
6	Ctsz	0.400247450004021	0.922	0.85	3.06299998021502e-49	6.2806814594309e-45	PGC	34.61
6	Uchl1	0.398908950334574	0.545	0.321	9.21021210210242e-44	1.8885539915361e-39	PGC	34.61
6	Gng12	0.398180760645678	0.807	0.706	4.04269077050194e-40	8.28953742491422e-36	PGC	34.61
6	Gpx3	0.397466663144613	0.678	0.554	1.08754362721862e-30	2.23000820761179e-26	PGC	34.61
6	Gltp	0.397240667481904	0.676	0.484	1.67587472380598e-46	3.43638112116417e-42	PGC	34.61
6	Cers4	0.397202202852631	0.708	0.561	2.36631909530852e-39	4.85213730493012e-35	PGC	34.61
6	Eef2	0.396040292027517	1	1	6.36065827390489e-55	1.3042529790642e-50	PGC	34.61
6	Ei24	0.395929063982311	0.821	0.799	3.61493094160523e-34	7.41241589576152e-30	PGC	34.61
6	Bet1l	0.395784617913287	0.704	0.557	7.08104384602086e-42	1.45196804062658e-37	PGC	34.61
6	Cd9	0.392556346599739	0.686	0.488	1.68241361437786e-36	3.4497891162818e-32	PGC	34.61
6	Mxra7	0.391509500329979	0.67	0.45	1.06052375966473e-49	2.17460396919253e-45	PGC	34.61
6	Ddit3	0.390676307790664	0.529	0.37	9.25032258187195e-28	1.89677864541284e-23	PGC	34.61
6	Chic2	0.390309772572421	0.889	0.885	6.61869781139139e-34	1.3571639862258e-29	PGC	34.61
6	Pfkp	0.390265999166295	0.586	0.322	9.68622345967072e-55	1.98616012040548e-50	PGC	34.61
6	Ypel3	0.390196054549089	0.793	0.753	4.88188264083674e-29	1.00103003550357e-24	PGC	34.61
6	Crabp1	0.389238337069173	0.6	0.466	4.63903963432429e-22	9.51235077018196e-18	PGC	34.61
6	Gadd45g	0.388726207825741	0.736	0.639	1.13643056244571e-19	2.33025086829492e-15	PGC	34.61
6	Sumo3	0.388622512191809	0.905	0.897	3.89721876061377e-29	7.99124706863855e-25	PGC	34.61
6	Tmem63b	0.387759897936703	0.646	0.495	1.96618189801655e-35	4.03165598188294e-31	PGC	34.61
6	Nkx6-2	0.38765694796444	0.29	0.025	4.04789927381931e-170	8.30021746096649e-166	PGC	34.61
6	Fam122b	0.386484713174744	0.759	0.583	5.25280444283004e-36	1.0770875510023e-31	PGC	34.61
6	Slc25a36	0.382304553778545	0.746	0.618	1.2024552512972e-37	2.4656344927849e-33	PGC	34.61
6	Tap1	0.381886654022364	0.573	0.31	1.18506158671857e-54	2.42996878356642e-50	PGC	34.61
6	C530008M17Rik	0.381636663069517	0.581	0.458	1.3258468610139e-23	2.718648988509e-19	PGC	34.61
6	Rpl39	0.380567900523562	1	1	1.72232916144492e-129	3.5316359455428e-125	PGC	34.61
6	1810026B05Rik	0.379928165844499	0.728	0.694	8.31093800613491e-18	1.70415783815796e-13	PGC	34.61
6	Nptx2	0.378823059450947	0.316	0.097	2.43992231914622e-56	5.00306071540931e-52	PGC	34.61
6	Cgref1	0.378322005189161	0.608	0.361	1.33108385740749e-52	2.72938744961406e-48	PGC	34.61
6	Gfer	0.377162704678072	0.855	0.814	1.69679453047814e-41	3.47927718474543e-37	PGC	34.61
6	Ptpn14	0.374722111829656	0.606	0.45	2.33789461958706e-33	4.79385291746326e-29	PGC	34.61
6	Prr7	0.373565125238603	0.533	0.309	4.42705907676776e-45	9.07768463691229e-41	PGC	34.61
6	Supt4a	0.373366526887377	0.972	0.972	7.93828984434591e-39	1.62774633258313e-34	PGC	34.61
6	Gm42418	0.370826450098769	1	1	1.29222667935199e-41	2.64971080601125e-37	PGC	34.61
6	E330020D12Rik	0.369844864162602	0.169	0.029	4.36188667016293e-56	8.94404861716909e-52	PGC	34.61
6	Gpn3	0.369631760677648	0.763	0.777	5.50936650624799e-21	1.12969560210615e-16	PGC	34.61
6	Psrc1	0.368763802893325	0.879	0.794	9.34399929575384e-29	1.91598705559433e-24	PGC	34.61
6	Klf10	0.367631091422443	0.718	0.577	3.53059605399615e-37	7.23948720871911e-33	PGC	34.61
6	Chchd5	0.366579697091764	0.942	0.952	2.30389967522032e-39	4.72414628403928e-35	PGC	34.61
6	Rps27	0.365781733021372	1	1	1.17694984911093e-109	2.41333566560195e-105	PGC	34.61
6	Pakap.1	0.364569214486272	0.614	0.419	1.66389820966876e-37	3.4118232789258e-33	PGC	34.61
6	Atf4	0.364506036890569	0.668	0.66	2.10308444683401e-12	4.31237465823313e-08	PGC	34.61
6	Ctdsp2	0.362972002343618	0.718	0.629	2.08085192237539e-26	4.26678686683073e-22	PGC	34.61
6	Pim3	0.36133154915689	0.716	0.633	3.10607600600083e-22	6.36900885030469e-18	PGC	34.61
6	Mybl1	0.361172897315692	0.612	0.39	4.03097093036601e-46	8.2655058927155e-42	PGC	34.61
6	Hspb11	0.359273900100854	0.942	0.945	8.28984192086284e-41	1.69983208587293e-36	PGC	34.61
6	Gm5617	0.357889884363975	0.952	0.949	2.70367258238559e-39	5.54388063018165e-35	PGC	34.61
6	Ajuba	0.354994155121403	0.477	0.228	7.2262123593045e-54	1.48173484427539e-49	PGC	34.61
6	Msrb1	0.354185355262495	0.614	0.517	2.82063520789988e-25	5.7837124937987e-21	PGC	34.61
6	Gjb5	0.351966489106572	0.471	0.18	1.0757191240288e-71	2.20576206382106e-67	PGC	34.61
6	Pgf	0.351931462568894	0.439	0.143	8.15620322290188e-79	1.67242947085603e-74	PGC	34.61
6	Ythdc1	0.351429221463395	0.932	0.929	1.64754132466923e-30	3.37828348623426e-26	PGC	34.61
6	Parn	0.349157955230694	0.577	0.524	2.52412098129358e-16	5.17571007214249e-12	PGC	34.61
6	Rplp1	0.347979394097241	1	1	4.46941099017027e-102	9.16452723534413e-98	PGC	34.61
6	Wnt4	0.347690255856456	0.398	0.168	4.8120592198041e-49	9.8671274302083e-45	PGC	34.61
6	Arrdc3	0.346658067816275	0.781	0.719	2.69619563801978e-27	5.52854915575956e-23	PGC	34.61
6	Cers5	0.34582784627082	0.73	0.625	1.14440379200282e-35	2.34659997550179e-31	PGC	34.61
6	Rpl12	0.345707475387212	1	1	2.55512405499151e-66	5.23928187476009e-62	PGC	34.61
6	Sqstm1	0.343351686314765	0.857	0.819	3.58947300429079e-26	7.36021439529826e-22	PGC	34.61
6	Jag2	0.343349449157789	0.449	0.143	8.00541202906443e-84	1.64150973655966e-79	PGC	34.61
6	Psmb9	0.341202674576598	0.586	0.349	4.2468543659401e-45	8.70817487736017e-41	PGC	34.61
6	Rragd	0.340621384638338	0.72	0.611	1.25540920635476e-21	2.57421657763044e-17	PGC	34.61
6	Rxylt1	0.337117638711569	0.851	0.856	8.36657690055157e-27	1.7155665934581e-22	PGC	34.61
6	Gng3	0.334932301822884	0.449	0.169	9.97178774447968e-67	2.04471507700556e-62	PGC	34.61
6	Snhg6	0.334546633956087	0.887	0.875	6.23903115600328e-27	1.27931333853847e-22	PGC	34.61
6	Rps24	0.334414265984948	1	1	2.80946872657171e-144	5.7608156238353e-140	PGC	34.61
6	Klf6	0.334147099709471	0.688	0.638	2.01514416869422e-13	4.13205311790751e-09	PGC	34.61
6	Tvp23b	0.333376204232357	0.833	0.792	1.04025677256837e-34	2.13304651215144e-30	PGC	34.61
6	Plcxd1	0.333247320198756	0.374	0.074	6.17800152629436e-113	1.26679921296666e-108	PGC	34.61
6	Comt	0.333011339820726	0.775	0.709	2.47678667125884e-28	5.07865106941625e-24	PGC	34.61
6	Rheb	0.332755929397456	0.964	0.972	5.87610204199628e-20	1.20489472371134e-15	PGC	34.61
6	Yipf3	0.332369953741095	0.761	0.704	8.86221124325134e-28	1.81719641542869e-23	PGC	34.61
6	Rpl41	0.331713701924349	1	1	1.16748476843343e-112	2.39392751767275e-108	PGC	34.61
6	Ccn1	0.329980512662846	0.531	0.408	7.37261407056633e-19	1.51175451516963e-14	PGC	34.61
6	Ipmk	0.329766077698728	0.507	0.296	4.63214524022543e-40	9.49821381508224e-36	PGC	34.61
6	Rpl27a	0.328749092956325	1	1	4.97963171572266e-107	1.02107348330893e-102	PGC	34.61
6	Rpl22	0.328455485362044	1	1	7.44438944064141e-118	1.52647205480352e-113	PGC	34.61
6	Cst6	0.328240943950225	0.336	0.054	2.24694066440997e-122	4.60735183237263e-118	PGC	34.61
6	Adssl1	0.328142790097796	0.547	0.347	3.36253038495507e-35	6.89486855435036e-31	PGC	34.61
6	Itm2c	0.328141531244332	0.871	0.822	7.37019011832175e-32	1.51125748376187e-27	PGC	34.61
6	Gna13	0.327517701336549	0.807	0.703	7.55689475639056e-35	1.54954126979788e-30	PGC	34.61
6	Urah	0.327378843416754	0.344	0.081	1.98922504296449e-85	4.07890595059869e-81	PGC	34.61
6	Pla2g12a	0.3273484277428	0.845	0.818	1.19748477321653e-27	2.4554425274805e-23	PGC	34.61
6	Iqgap1	0.32575346349074	0.755	0.745	3.57293648419757e-17	7.32630626084712e-13	PGC	34.61
6	Epb41l4aos	0.325191132541469	0.883	0.868	3.23278665150123e-30	6.62882902890327e-26	PGC	34.61
6	Zmat3	0.323669863094677	0.648	0.498	7.82989668127603e-34	1.60552031449565e-29	PGC	34.61
6	Fuca1	0.322874023143178	0.704	0.592	4.38668457296795e-29	8.99489671687077e-25	PGC	34.61
6	Gm10827	0.321674780548695	0.165	0.072	1.06883385635315e-15	2.19164382245214e-11	PGC	34.61
6	Celf4	0.321518804002369	0.451	0.188	1.13629357503807e-57	2.32996997561557e-53	PGC	34.61
6	Mxd4	0.320817331491425	0.513	0.286	1.56750794443721e-42	3.21417504006849e-38	PGC	34.61
6	Espn	0.320351166933742	0.547	0.28	1.04370067827346e-48	2.14010824079973e-44	PGC	34.61
6	Mmp2	0.3199670452519	0.642	0.533	1.94940061217225e-23	3.99724595525921e-19	PGC	34.61
6	Arl4c	0.319773385584185	0.72	0.624	1.47710389076966e-24	3.02880152802319e-20	PGC	34.61
6	Rpl9	0.317717845684104	1	1	4.04276226512361e-123	8.28968402463596e-119	PGC	34.61
6	Mapkapk3	0.31747091118967	0.519	0.279	2.11009040403764e-46	4.32674037347918e-42	PGC	34.61
6	Rps12	0.317070294069898	1	1	5.42622333249778e-52	1.11264709432867e-47	PGC	34.61
6	Myl6	0.315274288892591	0.998	0.996	5.60532254775134e-33	1.14937138841641e-28	PGC	34.61
6	Tnks2	0.314910941381683	0.899	0.856	4.29055595130504e-27	8.79778497815098e-23	PGC	34.61
6	Klf9	0.31351208180928	0.541	0.28	9.79130225712197e-47	2.00770652782286e-42	PGC	34.61
6	Taf7	0.313165539028267	0.877	0.903	2.81568157275052e-21	5.77355506492495e-17	PGC	34.61
6	Coq8a	0.312941739694424	0.465	0.262	1.60849474455043e-36	3.29821847370067e-32	PGC	34.61
6	Clk1	0.312846538784149	0.702	0.597	3.57951378638012e-27	7.33979301897244e-23	PGC	34.61
6	Rab21	0.311423398901923	0.755	0.71	1.12633773552596e-27	2.30955552669599e-23	PGC	34.61
6	Tusc2	0.310481264376694	0.702	0.632	6.38742660430219e-25	1.30974182521216e-20	PGC	34.61
6	Coa5	0.309912999587779	0.722	0.61	2.60639764589671e-33	5.3444183729112e-29	PGC	34.61
6	Ppp1r14a	0.309563198817433	0.652	0.509	3.66569946810572e-27	7.51651675935077e-23	PGC	34.61
6	Baiap2	0.309126366084146	0.481	0.352	2.73418414257744e-20	5.60644458435504e-16	PGC	34.61
6	Tmem88	0.308978437039988	0.74	0.658	4.72536998680647e-16	9.68937115794666e-12	PGC	34.61
6	S100a13	0.308970489637758	0.509	0.341	2.13659427033303e-28	4.38108655131787e-24	PGC	34.61
6	Ftl1	0.308806110220786	0.922	0.917	1.20678876916021e-26	2.47452037116301e-22	PGC	34.61
6	Aldh4a1	0.308405982968076	0.537	0.307	5.60940985592838e-42	1.15020949095811e-37	PGC	34.61
6	Gm10076	0.308211417870638	1	0.994	4.20581034157555e-40	8.62401410540067e-36	PGC	34.61
6	Ppm1a	0.307315560159076	0.805	0.767	2.77634886223453e-25	5.6929033420119e-21	PGC	34.61
6	Gabpb1	0.307215086583142	0.684	0.574	8.16032729287838e-30	1.67327511140471e-25	PGC	34.61
6	Zranb1	0.307154419926162	0.765	0.705	5.11353443026037e-23	1.04853023492489e-18	PGC	34.61
6	Rbp1	0.306526379367094	0.797	0.63	6.85457606738782e-34	1.40553082261787e-29	PGC	34.61
6	Glul	0.305912962117369	0.769	0.741	4.09585350124308e-20	8.39854760429893e-16	PGC	34.61
6	Runx1	0.305471171517684	0.388	0.13	1.99001019821349e-66	4.08051591143676e-62	PGC	34.61
6	Icam1	0.304345896023509	0.404	0.101	2.720677743025e-95	5.57874971207277e-91	PGC	34.61
6	Nr3c1	0.303495097043718	0.525	0.312	8.88179900648656e-40	1.82121288628007e-35	PGC	34.61
6	Crabp2	0.302399145989533	0.457	0.285	3.18731747384424e-22	6.53559448011761e-18	PGC	34.61
6	Apoc1	0.301757402784454	0.404	0.182	9.31103572612631e-40	1.9092278756422e-35	PGC	34.61
6	Rbm17	0.301701647641217	0.96	0.976	7.82574988239798e-23	1.60467001338571e-18	PGC	34.61
6	Scarb2	0.301492645324544	0.61	0.516	1.40337262918136e-22	2.87761557613637e-18	PGC	34.61
6	Fbxl3	0.301004720740674	0.551	0.42	1.64432634994104e-24	3.3716911805541e-20	PGC	34.61
6	Zfp365	0.300765453217998	0.527	0.363	6.01669253188552e-29	1.23372280366313e-24	PGC	34.61
6	Ifi27l2a	0.300468427891836	0.326	0.164	1.08208478166814e-26	2.21881484481053e-22	PGC	34.61
6	Myl4	0.300432708523663	0.334	0.118	8.37526156413259e-52	1.71734738372539e-47	PGC	34.61
6	Zfas1	0.29602627567002	0.984	0.974	7.55912064197931e-18	1.54999768763786e-13	PGC	34.61
6	Nudt18	0.294991579823698	0.435	0.169	1.05350127273149e-60	2.16020435973591e-56	PGC	34.61
6	Nradd	0.294570669367703	0.746	0.68	2.8687503008883e-23	5.88237249197145e-19	PGC	34.61
6	Map1b	0.294237857172294	0.813	0.774	1.36125217553158e-15	2.7912475859275e-11	PGC	34.61
6	Rpl4	0.29353711624699	1	1	3.31052427437901e-97	6.78823002461416e-93	PGC	34.61
6	Tmsb4x	0.292023853523538	0.974	0.964	5.00387460626189e-08	0.001026044488014	PGC	34.61
6	Smarcad1	0.291517546755749	0.857	0.853	3.72460028208255e-16	7.63729287841027e-12	PGC	34.61
6	AY036118	0.291363988161047	0.887	0.878	1.78149574794287e-13	3.65295703115686e-09	PGC	34.61
6	Aldh1l1	0.291082412893193	0.3	0.059	1.08875986614889e-89	2.2325021055383e-85	PGC	34.61
6	Yipf4	0.290727292641073	0.829	0.784	1.45569868551811e-27	2.98491015465488e-23	PGC	34.61
6	1700007K13Rik	0.290423583806691	0.571	0.492	1.69406189250066e-14	3.4736739105726e-10	PGC	34.61
6	Dusp4	0.290059804875203	0.529	0.461	2.23111532893776e-12	4.57490198198688e-08	PGC	34.61
6	Eif3f	0.28984286073909	0.996	0.997	2.578759078128e-40	5.28774548970147e-36	PGC	34.61
6	Slc16a6	0.28913785261708	0.746	0.758	8.72963937177478e-12	1.79001255318242e-07	PGC	34.61
6	Csnk1a1	0.28908127990552	0.988	0.992	2.58400102946196e-26	5.29849411091174e-22	PGC	34.61
6	Anxa8	0.288429332559787	0.28	0.042	2.88254065453566e-108	5.91064961212537e-104	PGC	34.61
6	Agpat5	0.288130930238191	0.851	0.841	1.2018026703475e-25	2.46429637554754e-21	PGC	34.61
6	Creb3l1	0.286715423536614	0.469	0.241	2.28225003113088e-43	4.67975368883387e-39	PGC	34.61
6	Csnk1d	0.285051689182524	0.851	0.83	1.08494670874533e-25	2.2246832262823e-21	PGC	34.61
6	Canx	0.282457697301054	0.968	0.985	2.72913708657512e-22	5.59609559602228e-18	PGC	34.61
6	Fbxo2	0.281987578846693	0.414	0.21	8.96135109071139e-37	1.83752504115037e-32	PGC	34.61
6	Azin2	0.281654940048645	0.473	0.282	3.4978338022964e-31	7.17230821160877e-27	PGC	34.61
6	Prrg4	0.281313132348875	0.362	0.123	2.58428871188123e-58	5.29908400371247e-54	PGC	34.61
6	Rpl35a	0.280466992387931	1	1	5.20756110301918e-94	1.06781040417408e-89	PGC	34.61
6	Gm49359	0.280325530172139	0.549	0.538	4.99957100733334e-05	1	PGC	34.61
6	Robo3	0.2791937190698	0.215	0.019	2.37146795850757e-125	4.86269504891977e-121	PGC	34.61
6	Fxyd6	0.279189026947886	0.879	0.887	2.1175186041384e-17	4.34197189778578e-13	PGC	34.61
6	Fgf8	0.27908258683178	0.256	0.115	1.56541099211418e-21	3.20987523933013e-17	PGC	34.61
6	Sycp3	0.278760211969055	0.62	0.435	2.32862722896622e-18	4.77485013299523e-14	PGC	34.61
6	Tmem37	0.278634886974348	0.495	0.331	5.72011816365923e-25	1.17291022945833e-20	PGC	34.61
6	Efna1	0.278283472231651	0.495	0.285	3.60216408507641e-36	7.38623745644917e-32	PGC	34.61
6	Gpi1	0.278134014426512	0.992	0.993	5.18706581179344e-25	1.06360784470825e-20	PGC	34.61
6	Tex15	0.276483057632845	0.437	0.234	3.74859981986827e-35	7.68650393063989e-31	PGC	34.61
6	Cox8a	0.276062180808947	1	0.999	4.62140298056544e-51	9.47618681164943e-47	PGC	34.61
6	Zfyve21	0.275710373586427	0.716	0.709	8.12476322132797e-17	1.6659826985333e-12	PGC	34.61
6	Hspb2	0.275646595315854	0.284	0.062	1.38186176134602e-75	2.83350754164001e-71	PGC	34.61
6	Klhl26	0.275195296013404	0.547	0.437	3.95079988776756e-20	8.10111516986737e-16	PGC	34.61
6	mt-Nd6	0.274608518844532	0.499	0.314	1.23444433900849e-30	2.53122811713692e-26	PGC	34.61
6	Myh9	0.274500730537895	0.686	0.607	9.66033547284325e-19	1.98085178870651e-14	PGC	34.61
6	Palm	0.273419939220093	0.616	0.546	4.37318981034046e-18	8.96722570610311e-14	PGC	34.61
6	Unc119b	0.273245411269003	0.539	0.416	5.95994324060774e-21	1.22208636148662e-16	PGC	34.61
6	N4bp1	0.272887461794107	0.746	0.725	1.76952142116908e-18	3.6284036741072e-14	PGC	34.61
6	Plaat3	0.272485278400614	0.453	0.242	1.80037314789338e-38	3.69166513975537e-34	PGC	34.61
6	Nes	0.271739931672788	0.384	0.22	1.18331204560415e-24	2.4263813495113e-20	PGC	34.61
6	Chd5	0.271705971639856	0.32	0.044	1.26956932500437e-132	2.60325190092145e-128	PGC	34.61
6	Gna11	0.271603962332801	0.835	0.811	7.56235815973434e-23	1.55066154065353e-18	PGC	34.61
6	Ifitm1	0.271120380141883	0.777	0.723	3.61257942877248e-18	7.40759411869798e-14	PGC	34.61
6	Plpbp	0.270064544762918	0.763	0.706	1.12731386172989e-21	2.31155707347714e-17	PGC	34.61
6	Fxyd5	0.268711829237311	0.362	0.126	9.74544669547606e-57	1.99830384490737e-52	PGC	34.61
6	S100a11	0.26836427757483	0.815	0.84	1.77240777054509e-11	3.63432213350271e-07	PGC	34.61
6	Rpl34	0.268169260856778	1	1	1.89235956279997e-100	3.88028328352135e-96	PGC	34.61
6	Emp3	0.267473539120637	0.489	0.323	8.18689907462019e-24	1.67872365525087e-19	PGC	34.61
6	Lgals3	0.266703743701316	0.352	0.25	4.01866455646864e-13	8.24027167303895e-09	PGC	34.61
6	Sec62	0.266398886553696	0.952	0.964	3.86508976627732e-21	7.92536656575164e-17	PGC	34.61
6	Fez1	0.265859785334601	0.366	0.147	1.38543257542625e-45	2.84082949591153e-41	PGC	34.61
6	Rbm38	0.265445792521195	0.628	0.517	5.33837412531158e-22	1.09463361439514e-17	PGC	34.61
6	Tchp	0.264331670685555	0.541	0.468	7.4919811508532e-15	1.53623073498245e-10	PGC	34.61
6	Ccnl1	0.264295926662962	0.837	0.855	6.07399560641213e-11	1.24547279909481e-06	PGC	34.61
6	Ptma	0.264094163774977	1	1	1.67533163820762e-29	3.43526752414472e-25	PGC	34.61
6	Rps3	0.263696572209042	1	1	3.60606570438012e-95	7.39423772683144e-91	PGC	34.61
6	Kdm5b	0.263543296816364	0.907	0.886	1.01521406689523e-15	2.08169644416867e-11	PGC	34.61
6	Cd68	0.263419363913158	0.362	0.213	2.80185181459238e-22	5.74519714582167e-18	PGC	34.61
6	Dnajb1	0.26320291355246	0.68	0.622	3.78479032478174e-21	7.76071256096495e-17	PGC	34.61
6	Rpl23	0.262855404857318	1	1	5.77899273966537e-116	1.18498246126838e-111	PGC	34.61
6	Ppp2r5a	0.262815221723351	0.708	0.632	8.27764901324163e-19	1.6973319301652e-14	PGC	34.61
6	Cby1	0.262573399953321	0.7	0.715	6.03097997968079e-12	1.23665244483355e-07	PGC	34.61
6	Lamp1	0.261701970329446	0.982	0.979	4.80920537693303e-22	9.86127562540117e-18	PGC	34.61
6	Ubac1	0.260828967835725	0.781	0.81	1.19572922500183e-16	2.45184277586624e-12	PGC	34.61
6	Bcam	0.260305028806745	0.485	0.234	1.78734150681936e-46	3.6649437597331e-42	PGC	34.61
6	Pigf	0.260061381708062	0.724	0.74	2.0740456946386e-13	4.25283069685644e-09	PGC	34.61
6	Map4k4	0.259969859668586	0.825	0.801	1.96495032390829e-15	4.02913063917394e-11	PGC	34.61
6	Rps28	0.259870052570257	1	1	1.84593520757718e-73	3.785090143137e-69	PGC	34.61
6	Tlk2	0.2582989064508	0.736	0.704	2.61634781756528e-17	5.36482119991762e-13	PGC	34.61
6	Cdc42	0.258270193956977	0.984	0.991	1.94848973207548e-22	3.99537819562078e-18	PGC	34.61
6	Dio3	0.258072564447298	0.139	0.029	2.05307748679456e-36	4.20983538667224e-32	PGC	34.61
6	Gm47283	0.257060405642786	0.98	0.987	1.71989639171683e-11	3.52664755121536e-07	PGC	34.61
6	Slc25a17	0.256763123249415	0.726	0.727	2.56377185719455e-15	5.25701419317741e-11	PGC	34.61
6	Mvb12b	0.256669432090307	0.511	0.359	3.18807643609609e-25	6.53715073221503e-21	PGC	34.61
6	Fas	0.25587749740182	0.306	0.075	4.48290858360256e-71	9.19220405067705e-67	PGC	34.61
6	Sbsn	0.255651626720503	0.326	0.24	7.27822547916455e-10	1.49240013450269e-05	PGC	34.61
6	Fau	0.254525178603562	1	1	7.79281487291605e-52	1.59791668969144e-47	PGC	34.61
6	Abhd4	0.25354007505437	0.602	0.52	9.66445888848771e-20	1.9816972950844e-15	PGC	34.61
6	Stard10	0.252541137200064	0.513	0.295	9.97318233018277e-39	2.04500103680398e-34	PGC	34.61
6	Eef1g	0.252245841287108	0.998	1	1.38312279275179e-49	2.83609328653754e-45	PGC	34.61
6	Ndrg1	0.252148114167407	0.39	0.122	7.95433383772453e-71	1.63103615342541e-66	PGC	34.61
6	Tprgl	0.251032409483716	0.769	0.725	2.17741599734621e-17	4.46479150255839e-13	PGC	34.61
6	Errfi1	0.250822954361478	0.38	0.314	1.90858377642518e-08	0.000391355103355983	PGC	34.61
6	Hist3h2a	0.250661569382765	0.386	0.257	2.37126897212302e-17	4.86228702733825e-13	PGC	34.61
6	Grina	0.25037179328458	0.684	0.613	2.70634450768956e-17	5.54935941301744e-13	PGC	34.61
7	Cenpa	1.01388707627452	1	0.747	1.00915883143108e-118	2.06928018384943e-114	Mesenchyme	36.75
7	Cdc20	0.971445301867838	0.971	0.647	1.08394738478001e-111	2.22263411249142e-107	Mesenchyme	36.75
7	Ccnb2	0.873364341315035	0.992	0.73	5.27664948747395e-130	1.08197697740653e-125	Mesenchyme	36.75
7	Pttg1	0.813090083990763	0.672	0.44	3.15465761329387e-46	6.46862543605908e-42	Mesenchyme	36.75
7	Ube2s	0.701578451632604	1	0.981	1.76080128265477e-97	3.61052303008361e-93	Mesenchyme	36.75
7	Tpx2	0.678055943209226	0.921	0.666	1.95915838490385e-70	4.01725426824535e-66	Mesenchyme	36.75
7	Cdca8	0.649760276048885	0.992	0.841	3.53106543724181e-77	7.24044967906434e-73	Mesenchyme	36.75
7	Hist1h2bc	0.647304189108544	0.722	0.289	2.55464954408765e-94	5.23830889015173e-90	Mesenchyme	36.75
7	Hmgb3	0.647120642810191	1	0.955	1.86348638649518e-94	3.82107883550837e-90	Mesenchyme	36.75
7	Dynll1	0.598487678799685	1	0.997	1.92199006046717e-92	3.94104061898794e-88	Mesenchyme	36.75
7	Cks2	0.561945970869909	0.966	0.889	6.34123943886703e-37	1.30027114693968e-32	Mesenchyme	36.75
7	Ptms	0.559488460172578	0.995	0.914	1.02993201986489e-62	2.11187560673295e-58	Mesenchyme	36.75
7	Ccna2	0.555453895688032	0.95	0.718	5.50341616318641e-57	1.12847548426137e-52	Mesenchyme	36.75
7	Nasp	0.533612262790625	1	0.976	1.70221470524342e-61	3.49039125310162e-57	Mesenchyme	36.75
7	H2afz	0.531116600352985	1	0.996	3.21689187987425e-68	6.59623679968215e-64	Mesenchyme	36.75
7	Cdkn3	0.523295351059618	0.774	0.379	4.08145151547601e-84	8.36901633248357e-80	Mesenchyme	36.75
7	Tuba1a	0.517492500096597	0.995	0.939	2.06605328451997e-34	4.23644225990819e-30	Mesenchyme	36.75
7	Hmmr	0.494530256877465	0.856	0.591	2.90276825316142e-41	5.95212630310748e-37	Mesenchyme	36.75
7	Cd24a	0.491092066025204	0.987	0.92	1.44312306476992e-37	2.95912384431071e-33	Mesenchyme	36.75
7	Hsp90b1	0.486378150231446	1	0.99	7.25656267591042e-55	1.48795817669543e-50	Mesenchyme	36.75
7	H2afx	0.47464153826584	0.995	0.944	8.7620221956342e-49	1.79665265121479e-44	Mesenchyme	36.75
7	Hmgb2	0.453495296004059	1	1	2.87636974744929e-95	5.89799616714477e-91	Mesenchyme	36.75
7	Lmnb1	0.4481470194536	0.979	0.919	9.70579167291237e-50	1.99017258253068e-45	Mesenchyme	36.75
7	Hist1h4i	0.426386278583225	0.538	0.161	1.92504566725432e-91	3.94730614070498e-87	Mesenchyme	36.75
7	Sfpq	0.418516601206672	0.976	0.937	4.0658930770502e-34	8.33711375449143e-30	Mesenchyme	36.75
7	Morf4l2	0.409726341689673	0.995	0.947	3.44420784667443e-49	7.06234818960593e-45	Mesenchyme	36.75
7	Cacybp	0.407396618783314	0.992	0.982	7.0884952585107e-48	1.45349595275762e-43	Mesenchyme	36.75
7	Ccnb1	0.402033441815492	0.948	0.644	6.15480928646492e-53	1.26204364418963e-48	Mesenchyme	36.75
7	Top1	0.400259994601161	0.995	0.98	1.56574106003577e-45	3.21055204360334e-41	Mesenchyme	36.75
7	Vbp1	0.400094137761579	0.961	0.868	2.39588129647141e-49	4.91275459841462e-45	Mesenchyme	36.75
7	Cenpw	0.395116916721519	0.992	0.931	5.98048448553286e-41	1.22629834375851e-36	Mesenchyme	36.75
7	Pimreg	0.385969964422145	0.782	0.508	4.56009351213869e-39	9.35047174664039e-35	Mesenchyme	36.75
7	2610318N02Rik	0.374323656437867	0.85	0.668	2.89683531283736e-41	5.93996080897301e-37	Mesenchyme	36.75
7	Ezh2	0.362374875768233	0.976	0.917	5.69036968563012e-30	1.16681030403846e-25	Mesenchyme	36.75
7	Rtn4	0.35875366717416	0.995	0.968	8.83427811242308e-37	1.81146872695235e-32	Mesenchyme	36.75
7	Cdca3	0.349252522963409	0.871	0.621	6.70806149054528e-40	1.37548800863631e-35	Mesenchyme	36.75
7	Hmgb1	0.346892326534371	1	0.997	6.18441832177584e-46	1.26811497688014e-41	Mesenchyme	36.75
7	Exosc8	0.346222627601512	0.974	0.92	1.72971877736197e-34	3.54678835298072e-30	Mesenchyme	36.75
7	Kif20a	0.333592450208984	0.693	0.419	9.73078915831137e-39	1.99529831691175e-34	Mesenchyme	36.75
7	Sumo1	0.331517401355671	0.995	0.982	1.66232773745747e-38	3.40860302565655e-34	Mesenchyme	36.75
7	Anp32b	0.326578200627703	1	0.999	2.90923125258075e-49	5.96537868341683e-45	Mesenchyme	36.75
7	Pnn	0.325981329671604	0.979	0.953	4.87463116512887e-24	9.99543120409675e-20	Mesenchyme	36.75
7	Vim	0.325507761487874	0.997	0.962	3.20908338074262e-17	6.58022547221273e-13	Mesenchyme	36.75
7	Snhg4	0.32547459106982	0.766	0.603	2.10122677841193e-31	4.30856550913367e-27	Mesenchyme	36.75
7	Rdx	0.325095211111365	0.992	0.978	2.26489902307458e-18	4.64417544681442e-14	Mesenchyme	36.75
7	Ddx39	0.324519957033713	0.976	0.946	3.3487864173313e-32	6.86668654873783e-28	Mesenchyme	36.75
7	Anp32e	0.324155616080996	0.984	0.955	3.31379652938593e-29	6.79493978350585e-25	Mesenchyme	36.75
7	Psmc6	0.319668634992308	0.987	0.969	1.71707969820962e-35	3.52087192117882e-31	Mesenchyme	36.75
7	Rangap1	0.319181907917898	0.866	0.672	9.76854127180304e-34	2.00303938778321e-29	Mesenchyme	36.75
7	Cenpe	0.316361735198147	0.798	0.667	5.47302284091269e-21	1.12224333352915e-16	Mesenchyme	36.75
7	Hspd1	0.313582368199369	0.997	0.994	5.07745559216419e-35	1.04113226917327e-30	Mesenchyme	36.75
7	Hmga2	0.311621595642155	0.99	0.915	1.93511976659584e-18	3.96796308140478e-14	Mesenchyme	36.75
7	Zfp326	0.309807544684192	0.919	0.847	6.77827705635275e-28	1.38988571040513e-23	Mesenchyme	36.75
7	Fubp1	0.308277460769961	1	0.972	4.36172812165386e-28	8.94372351345124e-24	Mesenchyme	36.75
7	Srsf7	0.308081620061683	0.997	0.979	5.8984373647585e-24	1.20947458164373e-19	Mesenchyme	36.75
7	Hist1h1c	0.302130328018042	0.588	0.432	3.64561629288663e-21	7.47533620856404e-17	Mesenchyme	36.75
7	Jpt1	0.302091735939994	1	0.975	9.56649796286233e-33	1.96161040728492e-28	Mesenchyme	36.75
7	2007-09-01	0.300090394105344	0.987	0.965	4.83076751148703e-28	9.90548878230415e-24	Mesenchyme	36.75
7	Sh3bgrl	0.298493824657406	0.879	0.736	2.05307543858585e-27	4.20983118682029e-23	Mesenchyme	36.75
7	Mest	0.297051173934848	0.753	0.719	8.89079967581625e-06	0.182305847352612	Mesenchyme	36.75
7	Strap	0.296989024922521	0.963	0.945	5.3556118227521e-28	1.09816820425532e-23	Mesenchyme	36.75
7	Ube2e3	0.296099543193154	0.971	0.943	9.47376822910055e-28	1.94259617537707e-23	Mesenchyme	36.75
7	Marcks	0.295819388257638	0.99	0.958	1.12409139524405e-22	2.30494940594793e-18	Mesenchyme	36.75
7	Fabp5	0.294230671212269	1	0.983	7.58617771209346e-19	1.55554573986476e-14	Mesenchyme	36.75
7	Ddx5	0.293790367478007	1	0.993	1.03830552263991e-31	2.12904547417313e-27	Mesenchyme	36.75
7	Dnaja1	0.290918997065659	1	0.985	7.50320843561924e-23	1.53853288972373e-18	Mesenchyme	36.75
7	Paip2	0.288664530805301	0.992	0.98	2.19716953022582e-31	4.50529612172805e-27	Mesenchyme	36.75
7	Nup37	0.288661921011307	0.869	0.797	1.30253273219172e-22	2.67084336735912e-18	Mesenchyme	36.75
7	Gcsh	0.285684972372737	0.961	0.906	3.11735506912329e-25	6.3921365692373e-21	Mesenchyme	36.75
7	Snrpa1	0.284818108228992	0.976	0.943	3.18324706223569e-23	6.52724810111429e-19	Mesenchyme	36.75
7	Zcrb1	0.283969481734503	0.966	0.924	7.73690241546101e-26	1.58645184029028e-21	Mesenchyme	36.75
7	Srsf3	0.283606021415307	1	0.988	1.00582069469918e-22	2.06243533448066e-18	Mesenchyme	36.75
7	Syncrip	0.282767846860784	0.984	0.939	1.27623667112074e-21	2.61692329413307e-17	Mesenchyme	36.75
7	Fh1	0.281573926487596	0.95	0.867	4.55244537616422e-23	9.33478924382473e-19	Mesenchyme	36.75
7	C1d	0.279918294471512	0.95	0.925	1.50402233457879e-24	3.08399779705381e-20	Mesenchyme	36.75
7	Ssb	0.27839370140192	0.997	0.991	2.13376030342491e-32	4.37527550217279e-28	Mesenchyme	36.75
7	Eif4g2	0.274536628139719	0.992	0.966	5.72007777245349e-18	1.17290194724159e-13	Mesenchyme	36.75
7	Hnrnpd	0.274494944738503	0.995	0.978	1.59336479039446e-20	3.26719450270385e-16	Mesenchyme	36.75
7	Ndn	0.271988160995544	0.924	0.87	3.49308883615156e-19	7.16257865852877e-15	Mesenchyme	36.75
7	Polr2m	0.269853703587189	0.979	0.949	8.65528743319671e-26	1.77476668817698e-21	Mesenchyme	36.75
7	Asf1a	0.269805638829999	0.919	0.883	4.23773128383069e-20	8.68946799749484e-16	Mesenchyme	36.75
7	Cdv3	0.269699918541156	0.992	0.971	1.66341051892483e-18	3.41082326905537e-14	Mesenchyme	36.75
7	Cpsf6	0.269381529713433	0.874	0.811	6.37870173056197e-22	1.30795278985173e-17	Mesenchyme	36.75
7	Tfg	0.268934707846714	0.856	0.785	2.75730412883088e-21	5.65385211616771e-17	Mesenchyme	36.75
7	Dancr	0.267426078330069	0.682	0.458	6.91026466624796e-34	1.41694976981414e-29	Mesenchyme	36.75
7	1110004F10Rik	0.266498454043285	0.99	0.946	3.81667703684423e-22	7.8260962640491e-18	Mesenchyme	36.75
7	Bzw1	0.262552695214706	1	0.986	1.48557314128685e-25	3.04616772620868e-21	Mesenchyme	36.75
7	Hnrnpu	0.261571483080341	0.997	0.991	2.97369460765372e-17	6.09756079299395e-13	Mesenchyme	36.75
7	Psma2	0.260507640794581	0.997	0.985	5.11983489877877e-27	1.04982214599459e-22	Mesenchyme	36.75
7	Hnrnph3	0.260113727747654	0.987	0.953	4.04993063562226e-21	8.30438276834345e-17	Mesenchyme	36.75
7	Kif23	0.259812486923806	0.638	0.424	1.03606942158452e-23	2.12446034895907e-19	Mesenchyme	36.75
7	Lsm5	0.258594901290438	0.997	0.979	2.22670024055873e-26	4.56584884326568e-22	Mesenchyme	36.75
7	Sptssa	0.258228116635309	0.937	0.863	5.20224016432153e-19	1.06671934569413e-14	Mesenchyme	36.75
7	Sarnp	0.257865850124235	0.979	0.948	4.79494605774628e-21	9.83203689140875e-17	Mesenchyme	36.75
7	Ptov1	0.256878103582643	0.955	0.876	1.88158768368196e-17	3.85819554538985e-13	Mesenchyme	36.75
7	Suclg1	0.256404031419916	0.987	0.946	1.97454397581925e-22	4.04880242241736e-18	Mesenchyme	36.75
7	Tpr	0.256377130099498	0.99	0.985	1.080057702835e-18	2.21465831966317e-14	Mesenchyme	36.75
7	Msx1	0.256188412442319	0.853	0.769	5.35578289463367e-08	0.00109820328254463	Mesenchyme	36.75
7	Knstrn	0.255524080721858	0.661	0.479	1.03742236209522e-23	2.12723455347625e-19	Mesenchyme	36.75
7	Pabpn1	0.255212496668554	0.99	0.954	3.77147387858077e-22	7.73340718802986e-18	Mesenchyme	36.75
7	Dazap1	0.254832548837058	0.963	0.926	1.50096380207327e-21	3.07772627615124e-17	Mesenchyme	36.75
7	Cbx3	0.254554098074396	0.99	0.967	6.70835583152406e-18	1.37554836325401e-13	Mesenchyme	36.75
7	Psmd4	0.254299205541559	0.997	0.977	1.05344706324259e-24	2.16009320317893e-20	Mesenchyme	36.75
7	Cks1b	0.253807779953105	0.992	0.974	8.75192451301597e-17	1.79458212139392e-12	Mesenchyme	36.75
7	H2afy2	0.253496233749762	0.929	0.871	4.27737985609836e-19	8.77076739492968e-15	Mesenchyme	36.75
7	Ran	0.251782333309395	1	0.998	8.20131284223392e-42	1.68167919830007e-37	Mesenchyme	36.75
7	Psma3	0.251543542635088	1	0.996	3.14235544712478e-32	6.44339984432936e-28	Mesenchyme	36.75
8	Ctla2a	2.78830185944797	0.695	0.036	0	0	Endothelium	67.86
8	Egfl7	2.06453577332738	1	0.795	1.43857748630907e-208	2.94980313567675e-204	Endothelium	67.86
8	Ramp2	1.91968313263899	0.978	0.314	5.37704444694112e-277	1.10256296384528e-272	Endothelium	67.86
8	Kdr	1.69157744035261	0.989	0.184	0	0	Endothelium	67.86
8	Gadd45g	1.62489874237252	0.984	0.627	9.05309821014283e-171	1.85633778798979e-166	Endothelium	67.86
8	Etv2	1.46832105451552	0.904	0.146	0	0	Endothelium	67.86
8	Lmo2	1.32289573957691	0.827	0.14	1.53185324816393e-289	3.14106508536014e-285	Endothelium	67.86
8	Igfbp4	1.26244785450386	1	0.83	7.95415256354769e-137	1.63099898315545e-132	Endothelium	67.86
8	Ecscr	1.21013241754139	0.816	0.139	2.03268226049415e-299	4.16801497514326e-295	Endothelium	67.86
8	Itm2a	1.18717086223139	0.981	0.686	3.30720767343543e-151	6.78142933437935e-147	Endothelium	67.86
8	Flt1	1.13027616036896	0.904	0.118	0	0	Endothelium	67.86
8	Hhex	1.1099621452752	0.882	0.111	0	0	Endothelium	67.86
8	Creg1	0.964094662299	0.992	0.815	3.10853361825835e-141	6.37404818423875e-137	Endothelium	67.86
8	F2r	0.961018758512067	0.898	0.358	2.04355711488415e-176	4.19031386406995e-172	Endothelium	67.86
8	Arpc3	0.940140805265325	1	0.972	7.88818944748261e-121	1.61747324620631e-116	Endothelium	67.86
8	Rspo3	0.938144353097125	0.766	0.313	7.57455501408733e-100	1.55316250563861e-95	Endothelium	67.86
8	Phlda1	0.932222482787121	0.945	0.606	6.24003892924462e-107	1.27951998244161e-102	Endothelium	67.86
8	Dusp2	0.919168974069204	0.777	0.103	0	0	Endothelium	67.86
8	Clic1	0.895662925302318	1	0.989	1.00027433841327e-153	2.05106253091641e-149	Endothelium	67.86
8	Inka1	0.877068366841961	0.931	0.344	3.23821452087211e-195	6.63995887504827e-191	Endothelium	67.86
8	Vim	0.826542192645339	1	0.962	6.26122354718608e-63	1.28386388835051e-58	Endothelium	67.86
8	Tspan18	0.817110581712619	0.871	0.284	5.12714369411006e-185	1.05132081447727e-180	Endothelium	67.86
8	Tal1	0.816525033738917	0.816	0.031	0	0	Endothelium	67.86
8	Cldn5	0.809726024283434	0.387	0.006	0	0	Endothelium	67.86
8	Rab11a	0.792101565183093	0.995	0.878	1.68495670485636e-114	3.45500372330798e-110	Endothelium	67.86
8	Msn	0.746227075658392	0.967	0.734	1.13026548875905e-100	2.31760938470043e-96	Endothelium	67.86
8	Esam	0.741714509777804	0.64	0.016	0	0	Endothelium	67.86
8	Pfn1	0.738778722633046	1	0.992	1.7809827142564e-144	3.65190505558275e-140	Endothelium	67.86
8	Igf2	0.731258281939155	0.995	0.865	4.50664038445671e-78	9.24086610832848e-74	Endothelium	67.86
8	Gngt2	0.726282931388133	0.89	0.364	1.92918175095164e-141	3.95578718032633e-137	Endothelium	67.86
8	Gm13889	0.726233512814356	0.602	0.065	1.75378449327093e-274	3.59613510345204e-270	Endothelium	67.86
8	Ets2	0.718081596510617	0.797	0.185	7.18651177470037e-218	1.47359423940231e-213	Endothelium	67.86
8	Jun	0.706227611649424	0.964	0.764	4.39854322213335e-63	9.01921287698443e-59	Endothelium	67.86
8	Klhl6	0.704276543971479	0.769	0.143	9.74661515593573e-245	1.99854343772462e-240	Endothelium	67.86
8	Rhoj	0.68976325289726	0.654	0.02	0	0	Endothelium	67.86
8	Prkar2b	0.675232596648783	0.832	0.333	5.85006432313537e-134	1.19955568945891e-129	Endothelium	67.86
8	Ccdc85b	0.668962084583748	0.915	0.694	2.32653465388043e-89	4.77055930778181e-85	Endothelium	67.86
8	Col4a1	0.667786234407309	0.915	0.493	9.22169541073463e-110	1.89090864397114e-105	Endothelium	67.86
8	Ifitm3	0.66350366021303	0.731	0.36	3.18832565153661e-63	6.53766174847581e-59	Endothelium	67.86
8	Ddah2	0.659324419374121	1	0.938	1.20002016896343e-94	2.46064135645952e-90	Endothelium	67.86
8	Klf7	0.651204501895736	0.816	0.364	8.87587906768322e-109	1.81999900282844e-104	Endothelium	67.86
8	Tnfaip2	0.635565248988462	0.654	0.028	0	0	Endothelium	67.86
8	Sptbn1	0.624630824645496	0.978	0.857	1.2752167706058e-63	2.6148319881272e-59	Endothelium	67.86
8	Cyp26a1	0.623172326672697	0.643	0.18	6.97906627601192e-112	1.43105753989624e-107	Endothelium	67.86
8	Arap3	0.615901247508252	0.799	0.076	0	0	Endothelium	67.86
8	Abi3	0.601436440082125	0.709	0.071	0	0	Endothelium	67.86
8	Tmem176b	0.601119584455044	0.964	0.763	1.01732433180716e-59	2.08602354237058e-55	Endothelium	67.86
8	Fli1	0.596632869430942	0.676	0.017	0	0	Endothelium	67.86
8	Rap1a	0.595597237337177	0.989	0.915	1.92143050913829e-90	3.93989325898806e-86	Endothelium	67.86
8	Calm1	0.589626289746641	1	0.995	2.93682869399921e-73	6.02196723704538e-69	Endothelium	67.86
8	Cbfa2t3	0.589517230597578	0.753	0.111	1.19364295083215e-272	2.44756487068132e-268	Endothelium	67.86
8	Elk3	0.587037879892106	0.797	0.168	1.36843224690091e-224	2.80597032227032e-220	Endothelium	67.86
8	Rap1b	0.583116452684609	0.986	0.853	7.32612575518788e-82	1.50222208610127e-77	Endothelium	67.86
8	Dad1	0.580323516608299	1	0.969	2.31014201459671e-76	4.73694620093055e-72	Endothelium	67.86
8	Rasgrp2	0.576015234141228	0.734	0.252	1.48139018871459e-109	3.03759058195926e-105	Endothelium	67.86
8	Ndufa8	0.560782493519874	0.997	0.961	2.06508279512775e-66	4.23445227140944e-62	Endothelium	67.86
8	Smagp	0.56004506333223	0.637	0.196	3.59152022249837e-101	7.36441221623291e-97	Endothelium	67.86
8	Rasip1	0.555880895825823	0.549	0.015	0	0	Endothelium	67.86
8	Ets1	0.553033826022664	0.72	0.162	1.39026326992226e-181	2.8507348349756e-177	Endothelium	67.86
8	Swap70	0.537818181677771	0.794	0.43	2.01115405034351e-73	4.12387138022936e-69	Endothelium	67.86
8	Cdh5	0.536745249520709	0.473	0.006	0	0	Endothelium	67.86
8	Notch1	0.529640978254985	0.797	0.277	1.43593759864553e-131	2.94439004602266e-127	Endothelium	67.86
8	Ppp1r15a	0.529370541191461	0.898	0.544	1.72720743799545e-87	3.54163885160968e-83	Endothelium	67.86
8	Cd81	0.526526867165702	1	0.988	1.52231651638696e-56	3.12151001685145e-52	Endothelium	67.86
8	Pomp	0.524394055562811	1	0.991	7.98924831854363e-95	1.63819536771737e-90	Endothelium	67.86
8	Sparc	0.523554589158435	0.978	0.902	5.13624424064707e-21	1.05318688154468e-16	Endothelium	67.86
8	Gng11	0.523200589623492	0.492	0.159	1.63121159943251e-71	3.34479938463637e-67	Endothelium	67.86
8	Fth1	0.522431058132367	1	0.999	5.83982390267985e-63	1.1974558912445e-58	Endothelium	67.86
8	Ctla2b	0.520825924685962	0.47	0.012	0	0	Endothelium	67.86
8	Car8	0.52008630078653	0.574	0.056	4.46404296944632e-279	9.15352010884969e-275	Endothelium	67.86
8	Sox7	0.516758536414456	0.668	0.012	0	0	Endothelium	67.86
8	Tpm3	0.515111604773502	0.995	0.96	2.22589747037258e-67	4.56420276299898e-63	Endothelium	67.86
8	Myo10	0.514706580072874	0.802	0.368	6.19732201192426e-91	1.27076087854507e-86	Endothelium	67.86
8	Tmsb4x	0.512396521649173	1	0.963	8.81652290221715e-28	1.80782802109963e-23	Endothelium	67.86
8	Hopx	0.505429881382212	0.387	0.087	2.75401534198722e-79	5.64710845874479e-75	Endothelium	67.86
8	Col4a2	0.502393680930058	0.876	0.405	6.35405222604948e-103	1.30289840895145e-98	Endothelium	67.86
8	Rbms1	0.502057305939668	0.992	0.88	1.66947675393486e-54	3.42326208394343e-50	Endothelium	67.86
8	Marcks	0.501935080363005	0.997	0.957	6.58809324153636e-52	1.35088851917703e-47	Endothelium	67.86
8	Selenop	0.50174032410764	0.621	0.197	5.11655032826177e-96	1.04914864481008e-91	Endothelium	67.86
8	Tmem176a	0.501682063056308	0.964	0.834	5.56775776917495e-39	1.14166873056932e-34	Endothelium	67.86
8	Slc25a5	0.498521948561315	0.995	0.945	1.37837334580354e-48	2.82635454557016e-44	Endothelium	67.86
8	Tuba1c	0.485373280904306	0.83	0.53	2.87568052306627e-48	5.89658291254738e-44	Endothelium	67.86
8	Mef2a	0.483318012915449	0.857	0.603	1.54678571543262e-49	3.1716841094946e-45	Endothelium	67.86
8	Sox17	0.476763349813848	0.615	0.099	8.10712795736862e-180	1.66236658765843e-175	Endothelium	67.86
8	Blvrb	0.476752961884159	0.97	0.858	1.62965199349467e-36	3.34160141266083e-32	Endothelium	67.86
8	Gmfg	0.473158193449538	0.701	0.321	3.05507844400472e-74	6.26443834943167e-70	Endothelium	67.86
8	Limd2	0.471852060443275	0.981	0.871	4.36818508229487e-49	8.95696351124564e-45	Endothelium	67.86
8	Exoc3l4	0.470076342892358	0.588	0.046	0	0	Endothelium	67.86
8	Cmas	0.466447274423926	0.901	0.699	2.73096551099339e-58	5.59984478029194e-54	Endothelium	67.86
8	Zfp711	0.464905338093837	0.629	0.092	5.21579871643407e-224	1.06949952680481e-219	Endothelium	67.86
8	Vat1	0.464706825052792	0.934	0.669	9.06571091209167e-59	1.8589240225244e-54	Endothelium	67.86
8	Sox18	0.461576896301935	0.445	0.008	0	0	Endothelium	67.86
8	Ier2	0.455923449779209	0.986	0.868	5.64458078634732e-48	1.15742129024052e-43	Endothelium	67.86
8	Zeb2	0.455482434628112	0.832	0.438	4.72081716620675e-75	9.68003559930695e-71	Endothelium	67.86
8	Tpm4	0.452573968746859	0.986	0.885	2.94381203519886e-50	6.03628657817525e-46	Endothelium	67.86
8	Slc27a3	0.447233141155726	0.975	0.892	4.37816816126075e-50	8.97743381466516e-46	Endothelium	67.86
8	Snx3	0.440009351688279	1	0.978	1.90525075048926e-57	3.90671666387822e-53	Endothelium	67.86
8	Upp1	0.434950798479694	0.613	0.218	8.87593199601975e-74	1.82000985578385e-69	Endothelium	67.86
8	Qk	0.43445512188937	0.967	0.842	9.10486149541224e-48	1.86695184963428e-43	Endothelium	67.86
8	Fzd10os	0.432133371352853	0.786	0.302	7.92119626213889e-107	1.62424129355158e-102	Endothelium	67.86
8	Ssu72	0.427234314855908	1	0.963	4.36632527287924e-61	8.95314997203889e-57	Endothelium	67.86
8	Dnaja1	0.426228100748111	1	0.985	2.46358574016815e-46	5.0515825602148e-42	Endothelium	67.86
8	Hmgcs1	0.424922701440122	0.962	0.855	7.21693534702803e-19	1.4798325929081e-14	Endothelium	67.86
8	Enc1	0.422171889341872	0.673	0.229	1.58649488989052e-98	3.25310777172051e-94	Endothelium	67.86
8	Plxnd1	0.421603161244257	0.522	0.058	2.56047407185542e-225	5.25025208433953e-221	Endothelium	67.86
8	Gata2	0.421147468806607	0.635	0.1	7.80204169153541e-208	1.59980864884934e-203	Endothelium	67.86
8	Prdx1	0.418163728770061	1	0.997	4.17678175085868e-60	8.56449098013572e-56	Endothelium	67.86
8	Ddah1	0.416860673879047	0.626	0.171	4.46852617604294e-118	9.16271292397605e-114	Endothelium	67.86
8	Cdk1	0.416711931945391	0.929	0.805	2.0831238924436e-20	4.2714455414556e-16	Endothelium	67.86
8	Arpc5	0.414149873595141	0.959	0.847	8.15596083487034e-45	1.67237976919016e-40	Endothelium	67.86
8	Fdps	0.408218811251354	0.986	0.899	8.64079858678042e-24	1.77179575021932e-19	Endothelium	67.86
8	Hmgcr	0.407461583352951	0.92	0.81	5.67468276221823e-24	1.16359370039285e-19	Endothelium	67.86
8	Ckb	0.406978065846004	0.706	0.356	1.02409036512436e-47	2.09989729368749e-43	Endothelium	67.86
8	Gclm	0.406268917409152	0.959	0.899	9.73897817698211e-32	1.99697747519018e-27	Endothelium	67.86
8	Selenok	0.405672645425684	0.997	0.958	6.05625397171547e-48	1.24183487690026e-43	Endothelium	67.86
8	Gabarapl1	0.398878682940925	0.896	0.668	1.38229087599848e-41	2.83438744123487e-37	Endothelium	67.86
8	Ppp1r2	0.398660757501723	0.959	0.86	8.04923615241694e-35	1.65049587305309e-30	Endothelium	67.86
8	Cd47	0.391307299068474	0.887	0.662	2.16117879259567e-41	4.43149711421742e-37	Endothelium	67.86
8	Tax1bp3	0.390618945361014	0.876	0.638	1.15092578187708e-45	2.35997331573896e-41	Endothelium	67.86
8	Galnt1	0.389244429230015	0.904	0.748	3.06099875342594e-38	6.27657794389989e-34	Endothelium	67.86
8	Ralb	0.38813750034605	0.896	0.688	6.66612792024414e-44	1.36688953004606e-39	Endothelium	67.86
8	Grap	0.38676263193834	0.505	0.011	0	0	Endothelium	67.86
8	Lyl1	0.385779493260259	0.569	0.014	0	0	Endothelium	67.86
8	Ubald2	0.385285393465509	0.973	0.898	1.40870393384081e-36	2.88854741634058e-32	Endothelium	67.86
8	Abhd17a	0.385136550090819	0.929	0.777	7.02046860594601e-40	1.43954708764923e-35	Endothelium	67.86
8	Mpzl1	0.384321037486762	0.92	0.75	2.83128467242669e-45	5.80554922081093e-41	Endothelium	67.86
8	Myzap	0.383796403255214	0.431	0.01	0	0	Endothelium	67.86
8	Eva1b	0.383626421838673	0.86	0.658	4.84468032210023e-33	9.93401700046652e-29	Endothelium	67.86
8	Tspan12	0.381556909429889	0.695	0.359	5.04655324026406e-53	1.03479574191615e-48	Endothelium	67.86
8	Crlf3	0.377226716333534	0.846	0.57	3.12281087271135e-52	6.40332369449462e-48	Endothelium	67.86
8	Sin3b	0.37652453334776	1	0.976	2.43057356267483e-47	4.98389109026474e-43	Endothelium	67.86
8	Nt5dc2	0.375596595184539	0.978	0.893	1.43912285845485e-34	2.95092142126166e-30	Endothelium	67.86
8	0610010K14Rik	0.374737513786605	0.981	0.934	2.22431305784811e-38	4.56095392511755e-34	Endothelium	67.86
8	Tln1	0.373347234246984	0.901	0.723	2.31730465773595e-42	4.75163320068757e-38	Endothelium	67.86
8	Gja4	0.372885995419336	0.418	0.013	0	0	Endothelium	67.86
8	Ccnd1	0.367993930007575	0.975	0.895	3.03395142528543e-18	6.22111739754778e-14	Endothelium	67.86
8	Fkbp1a	0.36608247374177	1	0.993	4.7555720899234e-50	9.75130057038792e-46	Endothelium	67.86
8	Prkar1a	0.365538465364	0.997	0.962	8.00962562393242e-42	1.64237373418734e-37	Endothelium	67.86
8	Ppp1r13b	0.364162117359207	0.665	0.165	2.55841988346128e-136	5.24603997103736e-132	Endothelium	67.86
8	Vps36	0.363243421186414	0.989	0.939	1.55602973757047e-42	3.19063897688825e-38	Endothelium	67.86
8	Anxa5	0.362437447985021	0.854	0.718	6.36449673075716e-23	1.30504005464176e-18	Endothelium	67.86
8	Arhgap31	0.362151242794697	0.56	0.077	2.86966870308171e-205	5.88425567566904e-201	Endothelium	67.86
8	Fn1	0.361941267136079	0.984	0.918	1.97498934549473e-29	4.04971565293695e-25	Endothelium	67.86
8	Acvrl1	0.35973347654425	0.541	0.097	3.98740943515715e-149	8.17618304678973e-145	Endothelium	67.86
8	Gipc1	0.35808396235801	0.94	0.742	1.31242581967294e-43	2.69112914323935e-39	Endothelium	67.86
8	Npl	0.357165304774959	0.503	0.109	4.15612860724878e-114	8.52214170916362e-110	Endothelium	67.86
8	Nrp2	0.356964635638991	0.599	0.202	1.89448853584125e-77	3.88464874274248e-73	Endothelium	67.86
8	Hdac7	0.356194732095265	0.687	0.219	3.21663570701729e-111	6.59571151723896e-107	Endothelium	67.86
8	Pea15a	0.354826638778004	0.769	0.405	8.22557463233388e-66	1.68665407836006e-61	Endothelium	67.86
8	Fstl1	0.353783166893854	0.934	0.796	1.50503739818161e-28	3.0860791849714e-24	Endothelium	67.86
8	Smarca2	0.349464423072625	0.75	0.411	1.40996031736946e-52	2.89112363076609e-48	Endothelium	67.86
8	Ywhab	0.347280736965451	1	0.972	7.78320913306754e-40	1.5959470327355e-35	Endothelium	67.86
8	Rnd2	0.346015850045545	0.78	0.632	2.32275194991754e-16	4.76280287330592e-12	Endothelium	67.86
8	Tek	0.345888019409092	0.456	0.012	0	0	Endothelium	67.86
8	Car2	0.343923260309374	0.604	0.218	1.15837371083696e-62	2.37524529407119e-58	Endothelium	67.86
8	Arpc2	0.341591973987886	1	0.986	4.13989270900798e-40	8.48884999982086e-36	Endothelium	67.86
8	Rbm42	0.341538743833797	0.981	0.865	8.23029328986746e-40	1.68762163908732e-35	Endothelium	67.86
8	Ywhaz	0.341513241608661	1	0.982	1.62050461004772e-32	3.32284470290284e-28	Endothelium	67.86
8	C430049B03Rik	0.341187963896505	0.775	0.491	5.90116046029183e-34	1.21003295238284e-29	Endothelium	67.86
8	Rapgef5	0.339744624106258	0.525	0.058	1.60411739186445e-224	3.28924271201806e-220	Endothelium	67.86
8	Jpt1	0.339108659453958	1	0.975	6.69328372060096e-22	1.37245782690923e-17	Endothelium	67.86
8	Stmn1	0.338643188243878	0.995	0.957	8.23633256943481e-25	1.68885999336261e-20	Endothelium	67.86
8	Zfp706	0.335248642159762	1	0.976	7.26903381062035e-37	1.4905153828677e-32	Endothelium	67.86
8	Polg	0.333125273025547	0.761	0.45	1.44107464450204e-46	2.95492355855143e-42	Endothelium	67.86
8	Ica1	0.332947413911423	0.728	0.397	5.40930622976315e-53	1.10917824241293e-48	Endothelium	67.86
8	Lpar6	0.331769193647249	0.725	0.372	2.93635575213091e-53	6.02099746974443e-49	Endothelium	67.86
8	Ehd4	0.331468153653585	0.701	0.361	1.34819534338803e-53	2.76447455161715e-49	Endothelium	67.86
8	Grrp1	0.330641233699266	0.646	0.312	1.46382993415846e-51	3.00158327999192e-47	Endothelium	67.86
8	Mfge8	0.330360958517115	0.926	0.798	2.54674204183624e-26	5.22209455678521e-22	Endothelium	67.86
8	Kdelr2	0.330224094632541	0.997	0.959	2.31595983753077e-29	4.74887564685684e-25	Endothelium	67.86
8	Jak1	0.330073786397324	0.805	0.483	4.74946132746401e-52	9.73877045196495e-48	Endothelium	67.86
8	Mtdh	0.329860395481445	0.992	0.96	3.98650467366821e-32	8.17432783335666e-28	Endothelium	67.86
8	Flt4	0.32931982245058	0.442	0.02	0	0	Endothelium	67.86
8	Litaf	0.329174116678584	0.698	0.419	3.48900365583081e-37	7.15420199628108e-33	Endothelium	67.86
8	Timm10b	0.328892833103536	0.992	0.92	1.41037888318975e-29	2.89198189998059e-25	Endothelium	67.86
8	Trim24	0.327654026133616	0.838	0.642	2.74745322637245e-32	5.6336528406767e-28	Endothelium	67.86
8	Gnai2	0.325876492055619	0.997	0.992	2.8429221784867e-32	5.82941192698697e-28	Endothelium	67.86
8	Cfl1	0.325392902262181	1	0.992	6.74899890575977e-38	1.38388222562604e-33	Endothelium	67.86
8	Bnip2	0.324474652100435	0.915	0.712	2.94026029806374e-42	6.0290037411797e-38	Endothelium	67.86
8	Iqgap2	0.324259085247659	0.613	0.229	7.77980922220193e-72	1.5952498810125e-67	Endothelium	67.86
8	Csgalnact1	0.322071614717372	0.53	0.03	0	0	Endothelium	67.86
8	Gad2	0.322013842031553	0.448	0.082	5.75170276367423e-116	1.1793866516914e-111	Endothelium	67.86
8	Rac1	0.321930595516552	1	0.985	6.73596984962675e-43	1.38121061766597e-38	Endothelium	67.86
8	Sgk1	0.321584138799097	0.426	0.07	3.61818855114052e-122	7.41909562411364e-118	Endothelium	67.86
8	Pnp	0.321559391719706	0.909	0.782	1.4585152103919e-23	2.99068543890859e-19	Endothelium	67.86
8	Afap1l1	0.321247317507222	0.473	0.08	1.71940094147038e-136	3.52563163048501e-132	Endothelium	67.86
8	Ago2	0.320153655358152	0.929	0.757	5.61813426969321e-30	1.15199843200059e-25	Endothelium	67.86
8	Sdcbp	0.318812897966233	0.948	0.788	2.84388516822926e-35	5.8313865374541e-31	Endothelium	67.86
8	Lat	0.312818534059456	0.481	0.077	3.61185507745563e-145	7.40610883632277e-141	Endothelium	67.86
8	Top1	0.310674682931234	0.997	0.98	1.11138438267257e-22	2.2788936766701e-18	Endothelium	67.86
8	Idi1	0.309039378466192	0.94	0.819	1.52418612481804e-17	3.1253436489394e-13	Endothelium	67.86
8	Gimap9	0.304677710980016	0.464	0.106	1.39605957575973e-96	2.86262016009533e-92	Endothelium	67.86
8	Npm3	0.30446316959665	0.995	0.964	2.99286316037311e-31	6.13686591034507e-27	Endothelium	67.86
8	Ralgps2	0.30422265544453	0.805	0.578	4.30992025566992e-34	8.83749148425117e-30	Endothelium	67.86
8	Gm266	0.302765940276518	0.547	0.103	2.77721048323995e-141	5.69467009588352e-137	Endothelium	67.86
8	Edil3	0.302445447699146	0.489	0.063	2.39458767361618e-180	4.91010202474998e-176	Endothelium	67.86
8	Ptpre	0.302091777354523	0.593	0.22	1.29861873326012e-63	2.66281771254988e-59	Endothelium	67.86
8	Rcsd1	0.299436401023879	0.585	0.18	3.54011147143649e-85	7.25899857218052e-81	Endothelium	67.86
8	Clta	0.299255252008945	1	0.992	8.19225280143852e-35	1.67982143693497e-30	Endothelium	67.86
8	Rnf138	0.297076576036545	0.92	0.728	8.55024422126161e-35	1.75322757756969e-30	Endothelium	67.86
8	Icam2	0.296970415991473	0.354	0.004	0	0	Endothelium	67.86
8	Pgk1	0.295917465377633	1	0.997	9.71475732394177e-16	1.99201098927426e-11	Endothelium	67.86
8	Rcn1	0.295584134515269	0.981	0.878	2.22928509270613e-24	4.57114908259393e-20	Endothelium	67.86
8	Dusp3	0.293628793759886	0.547	0.152	1.33412546947523e-89	2.73562427515896e-85	Endothelium	67.86
8	Ppp1r11	0.293054363640965	0.967	0.898	3.67779303238444e-23	7.54131461290429e-19	Endothelium	67.86
8	Sh3bgrl3	0.291376318665129	1	0.99	8.70195087866887e-29	1.78433502767105e-24	Endothelium	67.86
8	Plvap	0.29098489518422	0.497	0.114	1.73575814488903e-99	3.55917207609495e-95	Endothelium	67.86
8	Srm	0.289849557588654	0.975	0.898	3.14886737752261e-19	6.45675255761012e-15	Endothelium	67.86
8	Capns1	0.289277611915296	0.973	0.936	1.11832676083447e-25	2.29312902309107e-21	Endothelium	67.86
8	Sptan1	0.289241094579364	0.871	0.65	4.94633371078425e-29	1.01424572739631e-24	Endothelium	67.86
8	Scarf1	0.28894809802287	0.495	0.093	1.24580239191514e-129	2.554517804622e-125	Endothelium	67.86
8	Hspa14	0.288673950453622	0.995	0.98	6.23614258894785e-31	1.27872103786376e-26	Endothelium	67.86
8	Tspan9	0.287932471693259	0.728	0.384	1.16338534903347e-50	2.38552165819313e-46	Endothelium	67.86
8	Zfp710	0.285333341224722	0.621	0.302	1.9038543738019e-48	3.90385339348079e-44	Endothelium	67.86
8	Fam122b	0.283107843624169	0.777	0.585	2.21586584109286e-24	4.54363290716092e-20	Endothelium	67.86
8	Actr2	0.282039009392585	0.959	0.814	8.01795294654175e-28	1.64408125168839e-23	Endothelium	67.86
8	Fscn1	0.281967459451049	0.984	0.93	7.50980349221739e-25	1.53988520607918e-20	Endothelium	67.86
8	Cmtm3	0.281288005975852	0.788	0.511	1.45780553153538e-37	2.9892302424133e-33	Endothelium	67.86
8	Csnk2b	0.280464535390157	0.962	0.878	6.69592047912697e-29	1.37299849424499e-24	Endothelium	67.86
8	Naa38	0.279688053246652	0.934	0.827	1.55435760749917e-27	3.18721027417705e-23	Endothelium	67.86
8	BC028528	0.27791314657447	0.429	0.131	8.04540043247141e-60	1.64970935867826e-55	Endothelium	67.86
8	Vasp	0.277794985871826	0.791	0.533	2.66342563388609e-35	5.46135426228343e-31	Endothelium	67.86
8	Rhoc	0.273839647982968	0.923	0.806	1.37244482451724e-16	2.81419811267259e-12	Endothelium	67.86
8	Rnasek	0.273285628941526	0.978	0.898	2.17644598351629e-23	4.46280248920016e-19	Endothelium	67.86
8	Nrgn	0.272759346481883	0.445	0.053	3.74464368066751e-176	7.67839186720872e-172	Endothelium	67.86
8	Cdc42	0.272736029093223	1	0.99	6.30552421127164e-35	1.29294773952125e-30	Endothelium	67.86
8	Snx9	0.272390637791572	0.695	0.399	1.41456433377551e-41	2.90056416640668e-37	Endothelium	67.86
8	Orai1	0.271499507549191	0.646	0.285	9.80332974643208e-56	2.0101727645059e-51	Endothelium	67.86
8	Nid1	0.270483615998967	0.56	0.254	1.74935653954134e-43	3.58705558432952e-39	Endothelium	67.86
8	Mcm3	0.270404420574351	0.97	0.904	4.74972363905411e-21	9.73930832188045e-17	Endothelium	67.86
8	Plk2	0.269083995301402	0.687	0.468	3.25390637887803e-23	6.67213502988939e-19	Endothelium	67.86
8	Rasgrp3	0.268898652081914	0.338	0.025	1.22753800877826e-185	2.51706668699981e-181	Endothelium	67.86
8	Utp11	0.268836952906475	0.989	0.944	5.34316483643169e-28	1.09561594971032e-23	Endothelium	67.86
8	Dysf	0.268623068274646	0.431	0.016	0	0	Endothelium	67.86
8	Tacc1	0.267963814791243	0.739	0.492	1.38473816266962e-29	2.83940560255406e-25	Endothelium	67.86
8	Esd	0.26792579978226	0.997	0.968	5.3805670950734e-20	1.1032852828448e-15	Endothelium	67.86
8	Zeb1	0.267071600184939	0.67	0.427	2.23776591170381e-29	4.58853900194866e-25	Endothelium	67.86
8	Txn1	0.26682521736543	1	0.998	1.16150442211034e-34	2.38166481753725e-30	Endothelium	67.86
8	Hmox1	0.266648298066931	0.904	0.781	5.62221896822922e-19	1.1528359994354e-14	Endothelium	67.86
8	Macf1	0.266290498349262	0.874	0.726	1.54364638519074e-20	3.1652469128336e-16	Endothelium	67.86
8	Ucn	0.26391798277554	0.187	0.005	2.85439610708843e-167	5.85293921758482e-163	Endothelium	67.86
8	Rbms2	0.26240046217717	0.824	0.581	1.29091600876415e-32	2.64702327597088e-28	Endothelium	67.86
8	Xpnpep1	0.262368749178491	0.912	0.733	5.63101062052586e-29	1.15463872773883e-24	Endothelium	67.86
8	Trp53i11	0.262246105832729	0.525	0.213	1.30500976688862e-46	2.67592252700511e-42	Endothelium	67.86
8	Zfpm1	0.261711682500831	0.75	0.451	1.0483447467498e-36	2.14963090321047e-32	Endothelium	67.86
8	5033406O09Rik	0.261527648508241	0.497	0.072	2.58743124267936e-164	5.30552776311403e-160	Endothelium	67.86
8	Creb3l2	0.259251464758296	0.569	0.232	5.19780529733745e-56	1.06580997621904e-51	Endothelium	67.86
8	Cdc42se1	0.259117179866789	0.838	0.616	5.3153332024426e-30	1.08990907316085e-25	Endothelium	67.86
8	Myo18a	0.258603446096698	0.591	0.227	1.30311807515624e-63	2.67204361310787e-59	Endothelium	67.86
8	Csnk1e	0.257958102418662	0.926	0.818	8.35493261478457e-23	1.71317893266158e-18	Endothelium	67.86
8	Ipo11	0.257268405689379	0.692	0.503	4.35659887425801e-21	8.93320599166604e-17	Endothelium	67.86
8	Slc3a2	0.256787105677017	0.964	0.918	2.44617000022662e-13	5.01587158546469e-09	Endothelium	67.86
8	Hapln1	0.256638755729127	0.239	0.034	1.08008214181782e-77	2.21470843179745e-73	Endothelium	67.86
8	Arpc5l	0.256616833108182	0.948	0.876	1.54772823781033e-23	3.17361675163008e-19	Endothelium	67.86
8	Crlf2	0.256094255651148	0.832	0.624	1.34902937703009e-22	2.76618473760019e-18	Endothelium	67.86
8	Cltc	0.255396302217231	0.959	0.842	6.63563998505447e-23	1.36063797893542e-18	Endothelium	67.86
8	Srxn1	0.253167483747024	0.558	0.352	3.39593947934624e-21	6.96337390239946e-17	Endothelium	67.86
8	Tlnrd1	0.252389092241313	0.555	0.195	5.07278652013607e-67	1.0401748759539e-62	Endothelium	67.86
8	Psmd8	0.251648563050451	0.997	0.982	3.8531143914124e-26	7.90081105959113e-22	Endothelium	67.86
8	Srgap1	0.250960261207554	0.651	0.332	3.38981705758017e-40	6.95081987656815e-36	Endothelium	67.86
9	Hoxaas3	1.51596564481989	0.758	0.186	2.69253393375798e-173	5.52104083117074e-169	Pharyngeal mesoderm	36.9
9	Pclaf	0.878971188519889	1	0.892	1.61133372523937e-106	3.30403980360334e-102	Pharyngeal mesoderm	36.9
9	Hoxc8	0.801495470195416	0.524	0.087	1.40245444149133e-152	2.87573283227797e-148	Pharyngeal mesoderm	36.9
9	Hoxb5os	0.790808539141403	0.642	0.117	3.49687021621556e-182	7.17033237835001e-178	Pharyngeal mesoderm	36.9
9	Hist1h2ap	0.790034004809602	0.961	0.681	1.83121690247168e-80	3.75491025851818e-76	Pharyngeal mesoderm	36.9
9	Hoxb8	0.682909327423344	0.701	0.25	3.22403022648431e-99	6.61087397940609e-95	Pharyngeal mesoderm	36.9
9	Hist1h1b	0.679778517509906	0.842	0.536	8.46663496871458e-51	1.73608350033492e-46	Pharyngeal mesoderm	36.9
9	Mdk	0.675743417621734	1	0.997	8.52533153025049e-98	1.74811923027786e-93	Pharyngeal mesoderm	36.9
9	Rspo3	0.664053884561668	0.552	0.325	2.70517468267111e-25	5.54696068681712e-21	Pharyngeal mesoderm	36.9
9	Rrm2	0.617339457661052	0.983	0.828	2.49296254864456e-58	5.11181970599568e-54	Pharyngeal mesoderm	36.9
9	Hoxc9	0.575863940971921	0.442	0.083	4.07399008069598e-111	8.35371666046711e-107	Pharyngeal mesoderm	36.9
9	H2afy	0.573103948606653	0.994	0.943	7.75832520320772e-73	1.59084458291774e-68	Pharyngeal mesoderm	36.9
9	Hist1h1e	0.563944248932786	0.893	0.641	1.44913717356967e-52	2.97145577440461e-48	Pharyngeal mesoderm	36.9
9	Sms	0.545479427255438	0.986	0.862	1.96380962416346e-64	4.02679163434717e-60	Pharyngeal mesoderm	36.9
9	Dut	0.538335023682877	1	0.975	4.04785757758072e-76	8.30013196282926e-72	Pharyngeal mesoderm	36.9
9	Gm45889	0.526881685730851	0.749	0.482	2.37900727656698e-40	4.8781544206006e-36	Pharyngeal mesoderm	36.9
9	Zfp503	0.519726168161546	0.783	0.392	2.64859709450203e-69	5.43094834227641e-65	Pharyngeal mesoderm	36.9
9	H2afz	0.505289934535084	1	0.996	7.01678216740881e-58	1.43879118342718e-53	Pharyngeal mesoderm	36.9
9	Fgf8	0.503049482971556	0.318	0.115	3.16840056396272e-32	6.49680535640555e-28	Pharyngeal mesoderm	36.9
9	Hoxd9	0.49799438673517	0.654	0.22	1.76962770424848e-90	3.6286216075615e-86	Pharyngeal mesoderm	36.9
9	Pcna	0.495165873848081	0.994	0.94	9.40550875681814e-62	1.92859957058556e-57	Pharyngeal mesoderm	36.9
9	Dhfr	0.481986872377628	0.975	0.876	1.05044332946021e-50	2.15393404705815e-46	Pharyngeal mesoderm	36.9
9	Dek	0.480385902183868	0.997	0.984	2.38793726790239e-67	4.89646536783385e-63	Pharyngeal mesoderm	36.9
9	Ptn	0.47071226422647	0.631	0.286	5.58123064979808e-59	1.1444313447411e-54	Pharyngeal mesoderm	36.9
9	Ccnd2	0.469918192400252	0.851	0.627	8.27235378775453e-32	1.69624614417907e-27	Pharyngeal mesoderm	36.9
9	Hoxa7	0.461598706750859	0.527	0.088	3.76024966344691e-152	7.71039193489788e-148	Pharyngeal mesoderm	36.9
9	Dctpp1	0.447614001549387	0.994	0.98	1.7507584069667e-56	3.58993011348522e-52	Pharyngeal mesoderm	36.9
9	Igdcc3	0.432542230495704	0.786	0.565	4.41063675959917e-34	9.04401067555809e-30	Pharyngeal mesoderm	36.9
9	Plgrkt	0.432328348360168	0.862	0.701	2.06592634394328e-39	4.2361819682557e-35	Pharyngeal mesoderm	36.9
9	Atad2	0.431824305606363	0.958	0.795	4.38056188358085e-36	8.98234214228254e-32	Pharyngeal mesoderm	36.9
9	Hoxa9	0.43165197834061	0.355	0.046	1.23777650611865e-121	2.53806072579628e-117	Pharyngeal mesoderm	36.9
9	Hoxb9	0.425205410173877	0.521	0.126	3.50790169468209e-104	7.19295242494562e-100	Pharyngeal mesoderm	36.9
9	Hoxa5	0.422438746890735	0.569	0.101	6.3899942159455e-155	1.31026831397963e-150	Pharyngeal mesoderm	36.9
9	Nasp	0.419388875063379	0.997	0.977	5.27452472936361e-39	1.08154129575601e-34	Pharyngeal mesoderm	36.9
9	Cdca7	0.416502347497594	0.972	0.885	7.68366738982408e-44	1.57553599828343e-39	Pharyngeal mesoderm	36.9
9	Dnajc9	0.4159568712998	0.992	0.936	5.37914038583579e-51	1.10299273611563e-46	Pharyngeal mesoderm	36.9
9	Ncl	0.415466553119761	1	0.999	3.23777641877075e-53	6.63906054668942e-49	Pharyngeal mesoderm	36.9
9	Mllt3	0.415268368118481	0.645	0.302	8.77545667474965e-58	1.79940739115742e-53	Pharyngeal mesoderm	36.9
9	Hspd1	0.413751065005191	1	0.994	1.01480012592864e-53	2.08084765821668e-49	Pharyngeal mesoderm	36.9
9	Hoxb4	0.413693202027137	0.727	0.388	6.15421421749551e-59	1.26192162529745e-54	Pharyngeal mesoderm	36.9
9	Supt16	0.409334928675908	0.997	0.956	2.98677027496517e-39	6.12437244881609e-35	Pharyngeal mesoderm	36.9
9	Hist1h2ae	0.408926098861	0.746	0.467	5.40873559824355e-41	1.10906123441984e-36	Pharyngeal mesoderm	36.9
9	Mcm7	0.396995999355489	0.994	0.916	4.54668133783479e-41	9.32297008323024e-37	Pharyngeal mesoderm	36.9
9	Sf3a3	0.396301712165539	0.986	0.934	1.19334001271038e-40	2.44694369606263e-36	Pharyngeal mesoderm	36.9
9	Rbp1	0.394127009456332	0.814	0.633	1.02725974085296e-21	2.106396098619e-17	Pharyngeal mesoderm	36.9
9	Nme1	0.393114762893791	1	0.987	5.8832493919515e-57	1.20636028781966e-52	Pharyngeal mesoderm	36.9
9	Dnmt1	0.390732013784821	0.941	0.801	3.15159342858318e-40	6.46234232530981e-36	Pharyngeal mesoderm	36.9
9	Tipin	0.390223682829398	0.989	0.924	6.14751541456296e-43	1.26054803575614e-38	Pharyngeal mesoderm	36.9
9	Hist1h4d	0.389849080447181	0.882	0.638	5.54587770569167e-43	1.13718222355208e-38	Pharyngeal mesoderm	36.9
9	Ranbp1	0.38969351353663	1	0.994	6.02379310057489e-61	1.23517877527288e-56	Pharyngeal mesoderm	36.9
9	Hoxc6	0.38652593241631	0.465	0.082	1.72749780320259e-122	3.54223424546692e-118	Pharyngeal mesoderm	36.9
9	Crabp2	0.386074679920508	0.606	0.281	2.35780484680797e-46	4.83467883837975e-42	Pharyngeal mesoderm	36.9
9	Greb1	0.382450807139192	0.575	0.398	7.30519461738771e-23	1.49793015629535e-18	Pharyngeal mesoderm	36.9
9	Mcm5	0.378958110352255	0.969	0.83	2.52154131345447e-43	5.17042046323839e-39	Pharyngeal mesoderm	36.9
9	Cenph	0.377861438833238	0.944	0.777	9.00537378453155e-38	1.84655189451819e-33	Pharyngeal mesoderm	36.9
9	Id2	0.377190819373266	0.958	0.877	2.3583000891603e-22	4.8356943328232e-18	Pharyngeal mesoderm	36.9
9	Rrm1	0.370069472730419	0.935	0.767	1.30251371466621e-41	2.67080437192306e-37	Pharyngeal mesoderm	36.9
9	G3bp2	0.361680778478037	0.975	0.929	3.11420105628194e-30	6.38566926590611e-26	Pharyngeal mesoderm	36.9
9	Rad51ap1	0.358063890826908	0.904	0.662	5.30343143695789e-38	1.08746861614821e-33	Pharyngeal mesoderm	36.9
9	Hist1h1a	0.358061656949908	0.732	0.475	1.48782421060953e-32	3.05078354385484e-28	Pharyngeal mesoderm	36.9
9	Clspn	0.351046836603906	0.831	0.629	5.26008888261256e-32	1.07858122537971e-27	Pharyngeal mesoderm	36.9
9	Tshz1	0.349343865285786	0.676	0.427	7.28368812116627e-35	1.49352024924514e-30	Pharyngeal mesoderm	36.9
9	Cdx2	0.343858711315887	0.549	0.357	5.15672277612807e-18	1.05738600524506e-13	Pharyngeal mesoderm	36.9
9	Nolc1	0.343439443294524	0.972	0.912	2.56576345272817e-29	5.26109795981911e-25	Pharyngeal mesoderm	36.9
9	Cbx5	0.339952622645923	1	0.972	3.02968433678097e-32	6.21236773256939e-28	Pharyngeal mesoderm	36.9
9	Chaf1b	0.333531866256186	0.87	0.69	1.04309453013927e-32	2.13886533405057e-28	Pharyngeal mesoderm	36.9
9	Hmga2	0.333224872344417	0.994	0.915	1.74766448241952e-20	3.58358602120123e-16	Pharyngeal mesoderm	36.9
9	T	0.332043821324831	0.346	0.092	6.98473979494411e-55	1.43222089495329e-50	Pharyngeal mesoderm	36.9
9	Gsta4	0.331088270517357	0.983	0.929	2.5428802459742e-28	5.2141759443701e-24	Pharyngeal mesoderm	36.9
9	Uhrf1	0.330011225445433	0.952	0.779	3.45888292237055e-29	7.09243943232081e-25	Pharyngeal mesoderm	36.9
9	Tcf4	0.329845338523164	0.865	0.732	2.60290412178384e-24	5.33725490171775e-20	Pharyngeal mesoderm	36.9
9	Psmc3ip	0.329255214083162	0.93	0.802	2.71837564294272e-34	5.57402925585405e-30	Pharyngeal mesoderm	36.9
9	Rad51	0.328979730104239	0.93	0.717	6.4969798440754e-36	1.33220571702766e-31	Pharyngeal mesoderm	36.9
9	Naaa	0.327828121724661	0.493	0.122	1.34117900510459e-91	2.75008754996696e-87	Pharyngeal mesoderm	36.9
9	Pabpn1	0.324598817658692	0.992	0.954	2.85969633738001e-31	5.86380733979771e-27	Pharyngeal mesoderm	36.9
9	Cenpw	0.320557833952439	0.977	0.932	1.48787970829954e-18	3.0508973418682e-14	Pharyngeal mesoderm	36.9
9	Esco2	0.320426838172145	0.862	0.573	6.20677001401143e-39	1.27269819137304e-34	Pharyngeal mesoderm	36.9
9	Srsf10	0.319492457004658	0.989	0.956	1.01341532656763e-33	2.07800812712693e-29	Pharyngeal mesoderm	36.9
9	Hpf1	0.319343250486779	0.992	0.937	3.2135316550034e-36	6.58934665858447e-32	Pharyngeal mesoderm	36.9
9	Hoxd8	0.316230694923272	0.501	0.14	1.71751398846142e-80	3.52176243334015e-76	Pharyngeal mesoderm	36.9
9	Hoxa3	0.315504253135502	0.549	0.161	2.5966832329766e-83	5.32449896921853e-79	Pharyngeal mesoderm	36.9
9	Psip1	0.310821271255521	0.992	0.958	2.42959668595102e-27	4.98188800454256e-23	Pharyngeal mesoderm	36.9
9	Slbp	0.310122079590782	0.98	0.931	5.43655914963785e-25	1.11476645363324e-20	Pharyngeal mesoderm	36.9
9	Gmnn	0.30998215229084	0.98	0.894	2.33506532213492e-27	4.78805144303765e-23	Pharyngeal mesoderm	36.9
9	Phgdh	0.309265393592939	0.885	0.81	6.50356898129571e-14	1.33355681961468e-09	Pharyngeal mesoderm	36.9
9	Psat1	0.307871272984615	0.831	0.706	5.84769710146203e-22	1.19907029065479e-17	Pharyngeal mesoderm	36.9
9	Hat1	0.306718804568632	0.986	0.964	1.47289834749254e-29	3.02017806153346e-25	Pharyngeal mesoderm	36.9
9	Cks1b	0.30611682952758	0.997	0.974	1.8369889917599e-29	3.76674592760367e-25	Pharyngeal mesoderm	36.9
9	Srsf3	0.305642170691247	1	0.988	1.57272521200541e-24	3.22487304721709e-20	Pharyngeal mesoderm	36.9
9	Dtl	0.303256538510571	0.831	0.623	1.26879237870958e-30	2.601658772544e-26	Pharyngeal mesoderm	36.9
9	Mat2a	0.302335141286762	0.975	0.904	8.26279904684888e-21	1.69428694455636e-16	Pharyngeal mesoderm	36.9
9	Srsf7	0.302136417088585	0.994	0.98	2.11599798570859e-24	4.33885386969547e-20	Pharyngeal mesoderm	36.9
9	Ung	0.301754324829717	0.786	0.619	1.23395394795812e-23	2.53022257028813e-19	Pharyngeal mesoderm	36.9
9	Hoxd4	0.300726190662337	0.558	0.171	6.13459158098014e-81	1.25789800367998e-76	Pharyngeal mesoderm	36.9
9	Dtymk	0.29984513988776	1	0.986	1.26884007718324e-33	2.60175657826422e-29	Pharyngeal mesoderm	36.9
9	Ctcf	0.297166160634497	0.958	0.871	4.10763666686814e-26	8.42270898541313e-22	Pharyngeal mesoderm	36.9
9	Spc24	0.29686733817856	0.986	0.869	3.40100578393304e-21	6.9737623599547e-17	Pharyngeal mesoderm	36.9
9	Hoxb3	0.296296858431028	0.538	0.251	4.12483786258808e-44	8.45798003723686e-40	Pharyngeal mesoderm	36.9
9	Slc38a1	0.295620196601336	0.865	0.729	7.94395659438016e-28	1.62890829967765e-23	Pharyngeal mesoderm	36.9
9	Lyar	0.294796097987694	0.994	0.966	1.03559265075589e-25	2.12348273037495e-21	Pharyngeal mesoderm	36.9
9	Hnrnpr	0.293925012099828	0.977	0.93	7.94258379138065e-27	1.6286268064226e-22	Pharyngeal mesoderm	36.9
9	Luc7l3	0.293461939284071	0.98	0.944	2.80976465563607e-23	5.76142242638177e-19	Pharyngeal mesoderm	36.9
9	Hnrnpa3	0.291884825221722	0.997	0.977	1.08943519736415e-16	2.23388687219518e-12	Pharyngeal mesoderm	36.9
9	Ssrp1	0.291605582983507	0.994	0.954	1.09113854421728e-26	2.23737958491754e-22	Pharyngeal mesoderm	36.9
9	Hells	0.288637182101392	0.958	0.883	6.1379137828905e-20	1.2585792211817e-15	Pharyngeal mesoderm	36.9
9	Mcm10	0.287771295916652	0.817	0.555	1.85417255314013e-34	3.80198082021384e-30	Pharyngeal mesoderm	36.9
9	Top2a	0.286629464791497	0.992	0.817	1.01172149563582e-21	2.07453492680125e-17	Pharyngeal mesoderm	36.9
9	Lig1	0.286159635952154	0.969	0.898	1.088311242456e-24	2.23158220265603e-20	Pharyngeal mesoderm	36.9
9	Cdk4	0.284318431299059	1	0.994	6.03539628906964e-37	1.23755800907373e-32	Pharyngeal mesoderm	36.9
9	Tle4	0.284210189812959	0.611	0.331	1.7450049049855e-34	3.57813255767277e-30	Pharyngeal mesoderm	36.9
9	AC160336.1	0.283810186677848	0.992	0.953	6.95290379085358e-19	1.42569292231453e-14	Pharyngeal mesoderm	36.9
9	Rpa2	0.283695867195193	0.887	0.77	3.31613744918412e-25	6.79973983955204e-21	Pharyngeal mesoderm	36.9
9	Nudt5	0.282644674009461	0.98	0.924	8.2190567712204e-27	1.68531759093874e-22	Pharyngeal mesoderm	36.9
9	Cops3	0.281386463515177	0.941	0.869	6.74977144507543e-26	1.38404063481272e-21	Pharyngeal mesoderm	36.9
9	Fubp1	0.281217351581688	0.997	0.972	2.67912204025242e-25	5.49353974353759e-21	Pharyngeal mesoderm	36.9
9	Lin28b	0.281050783873497	0.701	0.436	4.66176985079669e-33	9.55895907905862e-29	Pharyngeal mesoderm	36.9
9	Ppa1	0.280758322828417	0.966	0.887	3.56055964529575e-21	7.30092755267893e-17	Pharyngeal mesoderm	36.9
9	Snrnp40	0.278989774051578	0.963	0.906	1.17400894075618e-27	2.40730533302054e-23	Pharyngeal mesoderm	36.9
9	Lsm2	0.278247648093809	0.986	0.934	2.97782074711899e-21	6.10602144196748e-17	Pharyngeal mesoderm	36.9
9	Sox11	0.277569368101352	0.955	0.841	7.06549771053193e-17	1.44878030554457e-12	Pharyngeal mesoderm	36.9
9	Cfl1	0.277354151175739	1	0.992	3.16687164538711e-27	6.49367030886627e-23	Pharyngeal mesoderm	36.9
9	Gas1	0.275782365460907	0.558	0.358	1.51492532951303e-21	3.10635438816647e-17	Pharyngeal mesoderm	36.9
9	Sumo2	0.272885828972012	0.997	0.995	1.98721992707491e-39	4.07479446046709e-35	Pharyngeal mesoderm	36.9
9	Gm15050	0.271823474922442	0.532	0.225	2.17298797402308e-46	4.45571184073433e-42	Pharyngeal mesoderm	36.9
9	Pnn	0.271815589005779	0.992	0.952	4.51572359011683e-20	9.25949122153455e-16	Pharyngeal mesoderm	36.9
9	Cdc45	0.268833098285805	0.704	0.491	2.65350449857381e-27	5.44101097432559e-23	Pharyngeal mesoderm	36.9
9	Chchd1	0.268515750392898	1	0.975	5.01332141904178e-24	1.02798155697452e-19	Pharyngeal mesoderm	36.9
9	Wdr76	0.268215059975008	0.71	0.412	2.38568120140544e-40	4.89183930348186e-36	Pharyngeal mesoderm	36.9
9	Hnrnpab	0.267435667711102	1	0.991	2.2191393810428e-26	4.55034530082825e-22	Pharyngeal mesoderm	36.9
9	Rfc2	0.267334261873625	0.963	0.884	1.8239848452782e-23	3.74008092524295e-19	Pharyngeal mesoderm	36.9
9	H3f3a	0.267020647439605	1	0.999	1.20980188731563e-39	2.48069876994071e-35	Pharyngeal mesoderm	36.9
9	Ybx3	0.266765966661748	1	0.994	9.72035251763406e-24	1.99315828374086e-19	Pharyngeal mesoderm	36.9
9	Fabp5	0.26665510688556	0.997	0.983	2.10271385177491e-16	4.31161475306445e-12	Pharyngeal mesoderm	36.9
9	Tcof1	0.266249132992311	0.924	0.816	1.47186868732358e-21	3.01806674335701e-17	Pharyngeal mesoderm	36.9
9	Cycs	0.264935714319794	0.986	0.964	1.35915304613738e-19	2.7869433211047e-15	Pharyngeal mesoderm	36.9
9	Cox7a2	0.263493143464866	1	0.995	2.07647371543945e-14	4.25780935350859e-10	Pharyngeal mesoderm	36.9
9	Mcm4	0.263065253830568	0.946	0.866	7.74279832226436e-23	1.58766079598031e-18	Pharyngeal mesoderm	36.9
9	Lsm6	0.262524755758531	0.989	0.972	5.32780834323941e-29	1.09246710078124e-24	Pharyngeal mesoderm	36.9
9	Gins2	0.261948093883196	0.983	0.908	1.20406662052887e-19	2.46893860539444e-15	Pharyngeal mesoderm	36.9
9	Meis2	0.260651874191197	0.882	0.761	2.54899681299039e-15	5.22671796503679e-11	Pharyngeal mesoderm	36.9
9	Rfc4	0.258855480464667	0.986	0.904	3.21836895182852e-20	6.59926553572439e-16	Pharyngeal mesoderm	36.9
9	Cuta	0.258580640580234	0.961	0.921	1.26065807746933e-20	2.58497938785087e-16	Pharyngeal mesoderm	36.9
9	Rbbp4	0.257866691885003	0.992	0.973	1.83949058623465e-26	3.77187544707416e-22	Pharyngeal mesoderm	36.9
9	Kcnq1ot1	0.257296213393131	0.921	0.867	2.82008421469018e-10	5.78258268222222e-06	Pharyngeal mesoderm	36.9
9	Cacybp	0.256673257466677	1	0.982	2.50288214188076e-19	5.1321598319265e-15	Pharyngeal mesoderm	36.9
9	Meaf6	0.256575377216416	0.873	0.717	5.75665548450245e-24	1.18040220709723e-19	Pharyngeal mesoderm	36.9
9	Limch1	0.256381592385889	0.53	0.33	5.46084976508362e-20	1.1197472443304e-15	Pharyngeal mesoderm	36.9
9	Orc6	0.255606284150983	0.972	0.932	1.91117721324607e-20	3.91886887576107e-16	Pharyngeal mesoderm	36.9
9	Nop56	0.255489017099172	0.989	0.937	5.01058758072078e-19	1.0274209834268e-14	Pharyngeal mesoderm	36.9
9	Ppil1	0.254584759553416	0.941	0.86	1.93470118697194e-19	3.96710478388596e-15	Pharyngeal mesoderm	36.9
9	Dscc1	0.253978395612259	0.814	0.619	5.63708025714115e-22	1.15588330672679e-17	Pharyngeal mesoderm	36.9
9	Etv4	0.253714005245366	0.597	0.362	8.77676163774484e-28	1.79967497381958e-23	Pharyngeal mesoderm	36.9
9	Hotairm1	0.25335537515505	0.642	0.416	7.27998426171202e-24	1.49276077286405e-19	Pharyngeal mesoderm	36.9
9	Crabp1	0.253157929620315	0.58	0.47	4.10634422123029e-09	8.42005882563272e-05	Pharyngeal mesoderm	36.9
9	Ifitm2	0.250753748903919	1	0.974	2.18505234806756e-11	4.48044983971254e-07	Pharyngeal mesoderm	36.9
9	Msi2	0.250680557125309	0.738	0.629	7.34038025333467e-14	1.50514497094627e-09	Pharyngeal mesoderm	36.9
9	Grb10	0.250618546732588	0.913	0.817	6.60789680553177e-13	1.35494923997429e-08	Pharyngeal mesoderm	36.9
10	Hoxaas3	1.10653207667131	0.62	0.195	4.82692886550416e-92	9.89761763871628e-88	Pharyngeal mesoderm	38.86
10	Ccnd2	0.983397065959205	0.892	0.626	5.36375221677089e-72	1.09983739204887e-67	Pharyngeal mesoderm	38.86
10	Hoxc8	0.674581910079545	0.44	0.093	6.38515298404808e-92	1.30927561937906e-87	Pharyngeal mesoderm	38.86
10	Mdk	0.655225573234302	1	0.997	8.54979467355963e-75	1.7531353978134e-70	Pharyngeal mesoderm	38.86
10	Sct	0.653463015039336	0.557	0.449	5.96582165499735e-12	1.22329173035721e-07	Pharyngeal mesoderm	38.86
10	Hoxb5os	0.592036261996283	0.506	0.126	2.88008462389999e-91	5.90561352130693e-87	Pharyngeal mesoderm	38.86
10	Fgf8	0.575082316283222	0.325	0.115	8.02632581525903e-33	1.64579810841886e-28	Pharyngeal mesoderm	38.86
10	Crabp2	0.550049578608136	0.569	0.284	4.3351021263415e-43	8.88912691006326e-39	Pharyngeal mesoderm	38.86
10	Rspo3	0.546930846704853	0.431	0.332	7.66988400884823e-08	0.00157270971601433	Pharyngeal mesoderm	38.86
10	Hoxb8	0.498735767585113	0.554	0.259	4.26101970356644e-46	8.73722090216298e-42	Pharyngeal mesoderm	38.86
10	Mllt3	0.476650356290447	0.614	0.304	9.9068773403241e-53	2.03140519863346e-48	Pharyngeal mesoderm	38.86
10	Cdx2	0.425980516469865	0.572	0.357	3.4461226666355e-25	7.06627452793609e-21	Pharyngeal mesoderm	38.86
10	Hoxc9	0.421246770049294	0.355	0.089	1.22323847831854e-58	2.50825049979216e-54	Pharyngeal mesoderm	38.86
10	Mt1	0.421155661360876	0.916	0.892	3.96277770444482e-05	0.81256756829641	Pharyngeal mesoderm	38.86
10	Hoxc6	0.412532703415374	0.416	0.086	1.04477231936785e-89	2.14230564086379e-85	Pharyngeal mesoderm	38.86
10	Id1	0.410703231807076	0.967	0.935	5.45873497989983e-15	1.11931360762846e-10	Pharyngeal mesoderm	38.86
10	H2afy	0.40355930991234	0.982	0.944	9.38274925701788e-37	1.92393273515152e-32	Pharyngeal mesoderm	38.86
10	Gsta4	0.401195417468862	0.973	0.93	8.56223646640536e-30	1.75568658743642e-25	Pharyngeal mesoderm	38.86
10	Ptn	0.399840563341853	0.461	0.296	2.08038383200909e-17	4.26582704753465e-13	Pharyngeal mesoderm	38.86
10	Plgrkt	0.396429587380007	0.834	0.703	3.14938755145023e-31	6.4578191742487e-27	Pharyngeal mesoderm	38.86
10	Zfp503	0.389706877629192	0.639	0.401	7.0113815695078e-31	1.43768379082757e-26	Pharyngeal mesoderm	38.86
10	Ifitm2	0.388920583991071	0.994	0.975	3.89168517765233e-19	7.9799004567761e-15	Pharyngeal mesoderm	38.86
10	Arpc1b	0.386512416036449	0.955	0.943	7.50847457377501e-11	1.53961271135257e-06	Pharyngeal mesoderm	38.86
10	Hoxb9	0.38440242310341	0.37	0.135	2.62001756251646e-39	5.37234601194001e-35	Pharyngeal mesoderm	38.86
10	Hoxd9	0.382750157973838	0.584	0.225	1.49353381558187e-58	3.06249108885063e-54	Pharyngeal mesoderm	38.86
10	Hoxa7	0.376045516631191	0.37	0.098	1.65348650983384e-58	3.39047408841429e-54	Pharyngeal mesoderm	38.86
10	T	0.375193501829059	0.295	0.096	1.54114467365452e-34	3.1601171533286e-30	Pharyngeal mesoderm	38.86
10	Grcc10	0.370707021418737	1	0.981	1.16385575711985e-32	2.38648622997424e-28	Pharyngeal mesoderm	38.86
10	Hoxa9	0.366389873740874	0.262	0.052	4.3633159488261e-55	8.94697935306792e-51	Pharyngeal mesoderm	38.86
10	Msx1	0.359670733394562	0.837	0.771	9.16805701251419e-11	1.87991009041604e-06	Pharyngeal mesoderm	38.86
10	Cox7a2	0.359011027556776	1	0.995	1.13856104585532e-23	2.33461942452633e-19	Pharyngeal mesoderm	38.86
10	Psme1	0.350697319025483	0.873	0.851	8.80481128497526e-12	1.80542655398418e-07	Pharyngeal mesoderm	38.86
10	Psme2	0.347420557320821	0.901	0.861	2.38301496103606e-11	4.88637217760444e-07	Pharyngeal mesoderm	38.86
10	Slc25a5	0.347405008116675	0.976	0.946	2.33868069228277e-22	4.79546475952582e-18	Pharyngeal mesoderm	38.86
10	Mt2	0.33703870636633	0.895	0.905	0.000129308102076822	1	Pharyngeal mesoderm	38.86
10	Naaa	0.327539726295122	0.389	0.129	3.81241002564721e-47	7.81734675758959e-43	Pharyngeal mesoderm	38.86
10	Dusp6	0.324000228718075	0.542	0.359	3.19390822679316e-23	6.54910881903938e-19	Pharyngeal mesoderm	38.86
10	Meis2	0.319608060836555	0.846	0.763	7.07394280802965e-16	1.45051197278648e-11	Pharyngeal mesoderm	38.86
10	Ifitm3	0.318383509137145	0.491	0.374	7.15643644674243e-10	1.46742729340453e-05	Pharyngeal mesoderm	38.86
10	Cfl1	0.308960707063662	1	0.992	7.65881337132151e-30	1.57043968178948e-25	Pharyngeal mesoderm	38.86
10	Greb1	0.307856565609878	0.479	0.403	1.40549632913386e-09	2.88197022288898e-05	Pharyngeal mesoderm	38.86
10	H2afj	0.305491668038779	0.997	0.98	3.41357497529948e-12	6.99953548685158e-08	Pharyngeal mesoderm	38.86
10	Cox6b2	0.303371511068086	0.867	0.83	1.61058970694233e-11	3.30251419408525e-07	Pharyngeal mesoderm	38.86
10	Kcnq1ot1	0.303309178559676	0.913	0.867	4.89878516174579e-10	1.00449589741597e-05	Pharyngeal mesoderm	38.86
10	Tle4	0.303127704350216	0.596	0.333	4.55618613668455e-33	9.34245967327166e-29	Pharyngeal mesoderm	38.86
10	Id2	0.302508210972413	0.913	0.879	2.93701169608348e-10	6.02234248281917e-06	Pharyngeal mesoderm	38.86
10	Tcf4	0.300790518875809	0.807	0.735	5.52832338684521e-17	1.13358271047261e-12	Pharyngeal mesoderm	38.86
10	Ptms	0.300690941323645	0.976	0.916	8.11065353714538e-17	1.66308950779166e-12	Pharyngeal mesoderm	38.86
10	Cfap36	0.289674767464448	0.801	0.705	4.48344262772118e-22	9.19329910814228e-18	Pharyngeal mesoderm	38.86
10	Eno3	0.284336125093485	0.705	0.664	6.44182958928208e-12	1.32089715728229e-07	Pharyngeal mesoderm	38.86
10	Gas1	0.282727130183512	0.488	0.362	3.66678765193325e-13	7.51874808028913e-09	Pharyngeal mesoderm	38.86
10	Hmga2	0.281467783742289	0.916	0.919	4.33901604597975e-10	8.89715240228147e-06	Pharyngeal mesoderm	38.86
10	Hspd1	0.279886380268158	1	0.994	2.66479015555294e-23	5.46415221396131e-19	Pharyngeal mesoderm	38.86
10	Ssbp2	0.279877996672875	0.696	0.555	1.8734976679223e-19	3.84160696807468e-15	Pharyngeal mesoderm	38.86
10	Ndufb7	0.27727738524049	0.985	0.971	5.96246441197611e-22	1.2226033276757e-17	Pharyngeal mesoderm	38.86
10	Aldh2	0.271085797254848	0.801	0.77	1.29699648955556e-10	2.65949130183368e-06	Pharyngeal mesoderm	38.86
10	Hotairm1	0.269635980162358	0.56	0.421	2.14942511258382e-15	4.40739619335312e-11	Pharyngeal mesoderm	38.86
10	Limch1	0.26961992347	0.443	0.335	1.60088842198038e-10	3.28262170927077e-06	Pharyngeal mesoderm	38.86
10	Sms	0.269265753722626	0.91	0.867	2.17264769268001e-13	4.45501409384035e-09	Pharyngeal mesoderm	38.86
10	Cox7c	0.268852610904118	1	1	1.18548226910009e-42	2.43083139278974e-38	Pharyngeal mesoderm	38.86
10	Grb10	0.267694477373975	0.864	0.82	1.03735639706091e-08	0.00021270992921734	Pharyngeal mesoderm	38.86
10	Hoxa3	0.265642632019732	0.41	0.169	1.43723084713648e-35	2.94704185205335e-31	Pharyngeal mesoderm	38.86
10	6330403K07Rik	0.26282398851531	0.575	0.472	3.71279521563021e-12	7.61308658964974e-08	Pharyngeal mesoderm	38.86
10	Fgf17	0.261093232936432	0.232	0.038	2.51460871747042e-61	5.1562051751731e-57	Pharyngeal mesoderm	38.86
10	Gap43	0.260564989601095	0.373	0.242	3.77804929341141e-12	7.74689007614009e-08	Pharyngeal mesoderm	38.86
10	Ssbp1	0.259077403360424	0.985	0.971	2.64613202319973e-16	5.42589371357105e-12	Pharyngeal mesoderm	38.86
10	Lin28b	0.258302000962822	0.59	0.443	1.50940289040369e-19	3.09503062677277e-15	Pharyngeal mesoderm	38.86
10	mt-Nd4l	0.256667109932244	0.988	0.951	7.34074156399039e-13	1.50521905769623e-08	Pharyngeal mesoderm	38.86
10	Hoxd4	0.256651188892132	0.404	0.181	1.43828406750948e-30	2.94920148042819e-26	Pharyngeal mesoderm	38.86
10	Hoxb4	0.256378627330811	0.518	0.4	2.00125913202367e-12	4.10358185021454e-08	Pharyngeal mesoderm	38.86
10	Nr2f6	0.255906569220935	0.62	0.467	1.70990590721916e-20	3.5061620627529e-16	Pharyngeal mesoderm	38.86
10	mt-Co3	0.254935911901022	1	0.99	5.64070058728423e-26	1.15662565542263e-21	Pharyngeal mesoderm	38.86
10	Plpp3	0.254866979427243	0.536	0.426	3.02892363197011e-11	6.21080790735471e-07	Pharyngeal mesoderm	38.86
10	Slc27a3	0.254563604949399	0.961	0.893	1.50273698360723e-15	3.08136218488662e-11	Pharyngeal mesoderm	38.86
10	H3f3a	0.254014006703338	1	0.999	3.95946484611616e-31	8.11888266696119e-27	Pharyngeal mesoderm	38.86
10	Hoxa5	0.252711956634638	0.358	0.114	5.3621041000383e-43	1.09949944571285e-38	Pharyngeal mesoderm	38.86
11	Dppa5a	5.42799780094868	0.988	0.16	0	0	PGC	89.51
11	Mkrn1	2.50353469020417	0.994	0.755	9.8064251968719e-185	2.01080748661858e-180	PGC	89.51
11	Hspb1	2.24837036304512	0.963	0.341	3.06004773130488e-212	6.27462787304066e-208	PGC	89.51
11	Mt1	2.23723908609351	0.994	0.888	1.36589315568793e-144	2.80076391573809e-140	PGC	89.51
11	Mylpf	2.07607998590899	0.725	0.062	0	0	PGC	89.51
11	Chchd10	2.0547960784819	0.994	0.477	1.22806417241174e-207	2.51814558553028e-203	PGC	89.51
11	Utf1	2.03940687837349	0.935	0.022	0	0	PGC	89.51
11	Pou5f1	1.97668806964849	0.963	0.106	0	0	PGC	89.51
11	Mt2	1.9345188486484	1	0.899	8.94517031411309e-156	1.83420717290889e-151	PGC	89.51
11	Klf2	1.91199739255995	0.781	0.033	0	0	PGC	89.51
11	Tdh	1.90352680248043	0.765	0.016	0	0	PGC	89.51
11	Zfp42	1.8807540239626	0.88	0.05	0	0	PGC	89.51
11	Sycp3	1.78773681644295	0.981	0.421	8.33050970619295e-176	1.70817101525486e-171	PGC	89.51
11	Fabp3	1.73376656633566	0.852	0.374	1.81034475081371e-109	3.71211191154351e-105	PGC	89.51
11	Ckb	1.70368201339729	0.954	0.345	2.22288821320133e-203	4.55803228116934e-199	PGC	89.51
11	Ooep	1.69595513136172	0.756	0.018	0	0	PGC	89.51
11	Gpx4	1.6551269323295	0.997	0.996	2.84022997830241e-121	5.82389157050909e-117	PGC	89.51
11	Sdc4	1.59608157297066	0.944	0.519	1.04158994317797e-132	2.13578017848642e-128	PGC	89.51
11	Tdgf1	1.59160305203295	0.765	0.029	0	0	PGC	89.51
11	Sox2	1.51849844599654	0.83	0.061	0	0	PGC	89.51
11	Apoe	1.4396294113745	1	0.91	1.3039499587695e-90	2.67374939045685e-86	PGC	89.51
11	L1td1	1.43514327620203	0.858	0.053	0	0	PGC	89.51
11	Dppa3	1.39287597956619	0.549	0.005	0	0	PGC	89.51
11	Ldhb	1.2776853689466	0.997	0.902	3.22415626868395e-113	6.61113242893645e-109	PGC	89.51
11	Klf9	1.25426758283147	0.917	0.268	8.95707808064216e-206	1.83664886043568e-201	PGC	89.51
11	Epcam	1.22794665071442	0.917	0.414	1.19224376399242e-115	2.44469583806646e-111	PGC	89.51
11	Fbxo15	1.2205439081162	0.676	0.015	0	0	PGC	89.51
11	Bst2	1.2099676407853	0.873	0.199	4.80795215202451e-228	9.85870588772626e-224	PGC	89.51
11	Gsta4	1.19808006098981	0.975	0.929	8.56436551430589e-104	1.75612314870842e-99	PGC	89.51
11	Rhox5	1.1976514327914	0.645	0.229	9.74447600057255e-72	1.9981048039174e-67	PGC	89.51
11	Rif1	1.15439153422681	0.938	0.795	3.58262213313588e-97	7.34616668399512e-93	PGC	89.51
11	Hsp90aa1	1.11357062287695	1	1	6.33383270266383e-143	1.29875239568122e-138	PGC	89.51
11	Aqp3	1.07823843064859	0.491	0.051	2.22063892846027e-200	4.55342012280778e-196	PGC	89.51
11	Rcc2	1.07306517476253	0.988	0.896	3.51786564126826e-118	7.21338349742057e-114	PGC	89.51
11	Mybl2	1.03549339382978	0.864	0.492	3.18582827369173e-105	6.53254087520489e-101	PGC	89.51
11	Gpx1	1.01801933405448	0.997	0.989	1.68810406694143e-107	3.4614573892634e-103	PGC	89.51
11	Pmm1	1.01638226707748	0.981	0.867	7.16298360664701e-111	1.46876978854297e-106	PGC	89.51
11	Mtf2	1.00727389377576	0.957	0.787	1.73719489993098e-88	3.56211814230847e-84	PGC	89.51
11	Eif2s2	0.998896546646807	0.997	0.992	1.11491718572194e-52	2.28613768932285e-48	PGC	89.51
11	Rbmxl2	0.997197143767247	0.91	0.467	8.12701873397856e-102	1.6664451914023e-97	PGC	89.51
11	Lima1	0.995725195458539	0.781	0.167	1.1213292874939e-209	2.29928570400624e-205	PGC	89.51
11	Gadd45b	0.945293651698606	0.836	0.226	3.09762711503093e-173	6.35168439937092e-169	PGC	89.51
11	Slc2a3	0.916416920443183	0.966	0.606	4.66746055998196e-100	9.57062787824301e-96	PGC	89.51
11	Gabarapl2	0.915207916596548	0.935	0.904	9.0516663382359e-42	1.85604418265527e-37	PGC	89.51
11	Jade1	0.904541603175466	0.92	0.498	2.97686249784373e-130	6.10405655182856e-126	PGC	89.51
11	Smc1b	0.902306292829221	0.784	0.172	9.52866314158026e-201	1.95385237718103e-196	PGC	89.51
11	Nudt4	0.875999103430457	0.907	0.669	2.59220533031347e-82	5.31531702980777e-78	PGC	89.51
11	Nanog	0.867122905252706	0.642	0.017	0	0	PGC	89.51
11	Tcea3	0.86643689122114	0.799	0.166	3.769638240592e-208	7.7296432123339e-204	PGC	89.51
11	Asns	0.861172874817413	0.954	0.901	5.75182041788079e-50	1.17941077668646e-45	PGC	89.51
11	Rpl39l	0.858309336398793	0.556	0.005	0	0	PGC	89.51
11	Rasgrp2	0.854786057367549	0.753	0.254	1.29305716686234e-122	2.65141372065122e-118	PGC	89.51
11	Tpd52	0.842984378917251	0.907	0.336	3.91495696105639e-154	8.02761924864612e-150	PGC	89.51
11	Akap12	0.839503794795162	0.917	0.638	3.68415935912714e-79	7.55436876589019e-75	PGC	89.51
11	Terf1	0.838115243782096	0.932	0.739	7.5088498706254e-95	1.53968966597174e-90	PGC	89.51
11	Dppa4	0.835955743793105	0.778	0.085	0	0	PGC	89.51
11	Jarid2	0.827378280015943	0.877	0.606	1.71616366304079e-75	3.51899359106514e-71	PGC	89.51
11	Aldh2	0.823811112441646	0.981	0.761	3.7241315579088e-107	7.636331759492e-103	PGC	89.51
11	Apoc1	0.813037976330255	0.821	0.166	7.16019415908145e-217	1.46819781231965e-212	PGC	89.51
11	Alpl	0.78731938337875	0.812	0.217	2.0026391771668e-181	4.10641163278053e-177	PGC	89.51
11	Pim1	0.7822177813851	0.809	0.495	4.76093338546439e-64	9.76229390689473e-60	PGC	89.51
11	Map1lc3b	0.779262999160898	0.994	0.977	1.87886686567517e-91	3.85261650806694e-87	PGC	89.51
11	Tdrd12	0.776271555677369	0.747	0.046	0	0	PGC	89.51
11	Dhx16	0.774904447824675	0.877	0.426	2.51018041134286e-108	5.14712493345854e-104	PGC	89.51
11	Rbpms2	0.769947385153565	0.92	0.594	2.15640868859469e-89	4.42171601596341e-85	PGC	89.51
11	Mymx	0.767499054104045	0.713	0.122	2.05035758202265e-209	4.20425822193744e-205	PGC	89.51
11	AC160336.1	0.76543874257886	0.991	0.953	1.69560985573907e-47	3.47684800919296e-43	PGC	89.51
11	Calm3	0.758310201128772	0.988	0.978	2.35002521294462e-72	4.81872669914295e-68	PGC	89.51
11	Triml2	0.751690684020802	0.728	0.011	0	0	PGC	89.51
11	Cd9	0.748139913969292	0.846	0.485	2.79872682759528e-64	5.73878935998411e-60	PGC	89.51
11	Crip1	0.744099834706519	0.864	0.443	4.74203350355748e-84	9.72353969904462e-80	PGC	89.51
11	Syngr1	0.743991398684891	0.784	0.102	0	0	PGC	89.51
11	Spp1	0.739750491570715	0.466	0.019	0	0	PGC	89.51
11	Smagp	0.735965053004342	0.809	0.19	9.11117512281816e-186	1.86824645893386e-181	PGC	89.51
11	Myo10	0.732310830065385	0.833	0.369	1.17940967615107e-104	2.41837954094776e-100	PGC	89.51
11	Trap1a	0.732286599192061	0.858	0.204	5.64594788954927e-138	1.15770161475208e-133	PGC	89.51
11	Ifitm1	0.712957262680722	0.784	0.724	1.6052201453663e-18	3.29150390807361e-14	PGC	89.51
11	Rps12	0.711206884511626	1	1	1.49460217220655e-118	3.06468175410953e-114	PGC	89.51
11	Cenpv	0.711047990809295	0.747	0.179	6.87669211755759e-172	1.41006571870518e-167	PGC	89.51
11	Slc25a5	0.710981949272516	0.966	0.946	6.65522203207525e-42	1.36465327767703e-37	PGC	89.51
11	Dppa2	0.705485906110533	0.648	0.01	0	0	PGC	89.51
11	Rnf17	0.703916172290269	0.772	0.122	2.60993147368939e-246	5.35166448680009e-242	PGC	89.51
11	Gdf3	0.703545440411321	0.71	0.004	0	0	PGC	89.51
11	Pdpn	0.701745187876524	0.58	0.144	2.46319401671954e-95	5.05077933128341e-91	PGC	89.51
11	Usp48	0.699332183598025	0.836	0.57	7.4210745447527e-63	1.52169133540154e-58	PGC	89.51
11	Gm40987	0.698669958743186	0.657	0.006	0	0	PGC	89.51
11	Upp1	0.692062385722886	0.682	0.217	4.73689088207668e-97	9.71299475369823e-93	PGC	89.51
11	Bcat1	0.687022424608325	0.716	0.474	6.75588212896467e-43	1.38529363054421e-38	PGC	89.51
11	Zfp428	0.683637944113319	0.926	0.832	1.02248123298367e-53	2.09659776823302e-49	PGC	89.51
11	Avpi1	0.682311392286228	0.821	0.422	2.04249190790038e-85	4.18812965714974e-81	PGC	89.51
11	Socs2	0.678459586736743	0.809	0.294	6.76775796392192e-128	1.38772877050219e-123	PGC	89.51
11	Hsf2bp	0.677733310266867	0.744	0.051	0	0	PGC	89.51
11	Pdgfa	0.677458889757716	0.91	0.489	1.26955778521669e-89	2.60322823858682e-85	PGC	89.51
11	Tex19.1	0.670547000577414	0.762	0.122	9.81356127573681e-231	2.01227073958983e-226	PGC	89.51
11	Zfp990	0.669505526169606	0.852	0.357	3.06028315084351e-114	6.27511060080462e-110	PGC	89.51
11	Cisd1	0.666912755931099	0.991	0.965	1.10950917105544e-70	2.27504855524919e-66	PGC	89.51
11	Tex101	0.659847134348669	0.432	0.024	8.30815952251253e-274	1.70358811009119e-269	PGC	89.51
11	Glud1	0.657476026837505	0.966	0.858	1.66501752041233e-71	3.41411842560547e-67	PGC	89.51
11	Mpc1	0.653169067783792	0.898	0.716	1.25365652235806e-62	2.57062269909521e-58	PGC	89.51
11	Mphosph8	0.652102150853743	0.981	0.965	4.44083488105232e-74	9.10593192359779e-70	PGC	89.51
11	Hormad1	0.649957985797478	0.509	0.003	0	0	PGC	89.51
11	Tet1	0.648664450564591	0.812	0.478	7.55477232504251e-68	1.54910606524997e-63	PGC	89.51
11	Slc29a1	0.638507365215445	0.799	0.321	1.13835847583656e-105	2.33420405470286e-101	PGC	89.51
11	Carnmt1	0.630423278532541	0.966	0.89	1.67916180973206e-65	3.4431212908556e-61	PGC	89.51
11	Etv5	0.627581599441747	0.772	0.265	5.42746647607866e-116	1.11290200091993e-111	PGC	89.51
11	Hells	0.625666796626677	0.948	0.884	6.63817913995859e-58	1.36115863264851e-53	PGC	89.51
11	Mcl1	0.624763675375761	0.975	0.904	3.14062423045967e-53	6.43984998455756e-49	PGC	89.51
11	Mta3	0.618076033558591	0.864	0.532	2.48148963300918e-80	5.08829449248532e-76	PGC	89.51
11	Cenpm	0.617560608104693	0.907	0.78	5.11123228640386e-55	1.04805818032711e-50	PGC	89.51
11	Oxct1	0.617460885304368	0.864	0.483	1.23610323952457e-87	2.53462969264514e-83	PGC	89.51
11	Bex1	0.611945362847497	0.988	0.95	3.56791130637791e-58	7.3160021337279e-54	PGC	89.51
11	Ube2t	0.608293962837693	0.88	0.647	6.3630661922774e-64	1.30474672272648e-59	PGC	89.51
11	Agtrap	0.592961771646501	0.883	0.674	1.14260792794893e-66	2.34291755625927e-62	PGC	89.51
11	Hat1	0.592733694518087	0.985	0.965	5.10309356925505e-66	1.04638933637575e-61	PGC	89.51
11	Arid5b	0.590346165909867	0.657	0.221	3.52470408136437e-95	7.22740571883764e-91	PGC	89.51
11	1700097N02Rik	0.58925223938532	0.602	0.01	0	0	PGC	89.51
11	Lactb2	0.581007370879932	0.941	0.77	1.98566293082827e-62	4.07160183966336e-58	PGC	89.51
11	Esco2	0.580499631216209	0.84	0.576	1.24761651079867e-52	2.55823765539267e-48	PGC	89.51
11	1500009L16Rik	0.57873741430779	0.858	0.507	3.07630102926325e-59	6.3079552605043e-55	PGC	89.51
11	Ube2c	0.578530427485856	0.92	0.835	1.21618122706533e-17	2.49377960609746e-13	PGC	89.51
11	Dnmt3l	0.575851591671661	0.549	0.005	0	0	PGC	89.51
11	Etnk1	0.575316259464444	0.806	0.45	5.2586873737501e-73	1.07829384598746e-68	PGC	89.51
11	Grsf1	0.574372953231383	0.812	0.648	2.05047750644955e-35	4.20450412697481e-31	PGC	89.51
11	Gm32885	0.572905854845896	0.716	0.058	0	0	PGC	89.51
11	Alg13	0.570764956343803	0.793	0.376	8.06099999187679e-85	1.65290804833434e-80	PGC	89.51
11	Ifi30	0.567450075082226	0.932	0.774	1.61375388401804e-29	3.30900233917899e-25	PGC	89.51
11	mt-Nd1	0.566432038376859	0.957	0.985	1.98708421693975e-42	4.07451618683496e-38	PGC	89.51
11	Tgif1	0.566371679996068	0.833	0.52	3.27170083266936e-65	6.70862255738853e-61	PGC	89.51
11	Ezr	0.562397600431281	0.923	0.602	2.52719890209218e-72	5.18202134874001e-68	PGC	89.51
11	Pycard	0.559435837655833	0.809	0.315	6.46889899618148e-110	1.32644773916701e-105	PGC	89.51
11	Ubxn2a	0.554770055833744	0.741	0.371	1.48625832195628e-70	3.04757268917135e-66	PGC	89.51
11	Gm49504	0.554677642562269	0.491	0.005	0	0	PGC	89.51
11	Pttg1	0.554280064131681	0.694	0.441	1.55758256742472e-23	3.1938230545044e-19	PGC	89.51
11	Ddx39	0.553575272729583	0.96	0.947	1.14195636833395e-50	2.34158153326877e-46	PGC	89.51
11	Ung	0.552400686607249	0.836	0.618	8.17206271580147e-42	1.67568145987509e-37	PGC	89.51
11	Dnajc21	0.550775438213214	0.923	0.787	1.13999402474505e-50	2.33755774773973e-46	PGC	89.51
11	Hexb	0.54854304633767	0.809	0.349	4.6704117659063e-89	9.57667932599087e-85	PGC	89.51
11	Dst	0.547582002077917	0.867	0.7	9.36597939845971e-30	1.92049407565416e-25	PGC	89.51
11	Stk31	0.547372885836451	0.667	0.058	0	0	PGC	89.51
11	Ucp2	0.546387385337159	0.818	0.397	5.23430337774223e-82	1.07329390760604e-77	PGC	89.51
11	Prc1	0.540692917834146	0.796	0.551	1.29209450232773e-30	2.64943977702301e-26	PGC	89.51
11	Cebpzos	0.537314654285777	0.948	0.862	1.34605298586761e-54	2.76008164752152e-50	PGC	89.51
11	Cib1	0.533554638486661	0.898	0.64	2.86622221626855e-67	5.87718865445866e-63	PGC	89.51
11	Prps1	0.529812429776945	0.843	0.586	2.53124500695807e-48	5.19031788676752e-44	PGC	89.51
11	Kat6b	0.528700757305724	0.688	0.292	1.62464335220365e-76	3.33133119369358e-72	PGC	89.51
11	Cenpf	0.521538271128311	0.88	0.73	2.9666733564889e-19	6.08316371748049e-15	PGC	89.51
11	Sod2	0.519594204447456	0.941	0.926	2.16655350876956e-28	4.44251796973199e-24	PGC	89.51
11	Ephx2	0.517539373820676	0.676	0.055	0	0	PGC	89.51
11	Ash2l	0.515698473100526	0.91	0.816	6.88446595723221e-42	1.41165974453046e-37	PGC	89.51
11	Spint2	0.514907928932955	0.923	0.554	4.43436846057445e-73	9.09267252840791e-69	PGC	89.51
11	Aim2	0.514174328729252	0.667	0.043	0	0	PGC	89.51
11	Fbxo5	0.511994948078326	0.802	0.609	1.18206176254312e-31	2.42381764409468e-27	PGC	89.51
11	Atp1b1	0.509776924582255	0.744	0.238	1.08301909756788e-110	2.22073065956295e-106	PGC	89.51
11	Elovl6	0.505767099803302	0.852	0.643	4.97979151504573e-48	1.02110625016013e-43	PGC	89.51
11	Slc25a36	0.502063253379637	0.846	0.617	1.31220692899919e-43	2.69068030791284e-39	PGC	89.51
11	Parp1	0.499369606398093	0.978	0.939	2.38366090368725e-51	4.8876966830107e-47	PGC	89.51
11	Uba2	0.498864919343978	0.972	0.936	1.63686736114286e-48	3.35639652402344e-44	PGC	89.51
11	Spty2d1	0.495577079832701	0.623	0.315	1.67015979881862e-45	3.42466266747758e-41	PGC	89.51
11	Suz12	0.495024006657961	0.892	0.755	2.25811204165177e-34	4.63025874140696e-30	PGC	89.51
11	Trp53inp1	0.493606777058693	0.79	0.527	2.00549494861238e-31	4.11226739212968e-27	PGC	89.51
11	Nfkbia	0.489796493839834	0.824	0.586	9.34261940137361e-45	1.91570410825166e-40	PGC	89.51
11	Stk38	0.487876285077812	0.79	0.537	1.10726391555577e-44	2.27044465884711e-40	PGC	89.51
11	Ifitm3	0.486895210901443	0.701	0.364	9.52832783869722e-45	1.95378362332486e-40	PGC	89.51
11	Plekhf2	0.484212676804195	0.809	0.387	7.54601339771733e-82	1.54731004720194e-77	PGC	89.51
11	Ube2s	0.4834367480821	0.994	0.982	2.46204240940162e-32	5.04841796047802e-28	PGC	89.51
11	Cdc5l	0.482864962513079	0.895	0.857	8.98360677415558e-23	1.8420885690406e-18	PGC	89.51
11	Polr2a	0.474078365207784	0.929	0.782	6.13816209361724e-48	1.25863013729621e-43	PGC	89.51
11	Lrpap1	0.473109104585903	0.914	0.86	1.71611990866341e-40	3.51890387271433e-36	PGC	89.51
11	1700019D03Rik	0.472645929442717	0.688	0.121	7.64171264827561e-177	1.56693317852891e-172	PGC	89.51
11	Ccnb1	0.471971952718239	0.833	0.652	1.15242103290423e-24	2.36303932797012e-20	PGC	89.51
11	Zfp979	0.470764265586216	0.744	0.261	6.24885774084437e-101	1.28132827976014e-96	PGC	89.51
11	Dbf4	0.469909242268097	0.877	0.664	1.65401007970604e-42	3.39154766843724e-38	PGC	89.51
11	Actn4	0.468157285567283	0.923	0.863	2.85436135866424e-39	5.85286796594103e-35	PGC	89.51
11	Tfap2c	0.467758795644494	0.546	0.054	1.39546572710738e-237	2.86140247343368e-233	PGC	89.51
11	Rbpj	0.463667121271804	0.833	0.558	4.87182668115372e-45	9.98968060970571e-41	PGC	89.51
11	Rest	0.462091452605184	0.917	0.83	1.53569625308714e-31	3.14894516695519e-27	PGC	89.51
11	Pdk1	0.460554392530065	0.713	0.367	4.61937438156293e-56	9.4720271693948e-52	PGC	89.51
11	Taldo1	0.455637205237491	0.951	0.905	1.0887549379516e-44	2.23249200026976e-40	PGC	89.51
11	Zic3	0.455395337133065	0.605	0.045	0	0	PGC	89.51
11	Taf7	0.455174437722522	0.969	0.897	1.00333996339933e-39	2.05734859495032e-35	PGC	89.51
11	Nfyb	0.453180351350889	0.994	0.93	8.12685660708336e-46	1.66641194728244e-41	PGC	89.51
11	Bcas2	0.450286593158736	0.994	0.979	3.33272141378882e-50	6.83374525897397e-46	PGC	89.51
11	Zfp982	0.450091297370782	0.676	0.176	4.78860556451753e-129	9.8190357100432e-125	PGC	89.51
11	Brd1	0.448556019151194	0.886	0.773	1.47486368534309e-32	3.024207986796e-28	PGC	89.51
11	Sgo2a	0.44416117508856	0.756	0.484	8.24870010288633e-36	1.69139595609684e-31	PGC	89.51
11	Arl6ip1	0.442565529688557	0.994	0.967	1.09290413000168e-17	2.24099991856844e-13	PGC	89.51
11	Phc1	0.442143359252478	0.704	0.332	2.05862872567536e-63	4.22121820199732e-59	PGC	89.51
11	Jmjd1c	0.441191365735618	0.793	0.533	2.80322099576089e-42	5.7480046518077e-38	PGC	89.51
11	H2afx	0.440594240286359	0.96	0.946	1.13626413948832e-14	2.32990961802079e-10	PGC	89.51
11	Ttc39b	0.438066448324654	0.62	0.063	6.97588055553198e-271	1.43040430791183e-266	PGC	89.51
11	Gna13	0.437593853019826	0.892	0.702	7.72182943826365e-48	1.58336112631596e-43	PGC	89.51
11	Impa2	0.436855039848141	0.772	0.532	2.00262596474176e-48	4.10638454070298e-44	PGC	89.51
11	Sfn	0.43538908337744	0.58	0.08	6.70452397297592e-181	1.37476264065871e-176	PGC	89.51
11	Smc3	0.435088684570747	0.994	0.97	1.49602214452285e-34	3.0675934073441e-30	PGC	89.51
11	Emc8	0.435035524441911	0.889	0.808	2.84454858519055e-33	5.83274687393323e-29	PGC	89.51
11	Ddx4	0.432156892433473	0.562	0.047	2.70683505458102e-273	5.55036527941838e-269	PGC	89.51
11	U2surp	0.429222236716184	0.994	0.982	5.80565517887769e-30	1.19044959442887e-25	PGC	89.51
11	Rps20	0.42821559436256	1	1	3.36792378892205e-111	6.90592772918466e-107	PGC	89.51
11	Echdc2	0.426397549218458	0.799	0.489	1.64143165438111e-49	3.36575560730846e-45	PGC	89.51
11	Cks2	0.425703156284587	0.935	0.892	1.34141068365497e-14	2.75056260683451e-10	PGC	89.51
11	Pml	0.425101438026315	0.676	0.193	3.16426939166458e-114	6.48833438760823e-110	PGC	89.51
11	Malat1	0.423403119360856	0.994	0.995	0.00177018385226574	1	PGC	89.51
11	Msh2	0.421085898861816	0.892	0.737	1.65883515256302e-42	3.40144148033047e-38	PGC	89.51
11	Exosc5	0.420175551839824	0.901	0.815	2.40503741151014e-38	4.93152921230155e-34	PGC	89.51
11	Crip2	0.417492771686592	0.895	0.602	7.49343429502918e-37	1.53652870219573e-32	PGC	89.51
11	Tigar	0.417469248449532	0.639	0.166	1.87303054486855e-120	3.84064913225295e-116	PGC	89.51
11	Ywhag	0.413859926644991	0.904	0.776	8.0807015472519e-36	1.656947852264e-31	PGC	89.51
11	Slc25a31	0.412993500985512	0.466	0.008	0	0	PGC	89.51
11	Grn	0.411131626870193	0.83	0.532	4.11455773603075e-41	8.43690063773104e-37	PGC	89.51
11	Syce2	0.410420929407556	0.898	0.784	4.76311971417524e-38	9.76677697391633e-34	PGC	89.51
11	D630023F18Rik	0.410348420083014	0.398	0.032	2.49800314895056e-193	5.12215545692312e-189	PGC	89.51
11	Siva1	0.410332471422995	1	0.993	4.4712608994178e-28	9.16832047425619e-24	PGC	89.51
11	Igfbp2	0.410232064105066	0.627	0.229	8.69170633614305e-62	1.78223438422613e-57	PGC	89.51
11	Klf4	0.409950324146123	0.485	0.162	9.19129093829149e-59	1.88467420689667e-54	PGC	89.51
11	Ostf1	0.407754736998823	0.91	0.734	1.02853935573994e-34	2.10901994894474e-30	PGC	89.51
11	Gtf2h1	0.407195143332357	0.892	0.722	2.21060339948908e-35	4.53284227065237e-31	PGC	89.51
11	Hspa9	0.406992119307686	0.988	0.966	2.5706692839794e-30	5.27115736679975e-26	PGC	89.51
11	Dnah8	0.406568034598384	0.512	0.024	0	0	PGC	89.51
11	Tuba3a	0.406224078938334	0.389	0.008	0	0	PGC	89.51
11	Pltp	0.405707521065828	0.744	0.323	1.4975847006658e-61	3.07079742871522e-57	PGC	89.51
11	Msh6	0.405379865092403	0.852	0.626	4.54668633646225e-37	9.32298033291584e-33	PGC	89.51
11	Morc1	0.405124301612037	0.478	0.004	0	0	PGC	89.51
11	Rps21	0.40508097654928	1	1	4.97914242080848e-97	1.02097315338678e-92	PGC	89.51
11	Platr10	0.404203794251251	0.509	0.003	0	0	PGC	89.51
11	Nupr1	0.404203357221107	0.324	0.035	3.58863333655472e-126	7.35849265660546e-122	PGC	89.51
11	Nme4	0.401703815879569	0.978	0.907	5.54937338043515e-37	1.13789901165823e-32	PGC	89.51
11	Cdkn2aipnl	0.401383219970217	0.846	0.675	4.92050217686315e-46	1.00894897136579e-41	PGC	89.51
11	Wapl	0.400468557464298	0.895	0.821	1.63908330339553e-28	3.36094031361253e-24	PGC	89.51
11	Kdm5b	0.400105229227294	0.951	0.884	7.70332720034056e-24	1.57956724242983e-19	PGC	89.51
11	Rlim	0.399619092075659	0.846	0.654	5.64503863334962e-31	1.15751517176834e-26	PGC	89.51
11	Cdca5	0.398925996160475	0.772	0.411	1.01007227138259e-57	2.07115319247001e-53	PGC	89.51
11	Icam1	0.398668528703708	0.599	0.099	3.17376927498029e-160	6.50781389834709e-156	PGC	89.51
11	Nfatc2ip	0.398389446304862	0.552	0.13	5.68648140384639e-111	1.1660130118587e-106	PGC	89.51
11	Syce1	0.398220133444364	0.562	0.023	0	0	PGC	89.51
11	Pias2	0.39790133752815	0.759	0.479	2.63807379658281e-45	5.40937031989306e-41	PGC	89.51
11	Ctbp2	0.397556952783804	0.855	0.688	1.77398658533829e-34	3.63755949323616e-30	PGC	89.51
11	Gpn3	0.396404522962242	0.907	0.769	2.06003399130186e-25	4.22409969916447e-21	PGC	89.51
11	Ubtf	0.395656465404715	0.901	0.754	2.84134469567407e-30	5.82617729847969e-26	PGC	89.51
11	1700007K13Rik	0.395589276868934	0.778	0.484	7.98438498015734e-37	1.63719814018126e-32	PGC	89.51
11	Cul4b	0.392996864427102	0.858	0.643	6.81982508756671e-36	1.39840513420555e-31	PGC	89.51
11	Stx3	0.392477941054661	0.738	0.253	3.31990134788103e-96	6.80745771383004e-92	PGC	89.51
11	Myl12b	0.39183949162366	0.948	0.911	5.92280222474859e-37	1.2144705961847e-32	PGC	89.51
11	Klhl13	0.39060960012315	0.565	0.221	4.98196635567959e-59	1.0215522012321e-54	PGC	89.51
11	Plekha7	0.390319108585998	0.71	0.308	3.84387374205953e-65	7.88186310809306e-61	PGC	89.51
11	Anapc10	0.38986943335076	0.796	0.711	1.20817223806683e-18	2.47735717415603e-14	PGC	89.51
11	Bex4	0.389698958057979	0.972	0.9	4.20842409149739e-37	8.62937359961539e-33	PGC	89.51
11	Jam2	0.38862135791677	0.417	0.066	5.08378285112323e-117	1.04242967362282e-112	PGC	89.51
11	Sord	0.387406431429922	0.633	0.27	1.2872786371261e-57	2.63956484542707e-53	PGC	89.51
11	Nodal	0.386805220883438	0.642	0.162	1.35062582700004e-107	2.76945825826359e-103	PGC	89.51
11	Tle5	0.386546708983974	0.676	0.264	5.18558033960548e-69	1.0633032486361e-64	PGC	89.51
11	Ltbp4	0.386381834010814	0.617	0.102	8.64895999702081e-174	1.77346924738912e-169	PGC	89.51
11	Tomm7	0.386225314028838	1	0.995	3.6038455605971e-55	7.38968532200436e-51	PGC	89.51
11	Kat7	0.384018658602666	0.793	0.475	1.24462479931311e-58	2.55210315099153e-54	PGC	89.51
11	Kras	0.38383503542271	0.944	0.879	8.45824503808059e-31	1.73436314505842e-26	PGC	89.51
11	Cobl	0.383274166926414	0.478	0.028	2.5033797851067e-296	5.13318024936129e-292	PGC	89.51
11	Mia	0.381233874246694	0.491	0.023	0	0	PGC	89.51
11	Nectin2	0.379439309399591	0.843	0.627	6.97256136016605e-37	1.42972370690205e-32	PGC	89.51
11	Tm7sf3	0.378361268301962	0.83	0.56	3.92022586923476e-42	8.03842314486587e-38	PGC	89.51
11	Mtss1	0.37585123171793	0.713	0.388	3.75258628991075e-49	7.69467818746199e-45	PGC	89.51
11	Dazl	0.375438888824739	0.355	0.011	1.7003684963603e-296	3.4866056017868e-292	PGC	89.51
11	Nosip	0.374925776096567	0.904	0.817	4.55817161526854e-31	9.34653089710814e-27	PGC	89.51
11	Prkcz	0.37397241665083	0.698	0.203	1.39521200475209e-110	2.86088221574415e-106	PGC	89.51
11	Klf3	0.371653383754075	0.707	0.437	8.88328513144757e-36	1.82151761620333e-31	PGC	89.51
11	Ass1	0.371458459699708	0.917	0.63	2.80197573499186e-35	5.74545124460081e-31	PGC	89.51
11	Zfp936	0.370093895263244	0.562	0.034	0	0	PGC	89.51
11	Mdm2	0.369135311044326	0.843	0.738	2.0240665013453e-10	4.15034836100854e-06	PGC	89.51
11	Kif20b	0.368556830791836	0.818	0.62	1.0633175490353e-26	2.18033263429689e-22	PGC	89.51
11	Cdh1	0.367696828669566	0.623	0.098	3.65503940390984e-165	7.49465829771712e-161	PGC	89.51
11	Zfp706	0.366598365595484	0.994	0.977	2.6124035356212e-18	5.35673344979128e-14	PGC	89.51
11	Glo1	0.366060540806418	0.988	0.988	1.72749108003254e-37	3.54222045960671e-33	PGC	89.51
11	Slc9b1	0.365679156380139	0.701	0.268	4.85137501262859e-72	9.94774446339492e-68	PGC	89.51
11	Mael	0.365168754359285	0.503	0.026	0	0	PGC	89.51
11	Frrs1	0.36515021030301	0.623	0.165	1.08442124423867e-103	2.2236057613114e-99	PGC	89.51
11	Car2	0.365085664746513	0.562	0.222	3.51661091503304e-48	7.21081068127524e-44	PGC	89.51
11	Arrdc4	0.364243312888731	0.929	0.884	2.92717329828469e-26	6.00216884813275e-22	PGC	89.51
11	Uck2	0.362633880379207	0.883	0.753	6.23160248166195e-35	1.27779008886478e-30	PGC	89.51
11	Cd2bp2	0.362209758410833	0.846	0.673	4.72537011668104e-32	9.68937142425448e-28	PGC	89.51
11	Rpl14	0.361971976872418	1	1	7.39264191939715e-61	1.51586122557239e-56	PGC	89.51
11	Ube2a	0.361785351122486	0.954	0.876	2.54326857136995e-27	5.21497220559409e-23	PGC	89.51
11	Spint1	0.361605070732565	0.704	0.18	5.6342266550305e-114	1.155298175614e-109	PGC	89.51
11	Pdha1	0.360663747098188	0.91	0.828	9.64567844339532e-33	1.97784636481821e-28	PGC	89.51
11	Cox5a	0.359899080595196	0.994	0.997	4.12262981382686e-37	8.45345243325197e-33	PGC	89.51
11	Marc2	0.357605629606574	0.867	0.708	1.57796898620306e-27	3.23562540620937e-23	PGC	89.51
11	Pdlim1	0.356858242324234	0.722	0.376	2.1886113388759e-52	4.48774755036503e-48	PGC	89.51
11	Eif4a2	0.356584662614054	0.994	0.974	1.0069783489744e-24	2.064809104572e-20	PGC	89.51
11	Gcat	0.356234485203682	0.843	0.715	3.81101946506773e-28	7.81449541312137e-24	PGC	89.51
11	Etl4	0.356034483126025	0.667	0.292	1.48274931867608e-58	3.0403774779453e-54	PGC	89.51
11	Tcf15	0.354498504421906	0.41	0.026	6.01145233147384e-240	1.23264830056871e-235	PGC	89.51
11	Pelp1	0.353138642560773	0.867	0.737	2.36551216312406e-29	4.85048269048588e-25	PGC	89.51
11	Tjp2	0.350367893902106	0.688	0.231	1.28554213884754e-87	2.63600415570688e-83	PGC	89.51
11	Tex14	0.34963966960855	0.515	0.04	4.92026712036452e-265	1.00890077303075e-260	PGC	89.51
11	Cnot8	0.348927340644727	0.809	0.639	6.97539585872754e-25	1.43030492083208e-20	PGC	89.51
11	Nhp2	0.348713401905956	0.988	0.991	2.34110459253513e-30	4.80043496699328e-26	PGC	89.51
11	Sox15	0.348282197467641	0.494	0.01	0	0	PGC	89.51
11	Gjb3	0.347907664897323	0.503	0.078	9.84021204535497e-144	2.01773547990004e-139	PGC	89.51
11	Wdr5	0.347803749179134	0.87	0.711	7.74087085819327e-35	1.58726556947253e-30	PGC	89.51
11	Esrrb	0.347667430158494	0.491	0.003	0	0	PGC	89.51
11	Cox7c	0.347286937083659	1	1	8.38641997104296e-49	1.71963541506236e-44	PGC	89.51
11	Gm26917	0.346236608036471	0.79	0.626	3.31659801384373e-14	6.80068422738658e-10	PGC	89.51
11	Ncoa3	0.346000122546299	0.639	0.307	1.14459836951014e-47	2.34699895668054e-43	PGC	89.51
11	Hmgn5	0.345157677897491	0.716	0.605	1.42542801986986e-13	2.92284015474316e-09	PGC	89.51
11	Fuom	0.344147352922276	0.568	0.138	6.07205741580313e-101	1.24507537311043e-96	PGC	89.51
11	Rhebl1	0.34337616333629	0.778	0.513	5.98474912627048e-39	1.22717280834176e-34	PGC	89.51
[truncated: 880 more rows]

## Sheet: Day6_gastruloids
Supplementary Data 1: Differential gene expression analysis at day 6
Differentially expressed genes (DEGs) were determined using a Wilcoxon Rank Sum test with the Seurat function FindAllMarkers (one-sided test).
Cluster	Gene	avg_logFC	pct.1	pct.2	p_val	p_val_adj	most expressed celltype	pct.celltype
1	Top2a	1.84847188249285	0.995	0.543	1.63924296593653e-243	3.20111366388086e-239	Pharyngeal mesoderm	45.67
1	Ube2c	1.81875960848927	0.981	0.663	5.7427631860675e-166	1.12144679497526e-161	Pharyngeal mesoderm	45.67
1	Cenpf	1.78438651847419	0.976	0.448	7.75185255113497e-207	1.51378176618564e-202	Pharyngeal mesoderm	45.67
1	Arl6ip1	1.66323613510142	0.991	0.9	3.80672463273536e-152	7.43377186280562e-148	Pharyngeal mesoderm	45.67
1	Nusap1	1.50958987258951	0.922	0.303	1.50486497322293e-260	2.93870031970974e-256	Pharyngeal mesoderm	45.67
1	Cdk1	1.45582170103437	0.988	0.598	8.58872271727768e-215	1.67720577222999e-210	Pharyngeal mesoderm	45.67
1	Mki67	1.34730634713087	0.958	0.429	7.16091629235965e-209	1.39838373357199e-204	Pharyngeal mesoderm	45.67
1	Prc1	1.33594606400337	0.889	0.296	1.1979653790464e-225	2.33938679220181e-221	Pharyngeal mesoderm	45.67
1	Cks2	1.30402326467235	0.997	0.869	5.12757446132609e-174	1.00131274080776e-169	Pharyngeal mesoderm	45.67
1	Hmgb2	1.25744358500879	1	0.992	5.16489197101831e-204	1.00860010410046e-199	Pharyngeal mesoderm	45.67
1	Hist1h1b	1.22942264519142	0.879	0.458	4.31928318865381e-123	8.43469621080316e-119	Pharyngeal mesoderm	45.67
1	Tpx2	1.22747937752608	0.969	0.5	1.67703030570831e-181	3.27490478098718e-177	Pharyngeal mesoderm	45.67
1	Birc5	1.20354359824945	0.998	0.617	3.13504825022583e-188	6.12212222304101e-184	Pharyngeal mesoderm	45.67
1	H2afx	1.19387099383656	0.995	0.887	3.44112605810515e-141	6.71983096626774e-137	Pharyngeal mesoderm	45.67
1	Ccnb1	1.16793389482729	0.946	0.453	3.54171295062237e-172	6.91625704997537e-168	Pharyngeal mesoderm	45.67
1	Cenpe	1.16000148730839	0.938	0.398	1.56380578585553e-194	3.05379993861868e-190	Pharyngeal mesoderm	45.67
1	Hist1h2ap	1.1558179382636	0.912	0.521	1.27881566484278e-122	2.49727123030498e-118	Pharyngeal mesoderm	45.67
1	Hmmr	1.14901141604919	0.922	0.336	4.85530057880293e-215	9.48143097028637e-211	Pharyngeal mesoderm	45.67
1	Smc4	1.13619932666435	0.991	0.693	5.69893503700093e-198	1.11288803402554e-193	Pharyngeal mesoderm	45.67
1	Smc2	1.10925583468028	0.997	0.766	1.8158109446107e-206	3.54591561263578e-202	Pharyngeal mesoderm	45.67
1	Cenpa	1.10534960513532	0.962	0.722	2.17537159313004e-107	4.24806564706434e-103	Pharyngeal mesoderm	45.67
1	Tubb4b	1.09778783230755	0.991	0.842	5.88661046947483e-105	1.14953729247904e-100	Pharyngeal mesoderm	45.67
1	Spc25	1.02684832205092	0.943	0.405	6.25494475681269e-216	1.22146561211038e-211	Pharyngeal mesoderm	45.67
1	Aurkb	0.959026431688105	0.934	0.337	5.17914448856365e-218	1.01138333572671e-213	Pharyngeal mesoderm	45.67
1	Cdca8	0.958807146993648	0.988	0.587	4.72922518437388e-154	9.23523094004531e-150	Pharyngeal mesoderm	45.67
1	Sgo2a	0.918214781477289	0.874	0.286	2.43357849223873e-223	4.75229207964378e-219	Pharyngeal mesoderm	45.67
1	Fbxo5	0.901184427138221	0.919	0.388	2.86352926836804e-189	5.59189995526911e-185	Pharyngeal mesoderm	45.67
1	Cdc20	0.892328229127798	0.851	0.458	6.22676009480678e-102	1.21596171131387e-97	Pharyngeal mesoderm	45.67
1	Mis18bp1	0.884868268695144	0.888	0.355	2.42304815310058e-185	4.73172843337482e-181	Pharyngeal mesoderm	45.67
1	Cdca3	0.879300964251807	0.953	0.575	1.75619140324112e-146	3.42949057224925e-142	Pharyngeal mesoderm	45.67
1	Kif11	0.873741778965431	0.856	0.284	8.25941693948016e-205	1.61289893994169e-200	Pharyngeal mesoderm	45.67
1	Spc24	0.864195330461123	0.981	0.611	3.0372308822301e-170	5.93110446681893e-166	Pharyngeal mesoderm	45.67
1	Pclaf	0.863278766308987	0.995	0.727	2.00759892765103e-101	3.92043918591692e-97	Pharyngeal mesoderm	45.67
1	Aspm	0.857683898795465	0.753	0.254	2.39974039288705e-169	4.68621303922984e-165	Pharyngeal mesoderm	45.67
1	Plk1	0.849998108132261	0.856	0.327	4.76368429134348e-173	9.30252268413554e-169	Pharyngeal mesoderm	45.67
1	Ccna2	0.834774503699994	0.96	0.457	2.02760881479909e-157	3.95951449353967e-153	Pharyngeal mesoderm	45.67
1	Incenp	0.824044677586365	0.894	0.384	6.40895642738345e-171	1.25154101113944e-166	Pharyngeal mesoderm	45.67
1	Tacc3	0.822527536547792	0.939	0.496	5.27198615959481e-157	1.02951345724567e-152	Pharyngeal mesoderm	45.67
1	Hist1h2ae	0.821360427428447	0.792	0.394	2.08514886833668e-102	4.07187871008788e-98	Pharyngeal mesoderm	45.67
1	Tuba1c	0.810959233555603	0.683	0.331	7.56909690007452e-89	1.47809324264655e-84	Pharyngeal mesoderm	45.67
1	Kif20b	0.799394890473992	0.898	0.421	2.18324293789733e-151	4.26343680912591e-147	Pharyngeal mesoderm	45.67
1	Pttg1	0.798500580972768	0.756	0.517	2.01677266965564e-50	3.93835366930353e-46	Pharyngeal mesoderm	45.67
1	Bub3	0.7966685292275	0.993	0.904	1.05359635694635e-135	2.05746296584484e-131	Pharyngeal mesoderm	45.67
1	Ckap2l	0.792765963964528	0.869	0.257	4.24472336932487e-231	8.2890957956176e-227	Pharyngeal mesoderm	45.67
1	Kif23	0.776424058792662	0.829	0.306	1.70576637142206e-170	3.331020570113e-166	Pharyngeal mesoderm	45.67
1	Hjurp	0.769085202959669	0.917	0.511	1.41518456954815e-144	2.76357242741363e-140	Pharyngeal mesoderm	45.67
1	Ube2s	0.768569454526228	0.998	0.984	4.82499346339391e-109	9.42224723531562e-105	Pharyngeal mesoderm	45.67
1	Cks1b	0.763982270296832	1	0.982	3.292055526568e-151	6.428726032282e-147	Pharyngeal mesoderm	45.67
1	Hist1h1e	0.75982722645875	0.844	0.512	1.59736923516097e-88	3.11934264242234e-84	Pharyngeal mesoderm	45.67
1	Aurka	0.748249220257612	0.827	0.309	1.53993464420495e-165	3.00718437320342e-161	Pharyngeal mesoderm	45.67
1	Jpt1	0.745275063939538	0.997	0.945	3.62663318170395e-85	7.08208927723148e-81	Pharyngeal mesoderm	45.67
1	Racgap1	0.737483991470398	0.901	0.38	5.60627099944733e-185	1.09479260077207e-180	Pharyngeal mesoderm	45.67
1	Ndc80	0.732335671020257	0.888	0.324	3.89649241055224e-212	7.60907037932641e-208	Pharyngeal mesoderm	45.67
1	Kif22	0.718744143642845	0.894	0.397	2.66546014325604e-159	5.2051105677504e-155	Pharyngeal mesoderm	45.67
1	H1fx	0.716501283946933	0.997	0.925	1.76365339759528e-101	3.44406235482407e-97	Pharyngeal mesoderm	45.67
1	Bub1	0.707308311016769	0.924	0.395	4.77414517664052e-170	9.32295070094361e-166	Pharyngeal mesoderm	45.67
1	Kif20a	0.704145448439513	0.858	0.326	1.71159674778588e-172	3.34240612907627e-168	Pharyngeal mesoderm	45.67
1	Kif15	0.687016804690348	0.927	0.422	2.39342138038522e-149	4.67387327161626e-145	Pharyngeal mesoderm	45.67
1	Tuba1b	0.680631318088597	1	0.998	9.02375362976679e-131	1.76215860882086e-126	Pharyngeal mesoderm	45.67
1	Ccnf	0.661659666230153	0.81	0.292	8.94965601403934e-170	1.7476888264216e-165	Pharyngeal mesoderm	45.67
1	Knl1	0.659001545508954	0.758	0.281	1.75237702461287e-142	3.42204185366401e-138	Pharyngeal mesoderm	45.67
1	Ncapg	0.658353020297724	0.884	0.368	6.73569161628759e-163	1.31534585882864e-158	Pharyngeal mesoderm	45.67
1	Ccnb2	0.649680452883266	0.896	0.557	3.92088600894991e-74	7.65670619827738e-70	Pharyngeal mesoderm	45.67
1	Kif4	0.649202182837615	0.818	0.275	6.73894347961974e-187	1.31598088270014e-182	Pharyngeal mesoderm	45.67
1	Pimreg	0.644124854740644	0.86	0.378	1.68766363019486e-128	3.29566953704453e-124	Pharyngeal mesoderm	45.67
1	Dlgap5	0.637899079549573	0.811	0.343	5.82555998961283e-139	1.13761535477159e-134	Pharyngeal mesoderm	45.67
1	Shcbp1	0.637847251901857	0.936	0.432	5.20404223696948e-166	1.0162453680354e-161	Pharyngeal mesoderm	45.67
1	Gmnn	0.633991831333476	0.988	0.782	3.87696494978114e-103	7.57093715393261e-99	Pharyngeal mesoderm	45.67
1	Trim59	0.632569497370283	0.929	0.682	9.5330187194996e-100	1.86160789554388e-95	Pharyngeal mesoderm	45.67
1	Ckap5	0.631913500189875	0.936	0.748	3.19186844871176e-92	6.23308070664433e-88	Pharyngeal mesoderm	45.67
1	H1f0	0.63189618629372	0.934	0.79	8.58911199353526e-60	1.67728179009756e-55	Pharyngeal mesoderm	45.67
1	Dbf4	0.62450417568346	0.927	0.567	3.18014820264206e-116	6.21019341011942e-112	Pharyngeal mesoderm	45.67
1	Anln	0.609414538450151	0.83	0.31	2.82974504147522e-169	5.5259261169928e-165	Pharyngeal mesoderm	45.67
1	Lmnb1	0.601985778077746	0.988	0.862	1.67792707871695e-82	3.27665599931846e-78	Pharyngeal mesoderm	45.67
1	Malat1	0.595921232293145	1	0.998	3.64858638888633e-36	7.12495950021722e-32	Pharyngeal mesoderm	45.67
1	Cdca2	0.593347204976741	0.811	0.278	5.84383646929181e-168	1.1411843857233e-163	Pharyngeal mesoderm	45.67
1	Kif2c	0.592769066173518	0.83	0.312	9.81298681945208e-153	1.9162800661026e-148	Pharyngeal mesoderm	45.67
1	Hand2	0.589774489606542	0.981	0.651	3.00923596509645e-77	5.87643599264035e-73	Pharyngeal mesoderm	45.67
1	Bub1b	0.588413013198938	0.824	0.343	2.43738059402312e-132	4.75971682400835e-128	Pharyngeal mesoderm	45.67
1	H3f3b	0.586672147618086	1	1	2.35259817250816e-147	4.59415371127393e-143	Pharyngeal mesoderm	45.67
1	Sfrp1	0.580231399681498	0.931	0.654	1.29085827254783e-64	2.5207880346314e-60	Pharyngeal mesoderm	45.67
1	Ect2	0.571782661896539	0.737	0.274	3.76647687937304e-143	7.35517605003967e-139	Pharyngeal mesoderm	45.67
1	Bora	0.569357708627029	0.82	0.448	1.56912052798629e-102	3.06417856705162e-98	Pharyngeal mesoderm	45.67
1	Meg3	0.568051716137528	0.974	0.937	2.07416471287371e-43	4.05042885129978e-39	Pharyngeal mesoderm	45.67
1	H2afv	0.55756391312868	1	1	2.28921274706342e-108	4.47037465246544e-104	Pharyngeal mesoderm	45.67
1	Cenph	0.556994919544705	0.946	0.573	3.35307500005934e-109	6.54788486011589e-105	Pharyngeal mesoderm	45.67
1	Tubb5	0.550721915542489	1	1	3.84983668690817e-129	7.51796108219427e-125	Pharyngeal mesoderm	45.67
1	Nucks1	0.545725019011837	0.997	0.965	3.50350108990773e-90	6.84163692837181e-86	Pharyngeal mesoderm	45.67
1	Kif18a	0.543548580408339	0.72	0.254	9.37107185306495e-145	1.82998291146652e-140	Pharyngeal mesoderm	45.67
1	G2e3	0.541588409795785	0.829	0.477	3.32411324010156e-96	6.49132833527034e-92	Pharyngeal mesoderm	45.67
1	Tyms	0.538512833912471	0.945	0.763	9.45090871134931e-54	1.84557345315229e-49	Pharyngeal mesoderm	45.67
1	Nuf2	0.532123192328619	0.829	0.305	8.18360609741424e-168	1.59809459870305e-163	Pharyngeal mesoderm	45.67
1	Knstrn	0.53068672942352	0.834	0.462	2.35420101983577e-93	4.59728375153529e-89	Pharyngeal mesoderm	45.67
1	Atad2	0.527322029204826	0.874	0.588	4.17269499619747e-62	8.14843878857442e-58	Pharyngeal mesoderm	45.67
1	Depdc1a	0.514741224347439	0.74	0.214	1.46666111408485e-184	2.8640958235849e-180	Pharyngeal mesoderm	45.67
1	Pbx3	0.513715000282744	0.948	0.691	8.82109326818488e-69	1.72258309341114e-64	Pharyngeal mesoderm	45.67
1	Dlk1	0.507038445728346	0.978	0.828	1.15415174576058e-43	2.25382752912125e-39	Pharyngeal mesoderm	45.67
1	Fam83d	0.506478444978081	0.67	0.201	1.10812168993514e-157	2.16394003610535e-153	Pharyngeal mesoderm	45.67
1	Stmn1	0.506379378172553	0.998	0.995	3.62045282690754e-81	7.07002028038504e-77	Pharyngeal mesoderm	45.67
1	Hand1	0.503891187040274	0.69	0.382	5.82755282962272e-43	1.13800451656873e-38	Pharyngeal mesoderm	45.67
1	Igfbp5	0.499449471758909	0.908	0.722	1.45929837939173e-30	2.84971787527616e-26	Pharyngeal mesoderm	45.67
1	Ccdc34	0.494795138090818	0.988	0.894	3.3141203869026e-80	6.4718142915434e-76	Pharyngeal mesoderm	45.67
1	Dleu2	0.494724231295433	0.81	0.469	1.13505065782233e-85	2.21652692459544e-81	Pharyngeal mesoderm	45.67
1	Rrm2	0.494513905725985	0.929	0.613	5.81507088659504e-52	1.13556704273428e-47	Pharyngeal mesoderm	45.67
1	Rad21	0.490913330061394	0.948	0.731	1.34943960297834e-79	2.6351856566961e-75	Pharyngeal mesoderm	45.67
1	Tmpo	0.48782671804095	0.995	0.922	2.94193315125033e-74	5.74500705776165e-70	Pharyngeal mesoderm	45.67
1	Ncaph	0.487355018004945	0.825	0.356	4.91435677170062e-141	9.59675590377697e-137	Pharyngeal mesoderm	45.67
1	Ncapd2	0.48622699160221	0.869	0.441	5.53305593453128e-114	1.08049516289527e-109	Pharyngeal mesoderm	45.67
1	Ttk	0.484149816001415	0.758	0.266	1.44391844995941e-155	2.81968394908073e-151	Pharyngeal mesoderm	45.67
1	Calm2	0.483250884975157	1	0.998	2.8846963157018e-80	5.63323496530248e-76	Pharyngeal mesoderm	45.67
1	Bambi	0.471069993026635	0.995	0.821	4.75725736783161e-51	9.28997218790157e-47	Pharyngeal mesoderm	45.67
1	Cep55	0.469773915409738	0.687	0.233	1.18411493373902e-140	2.31233964260556e-136	Pharyngeal mesoderm	45.67
1	Melk	0.468778826043078	0.863	0.367	1.83565099656679e-132	3.58465926609563e-128	Pharyngeal mesoderm	45.67
1	Sgo1	0.468439600763005	0.754	0.274	9.58553710602196e-145	1.87186368606397e-140	Pharyngeal mesoderm	45.67
1	Gata6	0.468365647246119	0.967	0.698	1.79850067558792e-54	3.51211211928809e-50	Pharyngeal mesoderm	45.67
1	Ezh2	0.467502921016667	0.991	0.89	8.66542024603591e-69	1.69218326564589e-64	Pharyngeal mesoderm	45.67
1	Hmgb1	0.461754729136021	1	0.999	5.21942629525799e-92	1.01924956693798e-87	Pharyngeal mesoderm	45.67
1	Cenpw	0.460261935794754	0.981	0.757	1.23783416543238e-76	2.41724255825634e-72	Pharyngeal mesoderm	45.67
1	Gas2l3	0.455612207437966	0.592	0.208	3.86031006198228e-108	7.53841348903899e-104	Pharyngeal mesoderm	45.67
1	Cdkn3	0.455608362227232	0.638	0.29	1.69569752967925e-81	3.31135813595764e-77	Pharyngeal mesoderm	45.67
1	Tuba1a	0.45175674761963	0.998	0.987	3.86840483423625e-40	7.55422096029656e-36	Pharyngeal mesoderm	45.67
1	Neil3	0.450087517169042	0.702	0.207	1.59527641447177e-165	3.11525578218046e-161	Pharyngeal mesoderm	45.67
1	Spdl1	0.449373267851069	0.739	0.308	3.25522432072835e-117	6.35680205351833e-113	Pharyngeal mesoderm	45.67
1	Brd8	0.447677588374891	0.931	0.732	7.566963164562e-69	1.47767656677567e-64	Pharyngeal mesoderm	45.67
1	Diaph3	0.447071255143456	0.708	0.262	3.05436283504576e-132	5.96455974427736e-128	Pharyngeal mesoderm	45.67
1	Hmgn2	0.444365173890016	0.998	0.992	6.12189491974991e-77	1.19548363992876e-72	Pharyngeal mesoderm	45.67
1	Fzr1	0.443924358427883	0.768	0.501	1.00266499180226e-64	1.95800419599145e-60	Pharyngeal mesoderm	45.67
1	Kpna2	0.441449951636157	0.645	0.247	3.18407686386586e-105	6.21786529975726e-101	Pharyngeal mesoderm	45.67
1	Rangap1	0.440879440806116	0.82	0.544	3.00755130598181e-61	5.87314619032128e-57	Pharyngeal mesoderm	45.67
1	Ubald2	0.440872067272561	0.952	0.829	1.96773507179066e-55	3.84259304819281e-51	Pharyngeal mesoderm	45.67
1	Zfpm1	0.440639228456744	0.903	0.566	7.24064020354036e-71	1.41395221894736e-66	Pharyngeal mesoderm	45.67
1	Ugdh	0.438099646399808	0.933	0.698	4.42145524084415e-66	8.63421779432046e-62	Pharyngeal mesoderm	45.67
1	Rrm1	0.436180079401792	0.931	0.738	1.50991404629739e-54	2.94856014960954e-50	Pharyngeal mesoderm	45.67
1	Mad2l1	0.43329264452804	0.92	0.499	3.32073659873839e-95	6.48473443001633e-91	Pharyngeal mesoderm	45.67
1	Mef2c	0.432371219728106	0.867	0.547	1.1457642788228e-48	2.23744848368516e-44	Pharyngeal mesoderm	45.67
1	Dnmt1	0.431762154273438	0.933	0.732	1.15478679532863e-47	2.25506765391774e-43	Pharyngeal mesoderm	45.67
1	H2afz	0.424373160909845	1	1	8.39396738362551e-56	1.63917395067439e-51	Pharyngeal mesoderm	45.67
1	Pbk	0.423072321513367	0.798	0.326	1.56731492989556e-112	3.06065259510005e-108	Pharyngeal mesoderm	45.67
1	Armh4	0.420546377966371	0.631	0.397	2.39120182132817e-31	4.66953891668965e-27	Pharyngeal mesoderm	45.67
1	Cip2a	0.419093452465758	0.697	0.265	3.68042633511987e-116	7.18713654722208e-112	Pharyngeal mesoderm	45.67
1	Smc1a	0.417445396694765	0.979	0.922	1.07030198549138e-55	2.09008571726757e-51	Pharyngeal mesoderm	45.67
1	Cdc25c	0.416716275827174	0.661	0.249	4.92000276282102e-112	9.60778139523689e-108	Pharyngeal mesoderm	45.67
1	Tubb6	0.41550814152098	0.891	0.603	1.18589422629344e-61	2.31581424510583e-57	Pharyngeal mesoderm	45.67
1	Arhgap11a	0.409671048963395	0.663	0.237	2.42344790097937e-121	4.73250906103251e-117	Pharyngeal mesoderm	45.67
1	Mab21l2	0.407533745792903	0.536	0.241	3.92297660929544e-50	7.66078872263214e-46	Pharyngeal mesoderm	45.67
1	Myh10	0.407516954870076	0.978	0.912	1.26847486281445e-35	2.47707771210405e-31	Pharyngeal mesoderm	45.67
1	Tceal9	0.407229570349354	0.998	0.997	1.97592247655125e-56	3.85858141220928e-52	Pharyngeal mesoderm	45.67
1	Arhgap19	0.407049977541889	0.647	0.18	1.3808694923713e-159	2.69656194470267e-155	Pharyngeal mesoderm	45.67
1	Ckap2	0.406544219031399	0.685	0.339	4.71355865493275e-77	9.20463734135267e-73	Pharyngeal mesoderm	45.67
1	Cdkn2d	0.404820650344284	0.811	0.529	1.27770143191617e-68	2.4950953562459e-64	Pharyngeal mesoderm	45.67
1	Capn6	0.40447899418392	0.893	0.525	3.02244679976379e-61	5.90223411057873e-57	Pharyngeal mesoderm	45.67
1	Anp32e	0.401719111852811	0.991	0.909	9.38734318237746e-54	1.83316037665467e-49	Pharyngeal mesoderm	45.67
1	Esco2	0.401581914604957	0.728	0.256	9.0974231413694e-127	1.77654479104662e-122	Pharyngeal mesoderm	45.67
1	Mpped2	0.399185045942696	0.898	0.705	6.33969154537324e-46	1.23801496498049e-41	Pharyngeal mesoderm	45.67
1	Clspn	0.398398832639601	0.83	0.447	1.95405121664758e-71	3.81587121586939e-67	Pharyngeal mesoderm	45.67
1	Itm2a	0.387451614493222	0.953	0.755	4.49845016714192e-37	8.78457348639474e-33	Pharyngeal mesoderm	45.67
1	Twist1	0.38710939088427	0.933	0.736	3.71220328819431e-35	7.24919058118585e-31	Pharyngeal mesoderm	45.67
1	Cdkn1b	0.383989922578268	0.744	0.486	7.44030207261875e-49	1.45294218874099e-44	Pharyngeal mesoderm	45.67
1	Terf1	0.383930814153278	0.832	0.608	1.41695802272789e-51	2.76703562678302e-47	Pharyngeal mesoderm	45.67
1	Lsm2	0.383865210597593	0.991	0.905	1.29008099964353e-54	2.51927017610388e-50	Pharyngeal mesoderm	45.67
1	Hand2os1	0.380838654476813	0.91	0.53	4.89660558796894e-55	9.56209139218574e-51	Pharyngeal mesoderm	45.67
1	Rhoc	0.376532661319499	0.991	0.907	2.41246099637117e-46	4.71105383371362e-42	Pharyngeal mesoderm	45.67
1	Cenpk	0.375041265961589	0.782	0.396	2.64126816754416e-88	5.15786847758023e-84	Pharyngeal mesoderm	45.67
1	Asb4	0.374151736317633	0.893	0.621	2.9842241278181e-39	5.82759287680318e-35	Pharyngeal mesoderm	45.67
1	Dek	0.374140097558938	0.988	0.923	5.70496185547359e-43	1.11406495113688e-38	Pharyngeal mesoderm	45.67
1	Nsmce4a	0.367128003582065	0.995	0.957	4.87966164772577e-61	9.52900326567888e-57	Pharyngeal mesoderm	45.67
1	Ska1	0.366704384913367	0.708	0.246	2.91415394630753e-129	5.69075982634935e-125	Pharyngeal mesoderm	45.67
1	Lockd	0.362690535234748	0.58	0.21	1.62408792635129e-94	3.17151890257881e-90	Pharyngeal mesoderm	45.67
1	Ccdc141	0.359498029890635	0.836	0.413	1.24004983441356e-69	2.42156931664281e-65	Pharyngeal mesoderm	45.67
1	Cmc2	0.356720626085097	0.893	0.67	6.17139989737123e-60	1.20515097195865e-55	Pharyngeal mesoderm	45.67
1	Rad51ap1	0.355378667079805	0.772	0.372	3.49123784644932e-81	6.81768926654623e-77	Pharyngeal mesoderm	45.67
1	Mis18a	0.35494356276051	0.804	0.429	2.4889656200343e-84	4.86045206280297e-80	Pharyngeal mesoderm	45.67
1	Dnajc9	0.354312300126117	0.964	0.784	2.78134640985889e-40	5.43141326917244e-36	Pharyngeal mesoderm	45.67
1	Ubb	0.352671496648243	1	1	6.6634652546537e-66	1.30124149492877e-61	Pharyngeal mesoderm	45.67
1	Cit	0.351484318334239	0.652	0.276	2.07962155294689e-89	4.06108496859469e-85	Pharyngeal mesoderm	45.67
1	Odf2	0.350797446299136	0.82	0.572	1.71458863264159e-49	3.3482486818225e-45	Pharyngeal mesoderm	45.67
1	Alcam	0.348996581066436	0.433	0.219	6.53387452400439e-29	1.27593501704758e-24	Pharyngeal mesoderm	45.67
1	Plk4	0.348841306474849	0.817	0.413	1.70399665906211e-82	3.32756467581648e-78	Pharyngeal mesoderm	45.67
[truncated: 5,937 more rows]

## Sheet: Day11_gastruloids
Supplementary Data 1: Differential gene expression analysis at day 11
[truncated: 14,848 more rows]
