# Supplementary material for: Gastruloids are competent to specify both cardiac and skeletal muscle lineages
Source: Nat Commun. 2024 Nov 23;15:10172. doi: 10.1038/s41467-024-54466-w (PMC11585638; doi:10.1038/s41467-024-54466-w)
Supplement: Supplementary file 5 — Supplementary Data 2 [file 41467_2024_54466_MOESM5_ESM.xlsx]

## Sheet: Feuil2
Supplementary Data 2: Differential gene expression analysis (between the myoblasts clusters of day 11)
Differentially expressed genes (DEGs) were determined using a Wilcoxon Rank Sum test with the Seurat function FindAllMarkers (one-sided test).
cluster 16 vs cluster 18							cluster 18 vs cluster 16
gene	avg_log2FC	pct1	pct2	p_val	p_val_adj		gene	avg_log2FC	pct1	pct2	p_val	p_val_adj
Hist1h1b	3.11644	0.757	0.164	1e-18	2.9052e-14		Mylpf	6.17548	0.985	0.14	1.94407e-49	3.87707e-45
Hmgb2	2.52492	0.93	0.552	0	0		Tnnc1	5.10431	0.821	0.218	7.79119e-30	1.5538e-25
Ptma	2.44912	1	0.985	0	0		Tnnc2	4.88195	0.716	0.041	1.98648e-38	3.96163e-34
Top2a	1.95314	0.593	0.045	1.489e-14	2.9696e-10		Myl4	4.87508	0.836	0.321	2.15336e-26	4.29445e-22
H2afz	1.93268	1	0.955	0	0		Acta1	4.60731	0.672	0.004	5.04301e-42	1.00573e-37
Pclaf	1.91044	0.811	0.149	0	7e-18		Myl1	4.58212	0.985	0.156	2.97564e-47	5.93431e-43
Ube2c	1.85658	0.704	0.239	3.436e-14	6.85242e-10		Ttn	4.3339	0.97	0.226	2.69225e-41	5.36915e-37
Mdk	1.76788	0.996	0.881	0	0		Tnnt2	4.30705	0.985	0.325	1.26633e-39	2.52545e-35
Birc5	1.73767	0.765	0.104	0	1.48e-16		Actc1	4.29936	1	0.65	2.61594e-36	5.21698e-32
H2afx	1.72822	0.885	0.463	0	2.51e-16		Tnni1	4.22431	0.94	0.132	3.98684e-45	7.95096e-41
Nasp	1.70907	0.959	0.791	0	0		Myh3	3.79103	0.925	0.029	1.80752e-56	3.60473e-52
Hmgb1	1.68088	1	0.955	0	0		Tpm2	3.70902	1	0.856	1.1397e-35	2.27289e-31
Vcan	1.60584	0.848	0.134	0	1e-18		Cryab	3.62014	0.896	0.086	9.79636e-46	1.95369e-41
Anp32a	1.6054	0.988	0.642	0	0		Cdkn1a	3.4732	0.985	0.276	2.20944e-40	4.40628e-36
Hmgb3	1.60327	0.984	0.478	0	0		Sln	3.26439	0.731	0.021	4.81865e-43	9.60983e-39
Fabp5	1.51805	1	0.91	0	2.139e-15		Acta2	3.2114	1	0.551	1.94103e-34	3.871e-30
Selenoh	1.48729	1	0.851	0	0		Mef2c	3.12751	0.91	0.239	4.84097e-35	9.65434e-31
Cenpf	1.45818	0.527	0.075	1.30775e-11	2.60805e-07		Meg3	3.03688	0.881	0.667	4.13771e-21	8.25183e-17
Ranbp1	1.44645	0.988	0.955	0	0		Myog	2.99022	1	0.337	7.46874e-37	1.48949e-32
Anp32b	1.42559	0.996	0.985	0	0		Tnnt3	2.92595	0.687	0.037	3.19063e-36	6.36307e-32
H2afy	1.42317	0.992	0.776	0	0		Neb	2.91609	0.97	0.436	7.19637e-33	1.43517e-28
Mest	1.41162	0.864	0.493	1.047e-15	2.08885e-11		Il17b	2.86141	0.821	0.025	5.81728e-49	1.16014e-44
Dut	1.38376	0.897	0.388	0	0		Mybph	2.76808	0.672	0.008	4.3979e-41	8.77074e-37
S100a10	1.37854	0.782	0.537	1.36402e-10	2.72026e-06		Actn2	2.66457	0.716	0.025	4.4886e-41	8.95162e-37
Ncl	1.3657	1	0.94	0	0		Hspb2	2.65331	0.866	0.049	2.86087e-48	5.70544e-44
Basp1	1.35291	0.971	0.716	0	4.254e-15		Tnnt1	2.64399	1	0.811	1.06991e-34	2.13371e-30
Igfbp5	1.35291	0.934	0.567	4.8873e-14	9.74679e-10		Hspb1	2.50984	0.91	0.597	2.07638e-22	4.14092e-18
Dctpp1	1.34542	0.967	0.821	0	0		Mymk	2.45036	0.955	0.053	5.95777e-55	1.18816e-50
Msc	1.33534	0.671	0.075	2.72e-16	5.41843e-12		Eno3	2.44291	0.881	0.469	1.07693e-24	2.14773e-20
Cks2	1.33429	0.749	0.358	3.3911e-14	6.76285e-10		Des	2.44245	1	0.646	7.70259e-33	1.53613e-28
Smc2	1.32971	0.741	0.164	6e-18	1.15746e-13		Nes	2.43561	0.985	0.539	2.39872e-32	4.78376e-28
Crabp2	1.30732	0.663	0.194	3.41365e-13	6.80784e-09		Tnni2	2.3983	0.791	0.115	1.51289e-34	3.01716e-30
Tpx2	1.30453	0.593	0.134	1.54666e-12	3.08451e-08		Mymx	2.29958	0.866	0.128	4.82163e-36	9.61578e-32
Tkt	1.30045	0.901	0.134	0	0		Sh3glb1	2.215	1	0.93	1.54099e-32	3.0732e-28
Cenpa	1.28042	0.658	0.179	3.76254e-13	7.50363e-09		Pgam2	2.11128	0.791	0.099	4.61796e-36	9.2096e-32
Bzw2	1.26508	0.988	0.746	0	0		Fbxl22	2.02874	0.746	0.07	2.46245e-36	4.91086e-32
Ran	1.26305	1	0.985	0	0		Svbp	2.01952	0.97	0.881	3.61468e-27	7.20875e-23
Set	1.25788	0.996	0.97	0	0		Cox6a2	1.9925	0.672	0.128	3.26988e-24	6.52112e-20
Cdca8	1.25108	0.663	0.239	1.16559e-12	2.32453e-08		Bex1	1.97049	0.806	0.621	9.14064e-11	1.82292e-06
Dek	1.23713	0.926	0.642	1e-18	1.8092e-14		Palmd	1.96513	0.94	0.144	9.74379e-44	1.9432e-39
Gpc3	1.20236	0.897	0.313	0	1.7e-17		Fabp3	1.92898	0.701	0.062	1.56574e-33	3.12255e-29
Hspd1	1.18674	1	0.97	0	7.3e-17		Klhl41	1.92626	0.896	0.045	3.98791e-51	7.95309e-47
Ezh2	1.17575	0.909	0.567	0	7e-17		Fndc5	1.91904	0.97	0.259	2.2811e-39	4.54919e-35
Actb	1.1551	1	1	0	4.14e-16		Mylk4	1.88934	0.806	0.082	5.01036e-39	9.99216e-35
Rbp1	1.14244	0.947	0.746	5.71219e-11	1.13918e-06		Myh8	1.84125	0.597	0.053	3.06486e-27	6.11226e-23
Mki67	1.14181	0.519	0.06	1.14726e-11	2.28798e-07		Nexn	1.81939	0.94	0.461	2.66973e-27	5.32425e-23
Tyms	1.13915	0.765	0.179	0	2.131e-15		Arpp21	1.79926	0.985	0.309	1.06655e-35	2.12702e-31
Ube2s	1.1386	0.992	0.97	1.1594e-14	2.31222e-10		Apobec2	1.79676	0.836	0.062	4.83099e-44	9.63445e-40
Nfib	1.13234	0.819	0.284	0	6.04e-16		Sct	1.79582	0.478	0.029	2.01864e-23	4.02577e-19
Id3	1.12319	0.922	0.746	2.95559e-11	5.89433e-07		Tpm1	1.79067	0.985	0.963	3.14004e-19	6.26218e-15
Cenpe	1.11437	0.543	0.045	6.20626e-13	1.23771e-08		Bin1	1.75161	1	0.798	8.23756e-32	1.64282e-27
H3f3b	1.1096	1	1	0	0		Tubb6	1.72355	0.91	0.514	2.27498e-25	4.53699e-21
Mcm7	1.10387	0.835	0.284	0	2.95e-16		Gamt	1.696	0.97	0.733	3.35803e-24	6.69692e-20
Ccdc34	1.09676	0.897	0.552	0	2.448e-15		Myod1	1.6788	0.97	0.481	1.30348e-26	2.59954e-22
Ptms	1.09145	0.975	0.701	2e-18	3.2423e-14		Tceal3	1.66461	0.687	0.181	7.19135e-21	1.43417e-16
Cald1	1.08024	0.881	0.507	4.33e-15	8.63501e-11		Jpt1	1.62433	1	0.959	8.03711e-30	1.60284e-25
Lmnb1	1.06787	0.909	0.612	1.3e-17	2.64408e-13		Lmod3	1.61474	0.672	0.021	1.79919e-38	3.58813e-34
Arl6ip1	1.06	0.765	0.522	1.36892e-09	2.73003e-05		Rian	1.56687	0.731	0.272	1.18803e-18	2.3693e-14
Gmnn	1.05561	0.733	0.134	1e-17	2.04142e-13		Casq2	1.51975	0.642	0	7.54372e-41	1.50444e-36
Prc1	1.0502	0.399	0.03	8.69009e-09	0.000173306		Myh7	1.51528	0.597	0.041	2.64513e-29	5.27518e-25
Srsf9	1.03753	0.971	0.687	0	0		Arl6ip5	1.51436	0.94	0.584	2.56308e-27	5.11155e-23
Aprt	1.02722	0.967	0.776	8e-17	1.60945e-12		Pdlim3	1.51279	0.761	0.136	7.96817e-30	1.58909e-25
Postn	1.02503	0.564	0.03	7.3718e-14	1.47015e-09		Dlk1	1.50314	0.552	0.346	7.13929e-07	0.0142379
Tubb5	1.02491	1	0.985	0	2e-18		2004-09-01	1.48415	0.806	0.045	3.03263e-43	6.04798e-39
Ifitm2	1.02112	0.881	0.642	9.30475e-12	1.85565e-07		Myoz2	1.46341	0.567	0.004	9.73829e-35	1.94211e-30
Hist1h4d	1.01287	0.642	0.343	5.51089e-08	0.00109904		Spg21	1.45088	0.925	0.733	7.80776e-15	1.5571e-10
Col3a1	1.00045	0.737	0.194	3.254e-15	6.48899e-11		S100a11	1.4263	0.925	0.835	8.39533e-14	1.67428e-09
Cenpv	0.999935	0.844	0.373	7e-18	1.37251e-13		Tceal7	1.39525	0.537	0.066	2.38066e-21	4.74775e-17
Nusap1	0.983571	0.412	0	5.248e-10	1.04661e-05		Hes6	1.39464	0.97	0.753	4.71287e-23	9.39888e-19
Fkbp4	0.983354	0.988	0.866	0	2.3e-16		Rapsn	1.38533	0.716	0.263	9.61977e-19	1.91847e-14
Actg1	0.982111	1	1	1.03e-16	2.06242e-12		Arl4a	1.38174	0.776	0.424	5.59322e-13	1.11546e-08
Rrm2	0.977276	0.588	0.075	5.6081e-14	1.11843e-09		Rxrg	1.371	0.627	0.095	1.8041e-24	3.59793e-20
Srsf3	0.976308	1	0.94	0	6.02e-16		Cfl2	1.35068	0.985	0.971	1.57716e-23	3.14533e-19
Cks1b	0.971125	0.926	0.701	4.41e-16	8.8032e-12		Itgb1bp2	1.33523	0.522	0.016	4.67311e-29	9.31959e-25
Id2	0.969809	0.728	0.284	3.33496e-12	6.65091e-08		Pkig	1.3206	0.985	0.757	5.347e-25	1.06635e-20
Hist1h1e	0.969571	0.84	0.821	0.000139289	1		Tm6sf1	1.30007	0.866	0.128	2.24177e-37	4.47076e-33
H1fx	0.962334	0.881	0.493	9.06e-16	1.80604e-11		Smpx	1.29611	0.612	0.021	4.27485e-34	8.52532e-30
Lyar	0.957995	0.922	0.701	9e-17	1.80266e-12		Purb	1.29509	0.97	0.868	1.18142e-20	2.35611e-16
Nucks1	0.957682	0.988	0.955	0	9.927e-15		Rbm24	1.28174	0.91	0.42	1.9736e-22	3.93595e-18
Spc24	0.952036	0.7	0.119	1.6e-17	3.09391e-13		Hspb3	1.26975	0.627	0.012	4.58123e-37	9.13635e-33
Ccnd2	0.951614	0.63	0.328	1.98111e-07	0.00395093		Atp2a1	1.24887	0.866	0.103	1.43669e-40	2.86519e-36
Mcm3	0.950137	0.728	0.045	0	2.969e-15		Maged2	1.24797	0.94	0.889	3.54669e-12	7.07316e-08
Srsf7	0.949318	0.988	0.896	0	1.55e-16		Cdkn1c	1.23914	0.985	0.926	3.28177e-09	6.54484e-05
Tubb4b	0.936565	0.84	0.657	2.07857e-08	0.000414529		Lmna	1.23377	0.821	0.28	1.50813e-22	3.00766e-18
Pax7	0.934517	0.658	0.015	4e-18	8.6134e-14		Fst	1.23307	0.552	0.025	3.70492e-29	7.38873e-25
Lig1	0.932545	0.724	0.164	9e-16	1.7884e-11		Vim	1.23029	1	0.992	1.61571e-23	3.22222e-19
Hnrnpu	0.931921	0.984	0.91	2.986e-14	5.95491e-10		Col25a1	1.22883	0.716	0.181	6.36898e-22	1.27017e-17
Hnrnpd	0.930636	0.992	0.94	5.5e-17	1.08961e-12		Myl6	1.22879	1	1	3.42746e-26	6.83538e-22
Ifitm3	0.924296	0.333	0.194	0.00562805	1		Tmsb10	1.22616	1	1	2.42548e-07	0.00483713
Calm2	0.92333	0.975	0.851	4.01e-16	8.00303e-12		Malat1	1.20811	1	0.996	3.04652e-06	0.0607566
Pcna	0.921809	0.794	0.194	1e-18	1.4167e-14		Ckb	1.20598	0.955	0.753	1.17242e-14	2.33815e-10
Smc4	0.921057	0.642	0.284	2.96747e-10	5.91803e-06		Smyd1	1.19461	0.821	0.111	5.02492e-37	1.00212e-32
Phgdh	0.920245	0.864	0.552	2.57036e-11	5.12608e-07		Ablim3	1.19334	0.731	0.033	1.20318e-40	2.3995e-36
Id1	0.915344	0.77	0.463	1.2662e-07	0.00252518		Pnmt	1.18925	0.328	0.016	2.16769e-16	4.32303e-12
Pttg1	0.913294	0.523	0.06	2.08074e-11	4.14962e-07		Pdlim4	1.17769	0.94	0.765	2.20253e-16	4.3925e-12
Atad2	0.907838	0.634	0.119	9.9248e-14	1.97931e-09		Rtn4	1.17065	0.97	0.955	4.49659e-21	8.96755e-17
Snrpd1	0.904362	1	0.955	0	2.24e-16		Lsm6	1.16663	1	0.938	1.31205e-18	2.61662e-14
Hnrnpa3	0.902841	0.971	0.925	2.96514e-12	5.91337e-08		Ogn	1.16602	0.582	0.078	5.45509e-23	1.08791e-18
Hmgn1	0.902129	1	0.985	0	0		Tmem38a	1.16581	0.776	0.218	4.71526e-25	9.40364e-21
Hsp90aa1	0.896916	0.996	0.955	2.627e-15	5.23842e-11		Cdh15	1.15697	0.925	0.49	3.01225e-23	6.00733e-19
Ccnb1	0.893037	0.477	0.015	1.46301e-11	2.91768e-07		Chrna1	1.15647	0.627	0.021	3.67672e-35	7.33247e-31
Jun	0.892041	0.737	0.388	6.26007e-10	1.24845e-05		Stac3	1.15575	0.851	0.049	1.53682e-46	3.06488e-42
Dnajc9	0.890484	0.844	0.358	4.6e-17	9.21069e-13		Ncam1	1.1444	0.91	0.7	3.82369e-18	7.62558e-14
Siva1	0.887451	0.979	0.851	7e-18	1.4287e-13		Mustn1	1.12867	0.493	0	9.42004e-31	1.87864e-26
Cdk1	0.885296	0.531	0.06	2.14045e-11	4.26869e-07		H19	1.12102	0.119	0.016	9.28721e-05	1
Cdca3	0.882301	0.63	0.075	3.959e-15	7.89626e-11		Npnt	1.1015	0.582	0.07	7.26969e-24	1.44979e-19
Adss	0.88147	0.794	0.179	1e-18	1.0495e-14		Klhl40	1.09888	0.731	0.033	1.04192e-39	2.0779e-35
Dnmt1	0.879896	0.72	0.209	2.479e-15	4.94306e-11		Unc45b	1.08671	0.642	0.004	6.95923e-40	1.38788e-35
Ssrp1	0.879096	0.918	0.657	1.8e-17	3.68331e-13		Gm28653	1.08587	0.761	0.198	6.8931e-23	1.37469e-18
Rrm1	0.87319	0.753	0.209	2.6e-17	5.09865e-13		Hrc	1.0739	0.746	0.103	6.29343e-31	1.2551e-26
Nt5dc2	0.871716	0.963	0.776	3.5e-17	6.99953e-13		Jam3	1.06455	0.851	0.407	1.19378e-21	2.38076e-17
Col4a1	0.871296	0.695	0.209	1.5295e-13	3.05027e-09		Itm2b	1.06189	0.955	0.885	4.22063e-17	8.41719e-13
Dkc1	0.869773	0.786	0.239	2.1e-17	4.167e-13		Mybpc1	1.05873	0.866	0.502	4.01787e-12	8.01284e-08
Tipin	0.863536	0.774	0.179	1e-18	1.1477e-14		Mospd1	1.05572	0.821	0.259	8.46776e-25	1.68873e-20
Usp1	0.862823	0.761	0.164	1e-18	2.5191e-14		Synpo2l	1.04437	0.731	0.136	8.84727e-27	1.76441e-22
Hnrnpf	0.862168	0.992	0.925	2.5e-17	5.01694e-13		Trim55	1.04424	0.716	0.045	1.20407e-36	2.40127e-32
Prdx4	0.861477	0.951	0.537	1e-17	2.07595e-13		Gsn	1.03874	0.672	0.395	2.88653e-10	5.75662e-06
Sms	0.855662	0.93	0.597	2e-18	3.619e-14		Pdlim7	1.03218	0.97	0.844	1.15027e-16	2.29399e-12
Gnl3	0.854113	0.881	0.597	3.991e-15	7.95934e-11		Fermt2	1.02437	0.985	0.798	3.28653e-20	6.55433e-16
Ier2	0.850017	0.811	0.522	8.61827e-09	0.000171874		Cap2	1.01989	0.761	0.16	7.23693e-27	1.44326e-22
Cdk4	0.848246	0.996	0.985	0	7e-18		Lgals1	1.01754	1	0.975	6.39061e-17	1.27448e-12
Cdca7	0.844015	0.745	0.119	2e-18	3.9222e-14		Josd2	1.01214	0.925	0.695	7.08542e-20	1.41305e-15
Nme1	0.838832	0.992	0.94	3.597e-15	7.17311e-11		Myom1	1.00969	0.761	0.078	5.21227e-36	1.03948e-31
Supt16	0.82909	0.963	0.806	3.1203e-14	6.22291e-10		Adssl1	0.998227	0.567	0.066	1.87381e-23	3.73694e-19
Hist1h2ae	0.829043	0.416	0.075	8.94143e-08	0.00178319		Cacng1	0.994119	0.493	0.021	3.191e-26	6.36381e-22
Prdx6	0.828958	1	0.91	2.5e-17	4.88683e-13		Lima1	0.988681	0.925	0.605	1.07454e-17	2.14295e-13
Ldhb	0.827242	0.864	0.478	2.16374e-10	4.31515e-06		Scrib	0.988303	0.776	0.235	3.27683e-23	6.53499e-19
Hells	0.82544	0.687	0.104	2.8e-16	5.60566e-12		Flnc	0.98584	0.91	0.395	4.29382e-22	8.56316e-18
Gm1673	0.823636	0.901	0.552	7.77952e-12	1.55147e-07		Ralgps2	0.983708	0.955	0.745	6.52496e-15	1.30127e-10
Fbln1	0.815324	0.815	0.299	3.42456e-13	6.8296e-09		Psmc3	0.977555	1	0.967	1.62378e-14	3.2383e-10
Stk26	0.814105	0.675	0.209	4.946e-13	9.86388e-09		Rnf11	0.976919	0.91	0.498	7.16902e-20	1.42972e-15
Ccna2	0.8123	0.535	0.045	1.05818e-12	2.11033e-08		Kif1b	0.974104	0.821	0.605	3.41945e-12	6.81941e-08
Smc3	0.812186	0.955	0.851	3.2e-17	6.29316e-13		C430049B03Rik	0.972932	0.925	0.786	1.29931e-12	2.59121e-08
Lsm2	0.810408	0.926	0.806	1.11078e-13	2.21523e-09		Nectin3	0.97267	0.851	0.58	8.44558e-13	1.6843e-08
Npm1	0.806955	1	1	0	4.2e-16		3300002P13Rik	0.969532	0.716	0.041	2.01146e-37	4.01145e-33
Mfap2	0.806097	0.84	0.358	2.65e-16	5.28243e-12		Dclk1	0.967936	0.552	0.189	1.34594e-11	2.68421e-07
Gm47283	0.806024	0.975	0.836	5.634e-15	1.12353e-10		Chrng	0.964548	0.746	0.066	6.28473e-36	1.25336e-31
Cdc20	0.802335	0.465	0.045	4.17216e-10	8.32054e-06		Arhgdib	0.960071	0.448	0.086	3.50845e-14	6.9969e-10
Ptn	0.802296	0.872	0.687	0.000137706	1		Sptbn1	0.955997	0.925	0.761	1.6336e-13	3.25788e-09
Hmga2	0.801274	0.576	0.209	8.70727e-09	0.000173649		Cav3	0.950928	0.418	0.008	8.1999e-24	1.63531e-19
Nop58	0.800604	0.926	0.776	3.531e-14	7.04188e-10		Atcayos	0.942995	0.716	0.045	3.45634e-36	6.89298e-32
Eif4a1	0.798867	1	0.97	0	6.403e-15		Ehd4	0.93957	0.746	0.251	1.64475e-19	3.28012e-15
Impdh2	0.79872	0.975	0.806	6.05e-15	1.2065e-10		Shisa2	0.938386	0.806	0.152	1.40587e-29	2.80373e-25
Ccne1	0.79648	0.597	0.179	7.63222e-11	1.52209e-06		Macf1	0.936029	0.881	0.716	1.28338e-12	2.55944e-08
Psip1	0.794511	0.955	0.851	1.53119e-13	3.05365e-09		Ccdc141	0.935522	0.851	0.465	3.909e-16	7.79571e-12
Mcm4	0.79289	0.741	0.134	2.56e-16	5.10306e-12		Ryr1	0.931711	0.836	0.296	2.16403e-21	4.31573e-17
Ywhaq	0.792818	0.992	0.97	1.7e-16	3.41249e-12		Wwtr1	0.930686	0.851	0.469	3.82829e-16	7.63475e-12
Mcm6	0.789498	0.704	0.09	1.1e-16	2.2281e-12		Enah	0.925916	0.97	0.798	5.67491e-17	1.13175e-12
Snu13	0.784669	0.992	0.985	3e-18	5.4216e-14		Tcap	0.925113	0.373	0	4.09196e-23	8.16059e-19
Zfhx4	0.779858	0.687	0.209	1.8931e-13	3.77542e-09		Cnn3	0.924397	0.985	0.955	2.10068e-17	4.18938e-13
Hmgn2	0.77053	0.951	0.836	3.6142e-14	7.20782e-10		Tubb2a	0.924162	0.806	0.683	5.13905e-09	0.000102488
Lsm4	0.768461	0.988	0.925	1.6336e-14	3.2578e-10		S100a16	0.92391	0.507	0.086	8.12603e-16	1.62057e-11
Hirip3	0.766732	0.642	0.09	1.168e-15	2.32954e-11		Kremen2	0.919626	0.716	0.062	4.28432e-34	8.54422e-30
Calm1	0.7635	0.988	0.955	1.07134e-13	2.13657e-09		Btg1	0.9191	0.94	0.695	3.43165e-14	6.84375e-10
Stmn1	0.760275	0.988	0.925	6.92737e-12	1.38153e-07		Jsrp1	0.915019	0.791	0.177	2.40657e-26	4.79942e-22
Nop56	0.759557	0.848	0.657	1.31551e-12	2.62352e-08		Tpd52l1	0.912478	0.701	0.218	1.10931e-18	2.21229e-14
Srm	0.759268	0.844	0.552	5.30738e-11	1.05845e-06		Ptgis	0.909728	0.896	0.519	2.84349e-14	5.67077e-10
Smc1a	0.758993	0.922	0.821	3.1104e-12	6.20307e-08		Fxr1	0.90602	0.985	0.947	1.69689e-17	3.38411e-13
Sfpq	0.758053	0.971	0.776	1.63484e-10	3.26035e-06		S100a13	0.893377	0.687	0.115	9.47869e-24	1.89034e-19
Txnrd1	0.75672	0.868	0.627	8.58222e-13	1.71155e-08		Pkia	0.892795	0.687	0.144	1.96162e-23	3.91206e-19
Myh10	0.755352	0.802	0.358	9.6425e-14	1.923e-09		Mef2a	0.88997	0.806	0.42	6.96129e-14	1.38829e-09
Atpif1	0.754924	1	0.985	1.76e-16	3.50168e-12		Ugp2	0.88839	0.866	0.481	6.03286e-15	1.20313e-10
Crabp1	0.754663	0.391	0.209	0.00167506	1		Art1	0.887948	0.657	0.021	2.92183e-37	5.82701e-33
Hnrnpab	0.751654	0.971	0.955	5.82252e-11	1.16119e-06		Map4	0.887416	0.851	0.514	6.10407e-16	1.21733e-11
Hist1h3c	0.745536	0.379	0.045	8.69961e-08	0.00173496		Aamdc	0.869591	0.836	0.428	6.02625e-17	1.20181e-12
Cdk2ap1	0.745239	0.922	0.746	5.30396e-13	1.05777e-08		Ammecr1	0.864307	0.657	0.185	1.60869e-17	3.20822e-13
Ccnb2	0.743904	0.547	0.045	1.36618e-12	2.72456e-08		Rb1	0.862754	0.761	0.222	4.20266e-20	8.38137e-16
Fbl	0.740451	0.967	0.761	2.38e-16	4.75067e-12		Nelfcd	0.860255	0.866	0.609	4.96717e-13	9.90603e-09
Tut4	0.735411	0.971	0.761	4.77637e-12	9.52552e-08		Gatm	0.859856	0.791	0.329	1.63897e-17	3.2686e-13
Hmmr	0.734626	0.403	0	8.94121e-10	1.78314e-05		Pdlim5	0.844672	0.627	0.058	2.0396e-28	4.06757e-24
Prmt1	0.733563	0.996	0.985	1.59e-16	3.1794e-12		Ptges3l	0.842527	0.791	0.239	8.36934e-23	1.6691e-18
Sinhcaf	0.730418	0.774	0.358	2.77598e-13	5.53613e-09		Mrln	0.83774	0.851	0.535	1.563e-12	3.11708e-08
Snrpg	0.729077	1	0.985	0	6.7e-17		Trim63	0.837429	0.672	0.058	9.37047e-31	1.86875e-26
Zfhx3	0.727515	0.65	0.313	1.04181e-08	0.000207769		Car3	0.835439	0.612	0.49	0.00997993	1
Exosc8	0.726629	0.856	0.612	1.0128e-12	2.01984e-08		Srpk3	0.832294	0.552	0.004	9.70184e-34	1.93484e-29
Hist1h1a	0.725653	0.461	0.134	2.28396e-07	0.0045549		Zfp106	0.831884	0.94	0.905	2.60312e-12	5.1914e-08
Cbx3	0.717108	0.967	0.836	1.62596e-13	3.24264e-09		Sgcg	0.828883	0.597	0.045	8.63198e-29	1.72147e-24
Rfc1	0.711509	0.864	0.567	2.14295e-13	4.27369e-09		Limch1	0.828127	0.716	0.272	2.71477e-13	5.41406e-09
Ppil1	0.709522	0.782	0.418	6.2492e-14	1.24628e-09		Akirin1	0.828038	0.851	0.486	3.09943e-15	6.18119e-11
Ptges3	0.708724	0.984	0.97	3.9728e-14	7.92305e-10		Katnbl1	0.821798	0.791	0.399	2.90805e-16	5.79953e-12
Mif	0.708135	1	1	9.908e-15	1.97596e-10		Myl9	0.807118	0.463	0.272	0.000261929	1
Apoe	0.707948	0.251	0.045	0.000133583	1		Zbtb18	0.803569	0.597	0.202	5.43667e-13	1.08423e-08
Hnrnpa1	0.706994	1	1	6.967e-15	1.38946e-10		Klf5	0.791022	0.522	0.021	1.90191e-27	3.79299e-23
Nsd2	0.704899	0.728	0.224	5.2316e-14	1.04334e-09		Sash1	0.789622	0.791	0.313	1.10903e-15	2.21173e-11
Paics	0.704606	0.963	0.94	7.756e-15	1.54675e-10		Trim54	0.785703	0.493	0	9.42004e-31	1.87864e-26
Slbp	0.702865	0.753	0.448	7.54116e-12	1.50393e-07		Sh3bgr	0.7825	0.672	0.128	2.08966e-22	4.16742e-18
Mrpl12	0.70149	0.963	0.94	6.57344e-13	1.31094e-08		Tceal5	0.780576	0.552	0.111	8.48578e-18	1.69232e-13
Cd24a	0.701277	0.737	0.358	4.47505e-09	8.92459e-05		Cd164	0.78013	0.94	0.605	5.6055e-17	1.11791e-12
Sox4	0.701246	0.951	0.851	3.12451e-09	6.23122e-05		Vasp	0.774056	0.821	0.424	1.92075e-15	3.83054e-11
Tsc22d1	0.699421	0.798	0.373	7.60166e-13	1.516e-08		Wdr44	0.771596	0.597	0.07	2.08608e-24	4.16027e-20
Sh3bgrl	0.697102	0.893	0.537	1.12009e-11	2.23379e-07		Dbn1	0.771411	0.925	0.877	7.06069e-09	0.000140811
Tshz2	0.695407	0.56	0.164	9.27172e-10	1.84906e-05		Csrp3	0.771229	0.418	0.095	2.11092e-11	4.2098e-07
Cbx1	0.692614	0.984	0.94	3.14e-15	6.26236e-11		Eri3	0.771151	0.836	0.613	5.89695e-10	1.17603e-05
Srsf2	0.691594	0.926	0.791	2.02046e-12	4.02941e-08		Dbndd1	0.768432	0.642	0.078	1.13004e-26	2.25364e-22
Pa2g4	0.690021	0.959	0.866	9.06937e-13	1.8087e-08		Cacna2d1	0.768088	0.642	0.259	5.04694e-13	1.00651e-08
Topbp1	0.688527	0.691	0.149	1.732e-15	3.45473e-11		Vma21	0.764867	0.896	0.56	7.52027e-14	1.49977e-09
Rbm3	0.687566	1	0.896	4.09264e-13	8.16195e-09		Emc7	0.764277	0.776	0.527	5.07737e-11	1.01258e-06
Sumo2	0.68676	1	1	0	1.21e-16		Grb2	0.762979	0.821	0.687	4.58669e-10	9.14724e-06
Cenpw	0.684833	0.728	0.328	8.84034e-13	1.76303e-08		Palld	0.762715	0.746	0.469	1.52487e-08	0.000304105
Prim1	0.67791	0.613	0.045	6.387e-15	1.27381e-10		Zdbf2	0.753164	0.955	0.819	4.30817e-08	0.000859179
Rhoc	0.677864	0.733	0.343	6.88439e-10	1.37295e-05		Fitm1	0.743595	0.925	0.564	1.93396e-14	3.85691e-10
Ddx39b	0.677451	0.979	0.925	2.02372e-13	4.0359e-09		Atp2a2	0.741913	0.866	0.675	3.24997e-10	6.48142e-06
Baz1b	0.675368	0.852	0.537	5.58895e-11	1.11461e-06		Tnik	0.739486	0.731	0.284	3.5645e-14	7.10868e-10
Auts2	0.672892	0.827	0.582	7.81162e-10	1.55787e-05		Strn3	0.735159	0.94	0.786	7.73536e-08	0.00154266
Rfc4	0.665762	0.827	0.478	3.89478e-12	7.76736e-08		G0s2	0.733288	0.731	0.337	8.2065e-13	1.63662e-08
Ppih	0.66342	0.84	0.507	5.993e-15	1.19524e-10		Celf2	0.729186	0.925	0.868	1.49285e-11	2.9772e-07
Gcat	0.658334	0.679	0.164	2.82296e-13	5.62983e-09		Lamp1	0.727169	0.925	0.823	2.82714e-14	5.63817e-10
Mpped2	0.658038	0.683	0.313	6.02994e-09	0.000120255		Igf2	0.72701	1	0.959	6.15111e-07	0.0122672
Spc25	0.657887	0.457	0.104	3.45445e-08	0.000688921		Myl12a	0.726677	0.97	0.926	9.65814e-12	1.92612e-07
Parp1	0.655652	0.942	0.672	1.67277e-12	3.336e-08		Zyx	0.721296	0.761	0.444	7.15609e-13	1.42714e-08
Bcl7c	0.655401	0.934	0.672	1.73638e-12	3.46286e-08		Micu1	0.715665	0.806	0.374	1.78307e-16	3.55597e-12
Gins2	0.655279	0.658	0.149	1.85908e-13	3.70756e-09		Srl	0.715582	0.552	0.053	2.45481e-24	4.89563e-20
Snrpd3	0.654283	0.984	0.94	3.83e-16	7.63687e-12		Gas8	0.712333	0.672	0.461	5.81394e-08	0.00115947
Gas1	0.652664	0.926	0.791	9.20275e-08	0.0018353		Myot	0.711501	0.522	0	1.01145e-32	2.01713e-28
Tacc3	0.65023	0.502	0.119	1.59143e-09	3.17379e-05		Lmcd1	0.703327	0.552	0.342	1.4481e-06	0.0288795
Sfxn1	0.64681	0.613	0.06	7.647e-15	1.52495e-10		Trp53cor1	0.70217	0.493	0.025	4.73361e-25	9.44024e-21
Uba2	0.645294	0.881	0.582	2.1034e-14	4.19486e-10		S100a6	0.700925	0.418	0.045	2.1892e-16	4.36592e-12
Nolc1	0.644202	0.868	0.657	4.92624e-10	9.82441e-06		Ankrd2	0.700711	0.313	0	1.96883e-19	3.92644e-15
Dtymk	0.643074	0.914	0.806	5.70932e-12	1.13861e-07		Rhoq	0.694899	0.836	0.473	4.37888e-13	8.73281e-09
Hnrnpa0	0.639309	0.996	0.97	7.773e-15	1.5502e-10		Btbd1	0.691874	0.925	0.663	1.82496e-14	3.63952e-10
Dnm3os	0.638951	0.617	0.179	2.33138e-11	4.64947e-07		Casz1	0.68683	0.672	0.115	2.3218e-23	4.63036e-19
Trim59	0.638529	0.564	0.045	2.96189e-13	5.9069e-09		Mllt3	0.686476	0.642	0.374	3.35779e-08	0.000669644
Ctcf	0.638163	0.798	0.567	2.53792e-10	5.06138e-06		Hacd1	0.685973	0.925	0.761	2.50141e-12	4.98856e-08
Smchd1	0.637407	0.819	0.612	1.72447e-10	3.4391e-06		Iffo1	0.685317	0.746	0.189	1.70682e-21	3.4039e-17
Nudc	0.636593	0.975	0.881	8.25794e-12	1.64688e-07		Tagln	0.67821	0.388	0.189	0.000163903	1
Fbxo5	0.63481	0.416	0.03	7.50071e-09	0.000149587		Pja2	0.673121	0.896	0.691	8.56639e-10	1.7084e-05
Ftl1-ps1	0.632857	1	1	3.41193e-13	6.80442e-09		Glipr2	0.672416	0.806	0.551	1.26261e-10	2.51803e-06
Pnn	0.632556	0.975	0.881	1.13653e-10	2.26659e-06		Gm19866	0.670743	0.448	0.045	1.70227e-18	3.39484e-14
Tuba1b	0.627375	0.996	0.985	2.33851e-09	4.6637e-05		Samd4	0.667761	0.672	0.053	7.96786e-32	1.58903e-27
Snrpa1	0.625689	0.918	0.821	1.01308e-09	2.02038e-05		Morf4l2	0.666835	0.97	0.963	9.56983e-11	1.90851e-06
Fubp1	0.625671	0.971	0.91	5.22006e-11	1.04104e-06		Inha	0.665631	0.478	0.033	2.91743e-22	5.81822e-18
Bub3	0.623505	0.802	0.612	1.36319e-07	0.00271861		Prr32	0.664557	0.418	0.008	1.25544e-23	2.50372e-19
Snrpe	0.622412	1	0.985	0	7.0174e-14		Pnmal2	0.66448	0.791	0.539	2.85706e-08	0.000569784
Metrn	0.62235	0.395	0.104	3.15355e-06	0.0628912		Rrad	0.664244	0.448	0.053	1.97271e-17	3.93418e-13
Trim28	0.622318	0.922	0.701	3.38602e-12	6.75274e-08		Filip1	0.66193	0.567	0.049	1.94184e-25	3.8726e-21
Phb2	0.62023	0.979	0.97	2.42292e-12	4.83202e-08		Bcas3	0.661598	0.612	0.185	5.84512e-15	1.16569e-10
Sf3b5	0.620202	0.971	0.91	2.36652e-12	4.71954e-08		Rbfox2	0.660876	0.94	0.798	1.83049e-12	3.65055e-08
Srsf10	0.62005	0.93	0.776	5.40183e-11	1.07729e-06		Deptor	0.660836	0.567	0.045	1.20168e-25	2.3965e-21
Vegfb	0.619921	0.901	0.746	4.81633e-11	9.60521e-07		Alpk3	0.657361	0.597	0.025	4.42772e-32	8.8302e-28
Fmr1	0.619331	0.708	0.343	3.15973e-09	6.30144e-05		Prune2	0.652968	0.507	0.012	3.61977e-28	7.21891e-24
Orc6	0.619164	0.811	0.507	5.42672e-11	1.08225e-06		Vgll2	0.649687	0.716	0.305	4.28316e-11	8.5419e-07
Tpm3	0.618716	0.963	0.866	7.89613e-11	1.57473e-06		Mb	0.645898	0.299	0.004	2.03155e-17	4.05152e-13
Phactr2	0.617972	0.708	0.358	6.33651e-09	0.000126369		Ank1	0.642658	0.821	0.416	1.0411e-15	2.07627e-11
Ssbp4	0.617817	0.786	0.403	1.19134e-11	2.37589e-07		Fxyd6	0.636004	0.866	0.765	1.36611e-05	0.272443
Hnrnpa2b1	0.617293	0.988	0.925	2.89767e-08	0.000577882		Smdt1	0.635195	0.97	0.955	3.32194e-09	6.62494e-05
Cenpm	0.615256	0.609	0.09	1.65343e-13	3.29743e-09		Akap9	0.630747	0.896	0.761	8.58871e-09	0.000171285
Snrpb	0.614976	0.992	0.97	5.49734e-13	1.09633e-08		Acat1	0.629866	0.896	0.77	2.30868e-08	0.00046042
Eif5a	0.614725	1	0.985	2.04419e-11	4.07673e-07		5430431A17Rik	0.625043	0.567	0.037	2.67107e-27	5.32691e-23
Ptbp1	0.613615	0.712	0.194	1.3279e-14	2.64826e-10		Lmo7	0.624549	0.433	0.008	7.04601e-25	1.40519e-20
Dhx9	0.612963	0.897	0.716	1.14843e-09	2.29031e-05		Tceal6	0.623294	0.388	0.045	3.07133e-15	6.12515e-11
Csrp2	0.612914	0.934	0.731	1.28643e-07	0.00256553		Ago2	0.621609	0.896	0.741	2.20424e-08	0.000439592
2006-09-01	0.611234	0.601	0.06	3.8417e-14	7.66151e-10		Arhgap28	0.620701	0.925	0.638	2.87948e-10	5.74254e-06
Mrpl34	0.610708	0.979	0.866	4.48518e-12	8.94479e-08		Ak1	0.61912	0.552	0.066	2.32911e-22	4.64493e-18
Kif15	0.610675	0.51	0.015	1.48044e-12	2.95244e-08		Cnn2	0.617803	0.612	0.403	3.09382e-06	0.0617
Prrc2c	0.609892	0.971	0.925	3.28983e-11	6.56091e-07		N4bp3	0.612988	0.687	0.082	1.05175e-28	2.09751e-24
Umps	0.609299	0.642	0.134	1.26981e-13	2.53238e-09		Plec	0.610424	0.657	0.284	2.36581e-11	4.71813e-07
Tomm5	0.608548	0.979	0.896	3.09757e-09	6.17748e-05		Cacnb1	0.60701	0.522	0.041	8.39597e-24	1.67441e-19
Ak2	0.608391	0.86	0.627	3.07298e-10	6.12844e-06		Aldoa	0.606228	0.985	0.996	1.29262e-10	2.57786e-06
Mtap	0.606148	0.679	0.149	6.6468e-14	1.32557e-09		Cnr1	0.605043	0.522	0.078	1.4896e-18	2.97072e-14
Nrk	0.605705	0.831	0.701	0.000816163	1		Egln3	0.601296	0.627	0.255	6.1861e-11	1.23369e-06
Anapc5	0.604653	0.955	0.836	2.09301e-12	4.17409e-08		Macrod1	0.599847	0.582	0.202	2.13661e-12	4.26104e-08
Gmps	0.603212	0.909	0.746	1.31034e-10	2.61321e-06		B830012L14Rik	0.597613	0.507	0.058	4.66166e-20	9.29674e-16
Plk2	0.603104	0.527	0.224	1.39722e-05	0.278647		Gyg	0.597256	0.642	0.366	9.31214e-08	0.00185712
Ppp1cc	0.602163	0.93	0.821	2.32275e-12	4.63225e-08		Ypel3	0.594582	0.866	0.634	4.03323e-09	8.04348e-05
Nefl	0.59942	0.14	0.03	0.0123167	1		Trdn	0.591669	0.433	0.012	7.48606e-24	1.49294e-19
Sri	0.599135	0.691	0.149	9.032e-14	1.80126e-09		Gadd45g	0.589043	0.642	0.309	5.46746e-09	0.000109037
Asb4	0.596953	0.502	0.09	1.14827e-09	2.28999e-05		Mcu	0.588507	0.597	0.082	1.61088e-22	3.21257e-18
Hnrnph3	0.596824	0.864	0.701	1.25457e-10	2.50199e-06		Asb2	0.586062	0.507	0.016	8.0374e-28	1.6029e-23
Wdr43	0.595304	0.794	0.463	2.53581e-11	5.05716e-07		Ramp1	0.583396	0.313	0.004	2.90603e-18	5.79549e-14
Lsm7	0.594834	0.979	0.955	3.5489e-14	7.07749e-10		Slc16a2	0.580186	0.731	0.263	2.59492e-14	5.17505e-10
Pdgfa	0.594606	0.79	0.746	0.000129941	1		Smim1	0.580009	0.388	0.07	6.03565e-12	1.20369e-07
Cfl1	0.593149	1	1	4.47089e-12	8.91629e-08		Gm45159	0.579408	0.463	0.016	1.06641e-24	2.12673e-20
Trim27	0.592398	0.844	0.478	3.02918e-12	6.0411e-08		Myo18a	0.579192	0.716	0.272	7.16408e-15	1.42873e-10
Snhg4	0.592392	0.765	0.448	7.28831e-09	0.000145351		Eif4ebp1	0.578401	0.94	0.885	5.13188e-06	0.102345
Mybbp1a	0.590985	0.844	0.597	4.76524e-10	9.50331e-06		Kcnq1ot1	0.578107	0.91	0.934	0.00273247	1
Clspn	0.590618	0.477	0.06	5.58181e-10	1.11318e-05		Pygm	0.577334	0.522	0.016	9.90321e-29	1.975e-24
Capn6	0.589983	0.802	0.716	0.00021994	1		Sec14l1	0.575223	0.776	0.539	4.03368e-08	0.000804437
Ppid	0.589502	0.942	0.806	1.21042e-11	2.41393e-07		Sypl	0.573324	0.806	0.49	1.44843e-11	2.88861e-07
Uhrf1	0.588846	0.638	0.224	2.60733e-10	5.1998e-06		Tceal1	0.573101	0.672	0.239	5.07383e-14	1.01187e-09
Tk1	0.585906	0.514	0	3.76728e-13	7.51309e-09		Armcx1	0.572537	0.746	0.37	4.31861e-12	8.61259e-08
Fam136a	0.585854	0.885	0.627	8.34135e-11	1.66352e-06		Atp6v1e1	0.567311	0.91	0.77	8.69842e-10	1.73473e-05
Ddx39	0.584545	0.778	0.612	3.40355e-07	0.0067877		Cox8b	0.566793	0.493	0.012	7.29577e-28	1.45499e-23
Cacybp	0.583307	0.984	0.896	2.57135e-08	0.000512803		Mypn	0.565435	0.493	0	9.42004e-31	1.87864e-26
Fus	0.582898	0.955	0.896	9.20443e-11	1.83564e-06		1110008P14Rik	0.565416	0.642	0.436	3.71408e-06	0.0740698
Arpc1b	0.582882	0.461	0.254	0.000204178	1		Inpp4b	0.565249	0.582	0.099	5.95397e-20	1.1874e-15
Rnaseh2c	0.581603	0.914	0.851	6.19874e-09	0.000123622		4921524J17Rik	0.564684	0.761	0.539	4.12743e-09	8.23134e-05
Polr2f	0.5809	0.971	0.896	5.24497e-11	1.046e-06		Efhd2	0.564021	0.746	0.564	1.11824e-05	0.223011
Snrpf	0.58089	0.979	0.851	1.29308e-11	2.57879e-07		Ucp2	0.563047	0.851	0.7	3.30376e-08	0.000658869
Rfc3	0.578533	0.786	0.507	2.30112e-09	4.58913e-05		Ehbp1l1	0.56115	0.582	0.177	1.51311e-13	3.01759e-09
Dhfr	0.577865	0.58	0.134	9.09198e-11	1.81321e-06		Ankrd44	0.56	0.537	0.082	4.5768e-19	9.12751e-15
Gjc1	0.57688	0.72	0.328	1.39188e-10	2.77583e-06		Txlnb	0.559463	0.448	0.033	2.63373e-20	5.25245e-16
H2afv	0.575684	0.996	0.985	4.50011e-06	0.0897458		Col19a1	0.559143	0.358	0.025	9.93597e-17	1.98153e-12
Fabp7	0.571921	0.119	0.03	0.0282169	1		Klhl31	0.558815	0.537	0.041	3.8542e-25	7.68643e-21
Actl6a	0.571713	0.811	0.582	7.42459e-10	1.48069e-05		Hip1	0.558185	0.731	0.556	3.45847e-05	0.689723
Plk1	0.569565	0.358	0	1.49694e-08	0.000298534		Fdft1	0.555792	0.836	0.716	8.17285e-06	0.162991
Prrx1	0.568994	0.465	0.149	3.92546e-07	0.00782854		Selenos	0.555286	0.806	0.716	7.94162e-05	1
Timm8a1	0.568868	0.831	0.537	3.53062e-10	7.04112e-06		Chn1	0.550807	0.612	0.218	5.65883e-13	1.12854e-08
Fn1	0.568647	0.56	0.119	6.00575e-10	1.19773e-05		Chd3	0.54898	0.791	0.667	0.000128811	1
Eml4	0.568024	0.84	0.612	1.23652e-08	0.000246599		Gss	0.548636	0.463	0.193	7.23562e-07	0.01443
Hdgfl3	0.562504	0.691	0.343	1.69776e-09	3.38583e-05		Pja1	0.548235	0.821	0.634	3.7761e-08	0.000753068
Bub1	0.562128	0.461	0.015	5.5097e-11	1.0988e-06		Ccnd3	0.547619	0.97	0.955	5.6653e-06	0.112983
Hspe1	0.56015	0.996	1	7.19643e-12	1.43518e-07		Rab40b	0.544615	0.388	0.016	7.59281e-20	1.51423e-15
Mcm5	0.559787	0.613	0.104	6.78349e-13	1.35283e-08		Actn3	0.544428	0.343	0.082	8.44943e-09	0.000168507
Mrpl20	0.559653	0.914	0.836	1.01798e-09	2.03015e-05		Arx	0.542601	0.448	0	7.62624e-28	1.5209e-23
Rfc2	0.559095	0.728	0.358	6.61302e-11	1.31883e-06		Inppl1	0.541968	0.731	0.292	2.00556e-14	3.99969e-10
Phf6	0.558855	0.716	0.358	1.18172e-10	2.35671e-06		Cdk5r1	0.539399	0.478	0.181	7.19447e-09	0.000143479
Zfp326	0.55849	0.819	0.507	1.62338e-10	3.23751e-06		Dusp27	0.538798	0.493	0.021	1.41862e-25	2.82916e-21
Ddx46	0.558357	0.901	0.821	3.16321e-10	6.3084e-06		Tmod1	0.537768	0.522	0.062	1.73219e-20	3.4545e-16
Sf3b2	0.556505	0.963	0.955	3.31083e-13	6.60279e-09		Tmem108	0.53713	0.478	0.058	4.92877e-18	9.82944e-14
Pold2	0.555918	0.778	0.478	1.9185e-09	3.82606e-05		Psmd4	0.533183	1	0.967	9.61231e-12	1.91698e-07
Flna	0.554123	0.683	0.179	4.34466e-12	8.66455e-08		Rftn2	0.531213	0.463	0.074	2.76021e-15	5.50469e-11
Rrs1	0.553892	0.667	0.388	4.95796e-09	9.88767e-05		Prkar1a	0.53077	0.881	0.877	3.43064e-08	0.000684172
Gpx1	0.553185	0.926	0.716	5.81168e-10	1.15902e-05		Prkaca	0.529288	0.746	0.473	2.37727e-09	4.74099e-05
Tpr	0.552829	0.979	0.836	6.80312e-09	0.000135675		Map1a	0.528779	0.433	0.206	1.67171e-05	0.333389
Ddx18	0.551809	0.844	0.627	3.93182e-09	7.84123e-05		Ak3	0.528703	0.687	0.391	4.94513e-09	9.86207e-05
Knstrn	0.550596	0.498	0.104	8.1693e-10	1.6292e-05		Ldb3	0.526598	0.448	0.004	8.2068e-27	1.63668e-22
Tmem176b	0.550445	0.514	0.149	2.43967e-08	0.000486542		Msi2	0.525824	0.791	0.531	2.18523e-07	0.00435801
Snx5	0.549993	0.897	0.761	2.6836e-10	5.3519e-06		Rbpj	0.525154	0.836	0.737	8.58804e-05	1
Nme4	0.549773	0.856	0.612	8.26651e-10	1.64859e-05		Ndn	0.524783	0.836	0.831	0.00301084	1
Serbp1	0.547572	1	1	1.22486e-13	2.44274e-09		Dst	0.523777	0.507	0.292	2.09535e-05	0.417876
Mis18bp1	0.547291	0.391	0.075	3.75034e-07	0.00747931		Paqr4	0.523357	0.493	0.078	1.09987e-16	2.19348e-12
Acat2	0.546099	0.798	0.522	1.40361e-08	0.000279923		Bloc1s2	0.522522	0.896	0.716	7.77127e-09	0.000154982
Sec61b	0.54446	0.992	0.97	1.05468e-09	2.10335e-05		Pls3	0.521095	0.716	0.317	2.67521e-11	5.33518e-07
Dtl	0.543961	0.551	0.09	5.41357e-11	1.07963e-06		Lrrfip1	0.520151	0.627	0.354	7.00963e-08	0.00139793
Ppat	0.5424	0.687	0.269	2.37714e-11	4.74074e-07		Drap1	0.519544	0.97	0.967	2.48486e-09	4.95555e-05
Gar1	0.541251	0.802	0.448	3.57865e-11	7.13689e-07		Rprm	0.517705	0.627	0.342	7.86292e-06	0.15681
Vars	0.541138	0.687	0.343	2.57534e-10	5.13599e-06		Dpysl5	0.515546	0.537	0.095	1.0186e-17	2.0314e-13
Alyref	0.541068	0.864	0.701	1.09747e-08	0.000218869		Agl	0.515295	0.597	0.243	2.31728e-10	4.62135e-06
Mid1	0.539348	0.823	0.567	5.35218e-10	1.06738e-05		Armcx3	0.513799	0.776	0.58	6.04071e-07	0.012047
Bub1b	0.537236	0.42	0	3.06028e-10	6.10311e-06		Syne1	0.512014	0.493	0.066	4.42014e-18	8.81509e-14
Cct6a	0.535096	0.988	0.985	1.99856e-08	0.000398572		Tpt1	0.511457	1	1	2.26408e-17	4.51525e-13
U2surp	0.534699	0.942	0.821	9.02306e-10	1.79947e-05		Edf1	0.509409	1	0.996	2.68088e-09	5.34648e-05
Bzw1	0.534679	0.971	0.955	2.43331e-10	4.85275e-06		Ppib	0.5072	1	1	3.10719e-10	6.19667e-06
Ddx21	0.534009	0.757	0.642	1.94043e-05	0.386981		Serf2	0.506476	1	1	1.178e-11	2.34929e-07
Meis2	0.532599	0.638	0.373	5.18436e-06	0.103392		Hcfc1r1	0.505485	0.866	0.671	4.2525e-07	0.00848076
Mettl9	0.529571	0.963	0.806	7.7997e-10	1.55549e-05		Ccdc134	0.505331	0.597	0.235	2.3482e-11	4.68302e-07
Hddc2	0.529438	0.798	0.507	6.13614e-10	1.22373e-05		Ahnak	0.501386	0.507	0.247	3.55849e-06	0.0709669
Gas2	0.528669	0.535	0.075	7.2258e-11	1.44104e-06		Olfml2b	0.499593	0.478	0.119	5.20349e-12	1.03773e-07
Casp8ap2	0.52746	0.749	0.448	1.01651e-08	0.000202722		Alpk2	0.497299	0.448	0.021	8.71908e-23	1.73885e-18
Fap	0.526856	0.432	0	1.34592e-10	2.68416e-06		Gnas	0.497213	1	1	6.29406e-14	1.25522e-09
Cct3	0.525331	0.992	0.985	9.71708e-10	1.93788e-05		Rtn2	0.496011	0.746	0.481	1.08078e-08	0.000215541
Hnrnpc	0.525126	0.996	0.955	8.05636e-12	1.60668e-07		Crip2	0.491825	0.433	0.099	1.94222e-11	3.87336e-07
Eif4g1	0.524765	0.84	0.716	7.89297e-08	0.00157409		Herpud1	0.491512	0.567	0.37	0.000436053	1
Eif1ax	0.521476	0.984	0.91	2.28038e-10	4.54775e-06		Atp6v0b	0.490876	0.955	0.819	1.26633e-08	0.000252544
Atrx	0.520854	0.934	0.806	1.25289e-07	0.00249864		Plce1	0.490411	0.463	0.128	1.38744e-10	2.76697e-06
C1qbp	0.520293	0.979	0.925	3.54483e-08	0.000706945		Myo18b	0.490221	0.463	0.016	1.00627e-24	2.0068e-20
Chaf1a	0.519572	0.494	0.075	2.47389e-10	4.93367e-06		Cavin4	0.489547	0.269	0.033	2.61843e-10	5.22193e-06
Bclaf1	0.519474	0.934	0.821	1.47679e-08	0.000294517		Hjv	0.488514	0.433	0.025	1.92158e-21	3.83221e-17
Pafah1b3	0.519053	0.971	0.881	2.91148e-09	5.80637e-05		Map1lc3a	0.487457	0.94	0.922	1.01453e-06	0.0202328
Isoc1	0.518873	0.621	0.194	1.7353e-11	3.46071e-07		Dock11	0.487168	0.537	0.202	2.93363e-09	5.85053e-05
Ppia	0.51734	1	1	0	4.42e-14		Gapdh	0.487164	1	1	5.73717e-12	1.14416e-07
Tead2	0.516811	0.864	0.612	5.14156e-10	1.02538e-05		Ctsz	0.485773	0.701	0.593	0.000640248	1
Snrpd2	0.516809	1	1	2.9889e-14	5.96073e-10		Tmem123	0.484358	0.731	0.506	4.36493e-06	0.0870497
Ppa1	0.514337	0.926	0.806	1.29215e-06	0.0257693		Fyttd1	0.482168	0.91	0.856	1.5252e-07	0.00304171
Rbmxl1	0.51249	0.868	0.776	1.98564e-09	3.95995e-05		Tmsb4x	0.481192	1	1	6.61043e-07	0.0131832
Moxd1	0.512056	0.42	0.03	3.40068e-09	6.78197e-05		Prkg1	0.47953	0.582	0.28	2.04337e-07	0.00407509
Kmt5a	0.510114	0.819	0.612	2.35892e-07	0.0047044		Sorbs2	0.4791	0.433	0.041	3.31228e-18	6.60569e-14
Hey1	0.509087	0.49	0.06	1.04501e-09	2.08406e-05		Mtss1	0.478306	0.612	0.218	1.88917e-10	3.76756e-06
Snrpa	0.508427	0.905	0.731	2.52393e-08	0.000503348		Enho	0.473738	0.567	0.267	8.1977e-07	0.0163487
Pfn2	0.508303	0.889	0.701	5.18735e-06	0.103451		Zfand5	0.473081	0.94	0.881	1.06103e-06	0.0211602
Dlgap5	0.507475	0.457	0.03	2.265e-10	4.51709e-06		Hspa4l	0.472845	0.403	0.058	1.01511e-14	2.02442e-10
Srrm1	0.506777	0.959	0.94	1.60304e-10	3.19694e-06		Tnfrsf12a	0.472604	0.358	0.074	2.64393e-10	5.27278e-06
Chaf1b	0.505903	0.436	0.03	9.30819e-10	1.85633e-05		Ppp3ca	0.472195	0.791	0.634	7.47728e-06	0.149119
Psma7	0.504856	0.996	1	1.21022e-10	2.41354e-06		Ypel5	0.471584	0.716	0.222	1.19624e-14	2.38565e-10
Clpp	0.503604	0.827	0.612	3.53292e-08	0.000704571		Wsb2	0.470375	0.627	0.292	5.93227e-10	1.18307e-05
Phf5a	0.503167	0.959	0.925	1.05914e-08	0.000211225		Svil	0.467866	0.821	0.613	8.07533e-07	0.0161046
Scaf11	0.502314	0.922	0.821	2.22113e-07	0.00442959		Atp6v0e	0.464288	0.881	0.811	4.30116e-07	0.00857781
Ppp1r14a	0.501259	0.667	0.463	0.00019499	1		Smtn	0.463292	0.507	0.074	4.38204e-18	8.73911e-14
Elovl6	0.500171	0.638	0.209	3.5554e-09	7.09053e-05		Got1	0.4622	0.791	0.584	1.00263e-06	0.0199954
Hat1	0.499692	0.77	0.597	1.09618e-07	0.00218612		Cep350	0.461795	0.642	0.506	0.000326645	1
Cdc25a	0.498596	0.605	0.179	4.56034e-10	9.09469e-06		Bnip3	0.459813	0.866	0.778	0.00499319	1
Hdgf	0.497882	0.947	0.866	4.16324e-08	0.000830275		Ube2e2	0.459143	0.731	0.597	5.40373e-05	1
Arpc1a	0.49772	0.959	0.776	1.60427e-07	0.00319939		Fhad1	0.459089	0.358	0.029	7.36311e-16	1.46843e-11
Sgo2a	0.496889	0.374	0.015	2.63405e-08	0.000525308		Rbm38	0.458857	0.642	0.193	2.17887e-14	4.34532e-10
Gspt1	0.496496	0.959	0.791	2.77108e-07	0.00552637		Dhrs7c	0.458245	0.373	0	4.09196e-23	8.16059e-19
Hint1	0.49547	1	1	6.0178e-13	1.20012e-08		Ptp4a3	0.45797	0.612	0.218	7.05887e-12	1.40775e-07
Hist1h1d	0.495033	0.42	0.075	9.26542e-08	0.0018478		Cox7a2l	0.457955	1	1	5.50549e-11	1.09796e-06
Zfp422	0.493778	0.749	0.433	9.76527e-09	0.000194749		Sik1	0.45787	0.597	0.206	3.07692e-12	6.1363e-08
Odc1	0.491394	0.831	0.701	5.07948e-05	1		Amotl2	0.456065	0.537	0.173	1.34122e-10	2.6748e-06
Sfr1	0.491168	0.996	0.925	2.89302e-07	0.00576955		Nkd1	0.455652	0.642	0.243	1.33614e-11	2.66467e-07
Akap12	0.49077	0.3	0.09	0.000123895	1		Adgrg6	0.454867	0.418	0.07	6.16644e-13	1.22977e-08
Ilf2	0.489912	0.959	0.925	2.14404e-10	4.27586e-06		Ogt	0.45374	0.776	0.638	0.00092411	1
Tcof1	0.489843	0.778	0.522	2.17431e-08	0.000433623		Cdk14	0.45269	0.761	0.564	1.94011e-06	0.0386916
Eif3a	0.489738	0.971	0.955	5.05724e-07	0.0100857		Cnot6l	0.452273	0.776	0.551	5.32156e-06	0.106128
Dnajc19	0.488613	0.885	0.806	8.09113e-08	0.00161361		Psmd10	0.451121	0.881	0.63	1.14045e-08	0.00022744
Dhx15	0.486472	0.786	0.493	6.33711e-09	0.000126381		Exosc9	0.450983	0.672	0.395	2.78207e-07	0.00554828
Hspa8	0.486082	1	1	2.33458e-08	0.000465586		Chil1	0.450316	0.328	0.029	4.4118e-14	8.79846e-10
Pabpn1	0.485526	0.967	0.94	1.11634e-07	0.00222631		Csnk1a1	0.450227	1	0.984	5.29142e-10	1.05527e-05
Sparcl1	0.4849	0.337	0.015	1.91885e-07	0.00382676		Ddc	0.445829	0.567	0.218	1.89986e-10	3.7889e-06
Usp10	0.484862	0.79	0.507	7.21327e-08	0.00143854		Prelid3b	0.443851	0.851	0.576	1.87706e-08	0.000374342
Ckap2l	0.483742	0.383	0	3.29432e-09	6.56987e-05		Map2k1	0.443238	0.687	0.457	6.21004e-07	0.0123847
Cebpz	0.483727	0.811	0.642	8.56408e-09	0.000170793		Hipk3	0.443104	0.597	0.202	1.21173e-12	2.41656e-08
Hes1	0.482802	0.626	0.388	5.58591e-05	1		Psmg2	0.441818	0.791	0.708	0.000127419	1
Gtf3a	0.481522	0.782	0.478	3.1518e-09	6.28563e-05		Synpo2	0.441782	0.388	0.062	8.74073e-13	1.74316e-08
Metap2	0.481478	0.992	0.955	1.30285e-09	2.59828e-05		Vcl	0.440584	0.657	0.313	4.17269e-09	8.32159e-05
Rsl1d1	0.481264	0.979	0.925	2.06989e-08	0.000412799		Csrp1	0.43998	0.672	0.547	0.000298046	1
Snrnp40	0.480973	0.815	0.597	2.93354e-08	0.000585036		Ppfibp2	0.439531	0.403	0.082	9.00389e-12	1.79564e-07
Pola1	0.480443	0.543	0.09	5.30702e-11	1.05838e-06		Rnf7	0.438511	0.97	0.996	1.33921e-10	2.67078e-06
Nsg1	0.480081	0.58	0.164	3.0892e-09	6.1608e-05		Fhod3	0.438066	0.463	0.058	1.8408e-17	3.67111e-13
Nudt5	0.479407	0.86	0.657	1.58951e-09	3.16996e-05		Myom2	0.43773	0.299	0	1.58951e-18	3.16995e-14
Ssb	0.47918	0.988	0.97	2.24104e-09	4.46932e-05		Atp6v1d	0.436593	0.866	0.667	1.93874e-07	0.00386643
Incenp	0.47851	0.354	0.075	4.04551e-06	0.0806797		Akap13	0.43467	0.731	0.477	5.89063e-07	0.0117477
Tcerg1	0.477973	0.815	0.612	5.34626e-07	0.010662		Ramp3	0.433934	0.418	0.091	1.23678e-10	2.46651e-06
Stoml2	0.477557	0.922	0.806	1.81184e-08	0.000361336		Afap1	0.433268	0.746	0.506	3.85564e-06	0.0768931
Exosc7	0.477126	0.774	0.507	1.56698e-08	0.000312503		Tspan33	0.43232	0.507	0.049	3.03179e-21	6.04629e-17
Oxct1	0.476992	0.807	0.657	3.94082e-07	0.00785918		Prelid2	0.431439	0.776	0.679	0.00311737	1
Erg28	0.47593	0.782	0.552	2.25287e-08	0.000449291		Tmem119	0.430545	0.567	0.346	1.97597e-05	0.394067
Fam162a	0.475191	0.992	0.94	2.63686e-05	0.525869		Larp4b	0.428065	0.851	0.564	2.20406e-08	0.000439556
Marcksl1	0.475123	1	0.91	2.7128e-08	0.000541014		Rnf217	0.426993	0.657	0.321	3.62241e-09	7.22418e-05
Acin1	0.474936	0.922	0.776	4.35935e-08	0.000869384		Ndufv3	0.426791	0.985	0.979	5.98397e-07	0.0119338
Rnf219	0.474737	0.597	0.224	4.12949e-09	8.23544e-05		Csnk2a2	0.426699	0.955	0.852	5.22957e-05	1
Dpy30	0.474117	0.905	0.761	1.17107e-07	0.00233546		Ctsd	0.425711	0.716	0.436	1.71241e-08	0.000341506
Emp3	0.473876	0.63	0.343	4.5661e-05	0.910617		Ciao2b	0.423903	0.91	0.757	4.5704e-08	0.000911476
Hnrnpr	0.471569	0.979	0.896	5.93257e-07	0.0118313		Ripor2	0.423474	0.433	0.021	4.44684e-22	8.86834e-18
Ubtf	0.471499	0.733	0.507	1.622e-06	0.0323476		Fgf7	0.423355	0.433	0.012	1.39252e-23	2.77711e-19
Ruvbl2	0.471452	0.79	0.493	8.47348e-09	0.000168987		Nol3	0.423016	0.507	0.202	8.40485e-09	0.000167618
Phip	0.471017	0.815	0.657	2.43646e-06	0.0485903		Klhl13	0.422909	0.836	0.642	2.11204e-06	0.0421204
Rif1	0.470837	0.663	0.328	1.65768e-07	0.00330591		Mgll	0.420755	0.463	0.058	9.37478e-17	1.86961e-12
Hmgn3	0.470039	0.671	0.328	8.47191e-07	0.0168955		Idh2	0.420491	0.97	0.955	0.000118696	1
Ssbp2	0.469983	0.79	0.537	8.36417e-07	0.0166807		Tuba4a	0.420356	0.478	0.111	2.27368e-12	4.53439e-08
Polr2m	0.468592	0.979	0.91	6.94947e-10	1.38593e-05		Spg20	0.420132	0.761	0.547	2.49674e-06	0.0497925
Nhp2	0.468362	0.955	0.925	2.55379e-07	0.00509302		Fars2	0.419698	0.507	0.37	0.000835358	1
Knl1	0.468258	0.403	0.015	4.07773e-09	8.13222e-05		Traf3ip3	0.419581	0.343	0.033	3.8039e-14	7.58611e-10
Lmo4	0.467738	0.733	0.657	0.286412	1		Hmox1	0.419522	0.567	0.239	2.75757e-08	0.000549943
Smarca5	0.46737	0.975	0.896	3.58709e-07	0.00715372		Mirg	0.416452	0.493	0.074	1.34475e-16	2.68183e-12
Mrpl14	0.466828	0.914	0.821	1.23545e-07	0.00246386		Scand1	0.415446	1	0.988	0.00116738	1
Aurka	0.466226	0.317	0.015	4.66096e-07	0.00929536		Trim35	0.412954	0.806	0.695	5.90805e-05	1
Khdrbs1	0.466165	0.963	0.821	2.09717e-06	0.0418238		Dcaf12l1	0.411774	0.373	0.037	3.55932e-15	7.09835e-11
Kif20b	0.46588	0.407	0.075	1.49982e-07	0.0029911		Arhgef6	0.411429	0.358	0.021	2.23799e-17	4.46322e-13
Emg1	0.464672	0.942	0.866	1.34502e-08	0.000268237		Myo5b	0.410321	0.358	0.045	3.03147e-13	6.04565e-09
Racgap1	0.464314	0.403	0.119	2.3816e-06	0.0474963		Mtss2	0.410309	0.627	0.309	4.11008e-08	0.000819674
Nsmce4a	0.464077	0.926	0.746	1.59682e-07	0.00318454		Tceal9	0.410002	0.985	0.988	0.00323759	1
Lsm3	0.463869	0.868	0.657	1.24488e-08	0.000248266		Pak1ip1	0.409932	0.94	0.695	1.29556e-07	0.00258374
Yeats4	0.462587	0.897	0.791	9.08246e-08	0.00181132		Fam171a2	0.409855	0.567	0.333	7.37934e-07	0.0147166
Pcm1	0.462411	0.905	0.821	5.02096e-09	0.000100133		Jph1	0.409708	0.507	0.177	1.7069e-09	3.40407e-05
Rfc5	0.46211	0.572	0.164	1.56926e-09	3.12958e-05		Dpp6	0.407686	0.403	0.086	6.71699e-11	1.33957e-06
Smarce1	0.461201	0.951	0.806	2.02469e-07	0.00403783		Fgfrl1	0.407255	0.478	0.222	6.97884e-07	0.0139179
Bcas2	0.460395	0.934	0.91	5.87714e-09	0.000117208		Hoxd8	0.406353	0.537	0.235	2.43095e-08	0.000484804
Smarcb1	0.460153	0.93	0.776	4.58272e-09	9.13932e-05		Frmd4b	0.40625	0.418	0.037	1.93409e-17	3.85715e-13
Tpm4	0.459929	0.922	0.776	1.15787e-07	0.00230914		Derl1	0.406029	0.672	0.432	3.84092e-06	0.0765995
Fmc1	0.459026	0.712	0.403	5.04629e-08	0.00100638		Abracl	0.405459	0.925	0.967	0.000363119	1
Atic	0.458817	0.687	0.433	3.49473e-07	0.00696955		Acot9	0.404981	0.507	0.152	2.45082e-11	4.88767e-07
Sptssa	0.458561	0.79	0.448	1.10843e-08	0.000221053		4930512H18Rik	0.403883	0.328	0.029	8.26934e-14	1.64915e-09
Sf3a3	0.457903	0.868	0.791	6.70157e-07	0.0133649		Mef2d	0.403637	0.537	0.189	1.04345e-10	2.08095e-06
Col4a2	0.456105	0.519	0.164	1.63383e-07	0.00325836		Dnajc7	0.402344	0.94	0.877	3.56408e-06	0.0710784
Sesn3	0.454819	0.584	0.224	8.76759e-08	0.00174852		Nkiras2	0.402253	0.731	0.477	7.32572e-07	0.0146097
Adh5	0.454449	0.963	0.97	4.64726e-09	9.26802e-05		Ppm1l	0.401659	0.507	0.193	1.32427e-08	0.0002641
Lix1	0.454136	0.453	0.254	0.00020697	1		Pam16	0.399893	0.91	0.807	1.56441e-06	0.031199
6330403K07Rik	0.454122	0.486	0.164	1.98961e-06	0.0396788		Obsl1	0.399529	0.582	0.296	8.48227e-07	0.0169162
Dnph1	0.453775	0.584	0.179	8.70188e-10	1.73542e-05		Mycbp	0.399506	0.776	0.424	1.66831e-08	0.000332711
Dpysl2	0.453187	0.588	0.209	2.13235e-09	4.25254e-05		Sh3pxd2a	0.3972	0.582	0.317	2.69521e-07	0.00537506
Fnbp1l	0.450578	0.819	0.642	9.01219e-08	0.0017973		Grtp1	0.396404	0.373	0.123	5.00729e-07	0.00998603
Park7	0.450542	0.992	0.97	7.50752e-09	0.000149723		Gmpr	0.396242	0.418	0.078	3.12281e-12	6.22782e-08
Ddah2	0.450541	1	0.955	4.18764e-07	0.0083514		Abra	0.395669	0.194	0.004	3.31435e-11	6.6098e-07
Bptf	0.45016	0.774	0.537	9.60385e-07	0.019153		Mob4	0.395367	0.881	0.765	2.09821e-07	0.00418447
Exosc5	0.448859	0.638	0.358	1.73358e-07	0.00345728		Dynlt3	0.395123	0.642	0.321	1.7685e-08	0.000352692
Kif11	0.448443	0.358	0	1.49694e-08	0.000298534		Akap6	0.39448	0.478	0.016	2.6896e-25	5.36387e-21
Dnajc2	0.447614	0.905	0.761	5.71692e-07	0.0114013		Lrrn1	0.393374	0.657	0.37	1.62452e-06	0.0323977
Eif2s1	0.447486	0.93	0.851	6.14443e-08	0.00122538		Cox5a	0.392856	0.985	0.996	0.0029816	1
Syne2	0.447283	0.449	0.045	1.45466e-09	2.90103e-05		N4bp2	0.39273	0.791	0.675	0.00480024	1
Pspc1	0.447255	0.695	0.284	8.96203e-09	0.00017873		Slc12a2	0.392064	0.567	0.193	4.96802e-11	9.90772e-07
Nr2f1	0.446199	0.23	0.03	0.000136693	1		Srp14	0.390251	0.985	0.988	3.0124e-06	0.0600763
Srpk1	0.446123	0.774	0.612	3.67302e-06	0.0732511		Mettl22	0.390159	0.627	0.35	5.86827e-07	0.0117031
Ckap5	0.445321	0.745	0.567	6.83985e-06	0.136407		St8sia2	0.389773	0.537	0.292	4.24966e-05	0.847509
Aurkb	0.444431	0.358	0	1.49694e-08	0.000298534		Tex14	0.389641	0.239	0.016	3.22922e-11	6.44003e-07
Wdr12	0.443968	0.728	0.418	7.39378e-08	0.00147454		Tacc1	0.388783	0.597	0.342	1.43653e-06	0.0286486
AA465934	0.443228	0.807	0.478	2.68745e-08	0.000535957		Bri3	0.387689	0.985	0.992	1.2748e-05	0.254234
Epb41	0.442827	0.654	0.299	4.90281e-08	0.000977767		Ndufs2	0.387327	0.985	0.955	7.29216e-05	1
Hnrnpm	0.442696	0.975	0.896	2.60903e-07	0.0052032		Shisal1	0.387253	0.403	0.07	2.06635e-13	4.12093e-09
Rad51ap1	0.441881	0.412	0	5.248e-10	1.04661e-05		Srp9	0.38433	0.985	0.951	6.50544e-06	0.129738
Ube2i	0.441842	0.984	0.97	2.15777e-09	4.30323e-05		Kif2a	0.382447	0.836	0.823	0.0950484	1
Gpatch4	0.4415	0.667	0.343	1.61016e-07	0.00321115		Prag1	0.382386	0.433	0.115	4.73077e-10	9.43457e-06
Serpine2	0.440987	0.362	0.045	5.52886e-07	0.0110262		Cdk2ap2	0.382345	0.687	0.354	1.18912e-08	0.000237146
Prpf4b	0.440532	0.905	0.746	1.12945e-06	0.0225246		Pde4dip	0.382317	0.433	0.144	3.03868e-08	0.000606003
Mrpl18	0.440282	0.889	0.866	4.45611e-06	0.0888681		Dstn	0.38148	0.985	0.963	0.000366429	1
Apex1	0.440165	0.959	0.896	8.49601e-07	0.0169436		Rragd	0.381476	0.806	0.588	9.29146e-06	0.1853
Gsta4	0.440131	0.572	0.358	0.000197904	1		Fgf13	0.38081	0.448	0.099	9.33223e-12	1.86113e-07
Slc38a4	0.439952	0.547	0.119	4.89766e-10	9.7674e-06		Tfrc	0.377808	0.761	0.638	0.00704691	1
Timm50	0.43958	0.753	0.493	1.51333e-07	0.00301803		2310002L09Rik	0.377672	0.254	0	7.78614e-16	1.55279e-11
Rbmx	0.439486	0.753	0.478	2.01489e-06	0.040183		Epb41l3	0.376379	0.478	0.218	1.97416e-06	0.0393708
Peg10	0.439444	0.642	0.388	8.42971e-05	1		Fzd9	0.376266	0.403	0.012	9.47084e-22	1.88877e-17
Rdx	0.438759	0.959	0.881	4.98684e-08	0.000994526		Smim13	0.376213	0.552	0.379	0.000208384	1
Hjurp	0.43838	0.486	0.119	3.8641e-08	0.000770617		Eef1akmt1	0.375868	0.806	0.757	0.00269959	1
Pfdn6	0.438312	0.914	0.866	4.79614e-06	0.0956495		Rps6kb1	0.374975	0.806	0.63	5.27987e-06	0.105296
Arpc5	0.438048	0.737	0.552	1.04434e-05	0.208272		Atp2c1	0.374674	0.642	0.374	1.77583e-06	0.0354155
Gcsh	0.437869	0.897	0.731	1.15326e-06	0.0229994		Myom3	0.374405	0.373	0.004	4.67789e-22	9.32912e-18
Rbm25	0.437033	0.947	0.925	4.02769e-07	0.00803242		Kcnk13	0.373509	0.418	0.012	2.54117e-22	5.06785e-18
Trp53	0.436314	0.84	0.597	4.36486e-08	0.000870484		Chrnb1	0.373399	0.552	0.099	2.40371e-17	4.79371e-13
Igf2bp2	0.435803	0.679	0.403	1.68464e-07	0.00335968		Atf4	0.3714	0.761	0.749	0.245237	1
Sp3	0.435374	0.572	0.164	1.70347e-09	3.39723e-05		Sox6	0.370326	0.478	0.062	4.83346e-17	9.63938e-13
Dpm3	0.434568	0.831	0.672	1.47525e-08	0.00029421		Ube2v1	0.369294	0.97	0.938	5.29938e-06	0.105686
Dpysl3	0.434554	0.284	0.045	2.58823e-05	0.516171		Tmem38b	0.36914	0.507	0.119	1.06455e-13	2.12304e-09
Tra2b	0.434528	0.868	0.672	3.59805e-07	0.0071756		Hdac11	0.368447	0.448	0.128	9.01941e-10	1.79874e-05
Fos	0.434402	0.481	0.373	0.0558486	1		Pdrg1	0.365805	0.672	0.424	3.39264e-06	0.0676594
Eif4e	0.433264	0.918	0.776	2.84871e-07	0.00568119		Rras2	0.365433	0.582	0.181	8.10387e-12	1.61615e-07
Flrt3	0.432709	0.469	0.134	1.59221e-07	0.00317535		Chrm3	0.365165	0.448	0.021	8.71908e-23	1.73885e-18
Cenph	0.432202	0.523	0.119	8.78718e-09	0.000175243		Mrpl33	0.363037	0.94	0.909	0.000283873	1
Chchd1	0.431143	0.979	0.91	4.2569e-08	0.000848954		Skil	0.361984	0.642	0.387	1.64236e-05	0.327535
Ilf3	0.431047	0.749	0.522	2.94674e-07	0.00587669		Laptm4a	0.358828	0.91	0.955	0.0501877	1
Top2b	0.430888	0.905	0.731	2.25086e-05	0.448888		Hagh	0.35527	0.627	0.321	2.01283e-07	0.00401419
Tshz1	0.430424	0.523	0.134	6.1305e-09	0.000122261		Cog4	0.35519	0.642	0.346	1.08086e-06	0.0215555
Fscn1	0.430386	0.963	0.806	3.16174e-06	0.0630547		Smim11	0.354216	0.881	0.794	0.000106526	1
Ebna1bp2	0.430316	0.881	0.716	2.0853e-06	0.0415872		March11	0.354111	0.269	0.021	5.15587e-12	1.02823e-07
Setdb1	0.429912	0.642	0.403	3.39435e-07	0.00676936		Ddb1	0.353911	0.881	0.79	0.000320878	1
Smco4	0.429716	0.576	0.164	1.74568e-09	3.48141e-05		Smim20	0.353895	0.612	0.432	5.95492e-05	1
Trim24	0.429321	0.601	0.269	1.19445e-07	0.00238209		Afap1l1	0.353272	0.448	0.107	6.06684e-11	1.20991e-06
Slc25a4	0.429059	1	1	5.22847e-11	1.04271e-06		Creld2	0.352738	0.433	0.325	0.0354367	1
Cdc123	0.428655	0.909	0.672	6.47743e-08	0.00129179		Eif1b	0.352462	0.97	0.984	4.89709e-06	0.0976626
Zfp462	0.427968	0.617	0.284	1.31972e-07	0.00263191		Clstn2	0.35212	0.269	0.033	3.56898e-10	7.11763e-06
Prdx2	0.427909	1	1	5.08818e-10	1.01474e-05		Chrnd	0.352026	0.418	0.029	2.6479e-19	5.28071e-15
Chodl	0.426045	0.198	0.015	0.000251306	1		Atf6	0.351408	0.522	0.247	3.95745e-07	0.00789233
Caprin1	0.424994	0.942	0.881	0.000105057	1		Homer2	0.350923	0.373	0.214	0.00239659	1
Smarca2	0.424942	0.551	0.209	1.87885e-06	0.0374698		Fyn	0.348562	0.821	0.593	2.22339e-05	0.443411
Bola1	0.424746	0.782	0.582	2.50636e-07	0.00499843		Ccny	0.348543	0.851	0.601	1.69189e-06	0.0337413
Hnrnpdl	0.424548	0.963	0.94	9.5259e-06	0.189975		Fam110a	0.348278	0.403	0.177	1.65821e-05	0.330697
Srek1	0.424337	0.815	0.642	2.5467e-05	0.507888		Dync1i1	0.347999	0.343	0.037	1.09665e-13	2.18704e-09
Hsph1	0.424304	0.704	0.507	1.3345e-05	0.26614		Chn2	0.347577	0.612	0.416	0.00211222	1
Bmyc	0.423692	0.724	0.448	9.54943e-08	0.00190444		Zeb2os	0.346974	0.582	0.189	1.86469e-10	3.71876e-06
Nifk	0.423571	0.868	0.716	6.65284e-07	0.0132678		Vps37a	0.345984	0.701	0.383	9.90414e-08	0.00197518
Aarsd1	0.423344	0.844	0.657	6.23498e-07	0.0124344		Pak3	0.345967	0.373	0.14	6.95944e-06	0.138792
Srsf1	0.423334	0.852	0.701	5.24196e-06	0.10454		Ssx2ip	0.345463	0.597	0.329	6.74588e-06	0.134533
Nap1l1	0.422633	0.996	0.985	3.06359e-07	0.00610973		Sptan1	0.34485	0.716	0.551	9.31044e-05	1
Nfia	0.422189	0.481	0.164	4.09947e-07	0.00817558		Cdc42ep3	0.344547	0.448	0.198	2.79595e-06	0.0557596
Nipsnap1	0.421368	0.51	0.119	2.55739e-09	5.10021e-05		Rgs16	0.343653	0.552	0.325	0.000130578	1
Bst2	0.420865	0.267	0.119	0.00772306	1		Hsbp1	0.342585	0.97	0.963	2.8462e-06	0.0567618
Wdr18	0.42083	0.786	0.612	8.13366e-06	0.16221		Acsl4	0.342521	0.582	0.35	2.39041e-05	0.476719
Nmral1	0.420756	0.572	0.209	2.90718e-08	0.000579779		Ndufs5	0.341857	1	0.996	7.5041e-07	0.0149654
Ehmt1	0.419287	0.786	0.537	6.54335e-08	0.00130494		Tubb2b	0.341634	1	0.984	0.000723096	1
Mpnd	0.419166	0.7	0.403	2.54642e-07	0.00507832		Ctnna1	0.341001	0.851	0.72	0.00161377	1
Egln1	0.418984	0.823	0.552	1.77523e-06	0.0354033		Hras	0.340828	0.866	0.926	0.00589667	1
Pbdc1	0.418575	0.831	0.612	1.3868e-07	0.00276569		Kif5b	0.339706	0.94	0.914	0.00170854	1
Ntrk1	0.418513	0.457	0.09	4.45198e-08	0.000887858		Taldo1	0.3395	0.866	0.881	0.00131122	1
Trmt112	0.41719	0.979	0.94	7.71343e-09	0.000153829		Cobl	0.339374	0.299	0.053	4.14982e-09	8.27599e-05
Pbk	0.417111	0.366	0	9.0927e-09	0.000181336		Gadd45b	0.339073	0.463	0.272	0.00023128	1
Lsm8	0.416164	0.844	0.716	6.24885e-07	0.0124621		Rwdd3	0.338666	0.373	0.123	5.85381e-07	0.0116742
Xpo1	0.415516	0.716	0.493	5.24063e-06	0.104514		Acsl3	0.338123	0.896	0.864	0.00126063	1
Ccar1	0.415221	0.844	0.687	2.49493e-06	0.0497563		Atp5l	0.337933	1	1	1.48052e-07	0.00295261
Cdh2	0.415165	0.432	0.045	8.07101e-09	0.00016096		Gga2	0.337745	0.716	0.712	0.0145047	1
Myg1	0.414608	0.733	0.493	4.29991e-08	0.000857532		Ppfia4	0.337553	0.463	0.062	4.97102e-17	9.9137e-13
Ptrh2	0.414276	0.753	0.478	3.68297e-07	0.00734495		Sntb1	0.335489	0.448	0.045	3.03674e-18	6.05616e-14
Alkbh1	0.413938	0.79	0.537	5.43816e-08	0.00108453		Ddr1	0.3352	0.552	0.177	7.56891e-11	1.50947e-06
Syce2	0.41353	0.626	0.299	2.89906e-06	0.0578159		Rnasek	0.333549	0.836	0.741	0.000167032	1
Limd2	0.41326	0.815	0.642	2.70474e-06	0.0539405		Smim5	0.331978	0.358	0.008	7.16751e-20	1.42942e-15
Fam92a	0.413234	0.811	0.582	5.5414e-06	0.110512		Asb8	0.331753	0.582	0.284	3.41375e-07	0.00680805
Tpi1	0.41323	0.984	1	0.000197314	1		Traf5	0.331716	0.478	0.198	1.12343e-06	0.0224045
G3bp1	0.412237	0.975	0.925	1.08058e-06	0.0215501		Pbxip1	0.33138	0.537	0.214	3.94163e-08	0.000786079
Kif23	0.41161	0.337	0	5.07285e-08	0.00101168		Snhg1	0.330897	1	0.942	0.0198422	1
G3bp2	0.411608	0.889	0.701	1.50948e-06	0.0301035		Traf4	0.330617	0.776	0.609	2.96362e-05	0.591034
Tcf3	0.41141	0.77	0.522	5.01701e-07	0.0100054		Ywhaz	0.33014	0.97	0.959	4.24807e-05	0.847193
Kif22	0.41139	0.391	0.03	2.89675e-08	0.0005777		Jam2	0.329129	0.403	0.198	4.3095e-05	0.859444
Vrk1	0.40971	0.593	0.269	8.33771e-07	0.0166279		Igfbp1	0.329044	0.269	0.008	1.45577e-14	2.90324e-10
Naa10	0.409379	0.885	0.731	3.59826e-08	0.000717602		Atp13a3	0.328628	0.672	0.358	1.20947e-06	0.0241204
Pgls	0.409287	0.996	1	1.78789e-08	0.00035656		Abitram	0.327225	0.582	0.28	4.58615e-07	0.00914615
Clmp	0.409173	0.486	0.06	4.80258e-10	9.57778e-06		Vta1	0.32721	0.791	0.568	1.79598e-05	0.358173
Nono	0.409129	0.971	0.955	1.28236e-06	0.0255741		Gm12408	0.32682	0.239	0	5.9976e-15	1.1961e-10
Syncrip	0.408868	0.877	0.761	9.27049e-05	1		Htra2	0.325704	0.463	0.391	0.0197151	1
Cct5	0.408739	1	0.985	6.36542e-09	0.000126946		Gpi1	0.324998	0.985	0.984	0.000263735	1
Rnaseh2b	0.408531	0.564	0.164	8.6051e-09	0.000171612		Zfp322a	0.324311	0.761	0.605	0.000121346	1
Eif1a	0.407624	0.856	0.687	1.74933e-05	0.348869		Pex19	0.32355	0.761	0.539	3.62166e-06	0.0722269
Smarca4	0.407456	0.84	0.687	9.00535e-06	0.179594		Pakap	0.323432	0.418	0.156	7.51274e-07	0.0149827
E2f5	0.407108	0.551	0.179	1.76825e-08	0.000352643		Pgm5	0.32333	0.522	0.272	9.14365e-06	0.182352
Oat	0.406818	0.753	0.478	1.71218e-06	0.034146		Manf	0.322706	0.836	0.901	0.307065	1
Ctxn1	0.40647	0.531	0.224	7.63288e-07	0.0152223		Mir22hg	0.322026	0.373	0.012	8.09658e-20	1.6147e-15
Polr1c	0.405829	0.745	0.478	5.01689e-08	0.00100052		Zfp30	0.321864	0.597	0.403	0.00090182	1
Ift74	0.405715	0.683	0.373	1.06922e-06	0.0213235		Dpep1	0.321481	0.239	0	5.9976e-15	1.1961e-10
Cenpb	0.405437	0.72	0.358	5.12616e-08	0.00102231		Dynlrb1	0.320507	0.91	0.885	6.74165e-05	1
Npc2	0.405034	0.988	0.97	1.03096e-05	0.205604		Adprh	0.320287	0.91	0.819	0.000512438	1
Acaa2	0.404957	0.654	0.388	4.68129e-06	0.0933589		Zeb1	0.318614	0.866	0.749	0.0036117	1
Eif3i	0.40491	1	0.985	2.92749e-10	5.83829e-06		Chmp2a	0.317858	0.91	0.856	4.67097e-06	0.0931532
B230219D22Rik	0.404902	0.922	0.821	3.85289e-06	0.0768382		Myo10	0.317778	0.672	0.514	0.00220091	1
Taf15	0.404866	0.753	0.507	1.01042e-06	0.0201507		Marc2	0.31648	0.776	0.708	0.00386443	1
Emc8	0.403786	0.786	0.537	6.24197e-07	0.0124484		Sytl2	0.315973	0.418	0.198	6.22719e-05	1
Kif2c	0.403659	0.35	0.015	8.55351e-08	0.00170583		Podxl2	0.315937	0.672	0.514	0.000371823	1
Prdx1	0.403509	1	0.955	5.54688e-06	0.110621		Cox17	0.315007	0.881	0.761	0.000289527	1
Sf3b6	0.402984	0.963	0.881	1.57099e-06	0.0313303		Gm45716	0.314997	0.582	0.465	0.0119423	1
Hist1h2ap	0.401911	0.309	0.03	2.06504e-06	0.041183		Riok3	0.314696	0.836	0.663	0.000269879	1
Ybx1	0.401869	1	1	3.12335e-08	0.000622891		Chic2	0.314692	0.836	0.749	4.75362e-05	0.948014
Sfrp1	0.401804	0.255	0.045	0.000125188	1		Ppp1r14b	0.314542	1	1	9.94963e-06	0.198425
Hnrnph1	0.401301	0.872	0.776	7.67446e-06	0.153052		Commd7	0.314025	0.687	0.494	0.000127645	1
Mcm2	0.398961	0.502	0.209	2.403e-06	0.047923		Map1b	0.313597	0.507	0.477	0.311547	1
Ythdc1	0.398828	0.901	0.776	3.34851e-05	0.667793		Tulp4	0.313076	0.716	0.593	0.00838499	1
Cct8	0.398573	0.996	0.97	1.00946e-07	0.00201317		Plpp1	0.312678	0.448	0.173	4.12427e-07	0.00822504
Atad5	0.397943	0.424	0.06	1.7915e-08	0.000357279		Golgb1	0.312336	0.761	0.778	0.297377	1
Rpl22l1	0.397761	1	0.97	4.08391e-09	8.14454e-05		Adamts5	0.311983	0.299	0.062	2.99226e-08	0.000596745
Cnbp	0.39682	0.988	0.94	6.58325e-07	0.013129		Car9	0.311815	0.149	0.095	0.140912	1
Prkra	0.396547	0.663	0.328	8.16955e-08	0.00162925		Kif1a	0.311759	0.433	0.181	2.81122e-06	0.0560641
Ube2e1	0.395345	0.852	0.642	4.39846e-07	0.00877185		Spats2	0.310987	0.791	0.626	0.000651859	1
H2afy2	0.394832	0.889	0.836	6.7905e-06	0.135423		Igfbp3	0.310208	0.731	0.51	3.34311e-05	0.666716
Lsm5	0.393329	0.909	0.791	4.40704e-06	0.0878896		Frem2	0.310184	0.388	0.07	4.19582e-11	8.36773e-07
Frmd4a	0.392569	0.461	0.149	6.88977e-07	0.0137403		Lsp1	0.308926	0.522	0.358	0.0117285	1
Shcbp1	0.392348	0.453	0.119	1.16471e-07	0.00232279		Tmf1	0.308764	0.716	0.498	2.39204e-05	0.477045
Pds5b	0.392011	0.646	0.299	3.23747e-07	0.00645649		Setd7	0.308002	0.522	0.193	7.51216e-09	0.000149815
Cul1	0.39178	0.918	0.806	3.14323e-06	0.0626854		Pard3	0.307442	0.761	0.576	0.00051848	1
Atp5g1	0.391431	1	0.985	3.95416e-06	0.0788578		2011-09-01	0.307287	0.925	0.901	0.00218948	1
Lbh	0.391146	0.342	0.06	4.83347e-06	0.0963939		Dmpk	0.307245	0.463	0.074	4.2287e-15	8.4333e-11
Gap43	0.391022	0.119	0.015	0.00985296	1		Cacna1s	0.305343	0.284	0	1.26786e-17	2.52849e-13
Phax	0.390799	0.901	0.776	5.27224e-06	0.105144		Wipi1	0.304605	0.552	0.263	2.36636e-06	0.0471922
Nop16	0.390765	0.765	0.582	4.17819e-05	0.833256		Nnat	0.304382	0.119	0.082	0.381762	1
Twistnb	0.390575	0.786	0.612	6.4625e-07	0.0128882		Emp2	0.303439	0.269	0.037	8.52269e-10	1.69968e-05
Ppp1ca	0.390128	0.988	0.94	1.41293e-06	0.028178		Fyco1	0.302486	0.433	0.123	7.7535e-09	0.000154628
Pimreg	0.389954	0.337	0.015	1.7065e-07	0.00340326		Smtnl2	0.302356	0.388	0.115	1.51102e-07	0.00301343
Rab34	0.38983	0.753	0.522	6.91004e-07	0.0137807		Dusp22	0.30218	0.373	0.173	3.51096e-05	0.700191
Grcc10	0.389778	0.992	0.94	1.69813e-05	0.338659		Avpi1	0.301563	0.478	0.292	0.000805927	1
Rangap1	0.389741	0.646	0.522	0.000279998	1		Ccdc107	0.301302	0.761	0.584	8.01945e-05	1
Asap1	0.389483	0.621	0.328	2.42856e-06	0.0484328		Palm3	0.300848	0.313	0.045	5.2806e-11	1.05311e-06
Ppdpf	0.389251	0.979	0.955	1.77824e-07	0.00354635		Ndufa3	0.300593	0.94	0.881	0.00105133	1
Nop10	0.389173	0.988	0.97	1.16417e-06	0.023217		Trib2	0.300391	0.403	0.095	9.44006e-10	1.88263e-05
Sfrp2	0.387614	0.358	0.03	1.47828e-07	0.00294813		Sat1	0.300342	0.448	0.202	2.86277e-05	0.570922
Immt	0.387568	0.934	0.836	8.26419e-06	0.164813		Tubb3	0.299061	0.209	0.086	0.00341322	1
Dcps	0.387154	0.704	0.448	2.09329e-06	0.0417465		Hist3h2a	0.298597	0.463	0.128	5.07635e-10	1.01238e-05
Psmc3ip	0.387114	0.556	0.149	1.25959e-09	2.51201e-05		Serinc3	0.298471	0.642	0.354	8.37195e-07	0.0166962
Marcks	0.386109	0.992	0.955	0.000153367	1		Apip	0.297425	0.791	0.712	0.000256353	1
Bex4	0.38586	0.547	0.284	1.40265e-05	0.279731		Plpp7	0.296805	0.373	0.041	1.14823e-14	2.28991e-10
Nxt1	0.385749	0.691	0.433	1.07985e-06	0.0215355		Commd6	0.296378	0.836	0.741	0.00117446	1
Rnaseh2a	0.385741	0.667	0.358	2.16013e-07	0.00430795		Slc29a1	0.295641	0.418	0.3	0.021577	1
Chd1	0.385682	0.778	0.567	7.15345e-07	0.0142661		Sgca	0.295463	0.448	0.053	1.28389e-16	2.56045e-12
Eprs	0.385051	0.951	0.866	2.54141e-05	0.506833		Eif2s2	0.294887	1	1	0.00722337	1
Abce1	0.383754	0.835	0.672	2.46367e-05	0.491329		Sgcb	0.294744	0.552	0.181	2.47546e-10	4.9368e-06
Mier1	0.383501	0.753	0.582	0.000122009	1		Spcs1	0.294276	0.955	0.938	8.49923e-05	1
Jarid2	0.383439	0.63	0.388	0.000273485	1		Vamp2	0.294256	0.537	0.346	0.000187886	1
Hspa14	0.383379	0.728	0.507	3.85975e-06	0.0769749		Gzf1	0.293391	0.701	0.444	4.60368e-05	0.918111
Nsmce2	0.383308	0.811	0.627	6.67187e-06	0.133057		Dync1li1	0.293192	0.642	0.593	0.0173075	1
Nap1l4	0.383287	0.947	0.91	3.77237e-06	0.0752324		Ctnnal1	0.292977	0.612	0.395	0.000283953	1
Chek1	0.3831	0.444	0.015	1.89208e-10	3.77338e-06		Mob1b	0.292953	0.642	0.329	1.55382e-06	0.0309879
Xrcc5	0.383034	0.687	0.403	9.43901e-06	0.188242		Tppp3	0.292845	0.716	0.527	0.000126315	1
Zfp266	0.381449	0.786	0.582	2.09536e-06	0.0417877		Akip1	0.292783	0.343	0.156	8.10674e-05	1
Dbi	0.381213	0.984	1	0.401464	1		Plekho1	0.292695	0.791	0.646	0.00165501	1
Rpl7l1	0.380412	0.86	0.776	3.84061e-06	0.0765933		Cd36	0.291457	0.239	0	5.9976e-15	1.1961e-10
Ung	0.380398	0.346	0.075	5.42267e-06	0.108144		Gpc4	0.290539	0.313	0.078	8.0923e-08	0.00161385
Enc1	0.380267	0.317	0.015	4.66096e-07	0.00929536		Mstn	0.290285	0.284	0.045	8.6073e-09	0.000171655
Ivns1abp	0.380168	0.634	0.343	4.20703e-07	0.00839007		Pepd	0.289626	0.627	0.444	0.00094591	1
Elof1	0.379691	0.909	0.776	2.57065e-06	0.0512665		Castor2	0.288657	0.328	0.074	4.79145e-08	0.000955559
Sltm	0.379457	0.844	0.776	0.000390294	1		Ilk	0.287957	0.716	0.593	0.000779602	1
Ncaph2	0.379069	0.597	0.299	6.96734e-07	0.013895		Atg12	0.28765	0.701	0.535	0.00162121	1
Aatf	0.378985	0.667	0.358	7.02617e-07	0.0140123		Sema6a	0.287461	0.761	0.621	0.00151742	1
Atad3a	0.378458	0.757	0.582	3.39441e-06	0.0676948		Atp9a	0.285327	0.343	0.111	5.21634e-06	0.10403
Uchl1	0.378267	0.407	0.164	0.000137623	1		Dnajb11	0.284551	0.716	0.613	0.0304912	1
Hist3h2ba	0.377951	0.309	0.045	9.00242e-06	0.179535		Tspan3	0.284471	0.925	0.938	0.0082587	1
Slc38a1	0.376476	0.638	0.343	5.09338e-06	0.101577		Ndufa7	0.284333	1	1	0.000248377	1
Dbf4	0.376106	0.461	0.149	3.99483e-06	0.0796689		Atp1a2	0.2824	0.328	0.086	1.27281e-07	0.00253837
Rbms3	0.37591	0.527	0.179	1.66517e-07	0.00332084		Gabarap	0.281767	0.97	0.996	1.52976e-05	0.305079
Kif20a	0.375612	0.342	0.03	3.90806e-07	0.00779384		Jph2	0.280488	0.313	0.016	2.14851e-15	4.28478e-11
Tsen15	0.375007	0.728	0.463	4.46947e-07	0.00891347		4931406P16Rik	0.280196	0.552	0.317	3.744e-05	0.746667
Nrep	0.374937	0.617	0.403	0.000258037	1		Mrpl53	0.280006	0.97	0.909	0.0006054	1
Ncapg	0.374238	0.383	0.015	8.85863e-09	0.000176668		Mapk8ip1	0.279964	0.448	0.272	0.00130647	1
Uck2	0.37423	0.519	0.09	3.84044e-10	7.65898e-06		Zfpm1	0.279871	0.418	0.181	8.20524e-06	0.163637
Lamb1	0.373818	0.568	0.254	5.14618e-06	0.10263		Smarcd3	0.27984	0.731	0.642	0.00803436	1
Cenpk	0.373727	0.432	0	1.34592e-10	2.68416e-06		Rpp21	0.279612	0.731	0.65	0.0136157	1
Pgf	0.373386	0.387	0.104	6.13956e-06	0.122441		Stim2	0.279601	0.373	0.202	0.000596798	1
Thrap3	0.372414	0.889	0.866	4.99594e-05	0.996339		Morc3	0.279241	0.701	0.56	0.0010987	1
Naca	0.37239	1	1	1.0714e-10	2.13669e-06		Pip4k2a	0.279227	0.403	0.247	0.00314329	1
Suclg2	0.371677	0.675	0.388	2.6351e-06	0.0525519		Itga2b	0.278351	0.239	0.021	2.30024e-10	4.58737e-06
Prpf4	0.371362	0.556	0.239	8.26085e-07	0.0164746		Tro	0.278181	0.537	0.457	0.0467773	1
Xrn2	0.371241	0.922	0.836	2.87177e-06	0.0572718		Reep5	0.278126	0.761	0.724	0.00834194	1
Zfp580	0.371048	0.605	0.373	1.13317e-05	0.225988		Nav2	0.277913	0.418	0.284	0.00516982	1
Dcakd	0.370842	0.938	0.866	1.5605e-05	0.311211		Dram2	0.277856	0.522	0.169	2.45003e-09	4.8861e-05
Dnaaf2	0.369373	0.531	0.164	7.14699e-08	0.00142532		Erbb2	0.276915	0.328	0.086	2.18577e-07	0.00435908
Zfp664	0.369324	0.716	0.507	6.60074e-06	0.131639		St3gal5	0.276748	0.493	0.321	0.00123288	1
Ruvbl1	0.36926	0.901	0.836	9.19396e-06	0.183355		Klc1	0.275116	0.582	0.354	8.76654e-05	1
Api5	0.368834	0.667	0.388	5.34783e-06	0.106652		Maged1	0.275049	0.97	0.926	0.000286216	1
Ccnd1	0.368408	0.28	0.075	0.000231115	1		Eif3f	0.274648	0.985	1	6.05418e-06	0.120738
Fbn2	0.368212	0.667	0.403	3.15352e-06	0.0628907		Jazf1	0.274512	0.239	0.029	4.23676e-09	8.44936e-05
Llph	0.368158	0.947	0.881	1.6549e-06	0.0330037		Lamtor4	0.274323	0.836	0.848	0.00811113	1
Lman1	0.368036	0.86	0.687	7.93289e-07	0.0158206		Idi1	0.273869	0.687	0.642	0.119948	1
Asxl3	0.367932	0.436	0.045	5.4779e-09	0.000109246		Rad23a	0.273618	0.597	0.366	4.026e-05	0.802905
Ero1l	0.367753	0.428	0.209	0.000473505	1		Ilkap	0.273101	0.91	0.86	0.00108036	1
Timm23	0.366697	0.979	0.925	0.000116882	1		Myh1	0.273018	0.209	0.008	6.35583e-11	1.26754e-06
Aldh2	0.3666	0.848	0.731	0.000751482	1		Ndufs4	0.272025	0.925	0.942	0.00281817	1
Hnrnpul2	0.366565	0.671	0.493	0.000151512	1		Fam174b	0.271867	0.313	0.136	0.000237385	1
Tma16	0.366412	0.638	0.254	9.90958e-08	0.00197627		Uso1	0.271693	0.493	0.296	0.000237243	1
Acvr2b	0.366186	0.667	0.358	3.63455e-06	0.0724838		Capn1	0.271484	0.284	0.033	4.95092e-11	9.87361e-07
Rrp1b	0.365915	0.679	0.448	3.67814e-06	0.0733532		Rai2	0.271401	0.358	0.016	3.36154e-18	6.70393e-14
Cdc26	0.365859	0.914	0.791	6.64608e-07	0.0132543		Ahsa2	0.27133	0.866	0.745	0.00188083	1
Sgo1	0.365303	0.387	0	2.54601e-09	5.07751e-05		Pacs2	0.27112	0.418	0.156	9.05873e-07	0.0180658
Rangrf	0.365277	0.658	0.388	2.99684e-06	0.059766		Cavin2	0.270853	0.284	0.123	0.000521635	1
Hoxc9	0.365076	0.362	0.179	0.00192491	1		Pcmtd2	0.270446	0.463	0.272	0.000289987	1
Krtcap2	0.364982	0.979	0.925	2.50492e-05	0.499556		Baiap2l1	0.270413	0.269	0.078	7.71148e-06	0.15379
C530008M17Rik	0.36401	0.457	0.06	8.56108e-09	0.000170734		Cox14	0.270081	0.94	0.872	4.28106e-05	0.853773
Rcl1	0.363896	0.514	0.149	3.05204e-08	0.000608668		Prmt2	0.27005	0.507	0.3	0.000160664	1
Tsen34	0.36287	0.868	0.716	3.89909e-05	0.777596		Hivep2	0.268792	0.343	0.218	0.0223751	1
Slc39a10	0.362819	0.56	0.239	3.53827e-06	0.0705637		Adam19	0.267674	0.597	0.321	2.29524e-05	0.45774
Pum3	0.362761	0.757	0.597	3.3774e-05	0.673555		Fam174a	0.266973	0.612	0.412	0.000385081	1
Tomm40	0.362472	0.848	0.776	0.000265175	1		Cd82	0.26652	0.433	0.255	0.00124807	1
Igf2bp1	0.362384	0.819	0.701	6.66717e-05	1		Serinc2	0.26603	0.507	0.202	2.47446e-07	0.00493482
Dicer1	0.361921	0.712	0.493	1.85839e-05	0.370618		Mnat1	0.265908	0.881	0.807	0.000768499	1
Ppm1g	0.361547	0.716	0.627	0.000128513	1		Serinc1	0.265164	0.687	0.609	0.0252889	1
Srrt	0.361262	0.794	0.597	3.70472e-05	0.738832		Ik	0.264652	0.896	0.86	0.000221772	1
Xrcc6	0.360989	0.535	0.164	2.12142e-08	0.000423075		Esco1	0.264469	0.448	0.239	0.000129649	1
Pax3	0.360273	0.165	0.03	0.00386001	1		Dctn2	0.26407	0.94	0.852	0.00150786	1
Xrcc1	0.36026	0.675	0.373	2.38521e-06	0.0475682		Stk25	0.263471	0.522	0.21	4.30287e-08	0.000858122
Sae1	0.360132	0.938	0.761	1.27108e-05	0.253492		Inka2	0.263452	0.463	0.198	3.40817e-06	0.0679692
Timp2	0.360124	0.658	0.328	2.26084e-06	0.045088		Dapk2	0.263338	0.522	0.239	5.3967e-06	0.107626
Sf3b4	0.359238	0.724	0.463	1.42461e-05	0.284111		Anxa2	0.262969	1	0.905	0.00495266	1
Stub1	0.358734	0.959	0.955	9.5941e-06	0.191335		Pold4	0.262596	0.522	0.276	5.36181e-05	1
Gng10	0.358599	0.543	0.209	2.0582e-06	0.0410467		Stard13	0.262021	0.373	0.173	0.000148687	1
Blm	0.358217	0.432	0.104	1.7852e-07	0.00356022		Ift43	0.260943	0.836	0.667	0.0077292	1
Mtdh	0.357752	0.942	0.881	0.000140222	1		Slc44a2	0.260693	0.567	0.243	3.1387e-07	0.00625951
Arid1a	0.356449	0.634	0.388	7.59097e-06	0.151387		Scamp2	0.26051	0.627	0.436	0.000730922	1
Wbp11	0.355874	0.852	0.701	5.32908e-05	1		Elob	0.260404	1	1	0.00686545	1
Rnps1	0.355845	0.942	0.866	1.82609e-06	0.0364177		Atp1b3	0.25978	0.761	0.597	0.000270834	1
Tagln2	0.35564	0.35	0.134	0.000371199	1		Rreb1	0.258663	0.433	0.305	0.0122204	1
Map4k4	0.355037	0.893	0.836	0.000363367	1		Vldlr	0.258488	0.388	0.189	0.000344034	1
Ppif	0.354856	0.469	0.104	2.41935e-08	0.000482492		Dok5	0.258464	0.343	0.058	7.11689e-11	1.41932e-06
Kcne1l	0.353844	0.296	0.134	0.00435252	1		Plin3	0.258396	0.731	0.695	0.00533407	1
Znrd1	0.353829	0.831	0.642	7.12883e-06	0.14217		Ncoa1	0.257673	0.642	0.465	0.0042406	1
Clic1	0.35375	0.963	0.866	7.26853e-06	0.144956		Vash2	0.257025	0.493	0.206	2.47446e-07	0.00493482
Srsf4	0.352959	0.663	0.388	3.41472e-06	0.0680997		Mapre3	0.257023	0.388	0.095	2.31713e-09	4.62106e-05
Sf3b1	0.352648	0.959	0.925	7.84688e-06	0.15649		Sgcd	0.256941	0.418	0.185	1.66712e-05	0.332475
Ppp4r3b	0.351962	0.634	0.284	8.8622e-07	0.0176739		Stx4a	0.256897	0.493	0.243	1.30386e-05	0.260028
C1d	0.351816	0.881	0.791	0.000153104	1		Irx3	0.256872	0.418	0.222	0.000726055	1
Ftsj3	0.351637	0.695	0.478	6.39724e-06	0.12758		Tbcb	0.256339	0.925	0.885	0.000872238	1
Faf2	0.350821	0.704	0.448	9.35435e-07	0.0186554		Anxa6	0.255726	0.896	0.786	0.00035068	1
Nudcd2	0.350396	0.905	0.866	2.36422e-05	0.471497		Pik3r1	0.254907	0.507	0.403	0.0236418	1
Txnl4a	0.35039	0.967	0.925	2.67133e-05	0.532743		Cacng6	0.253503	0.328	0.012	3.32471e-17	6.63047e-13
Esco2	0.350369	0.321	0.015	4.35589e-07	0.00868696		1520401A03Rik	0.253006	0.269	0.004	1.50764e-15	3.00668e-11
Hsp90ab1	0.350043	1	1	1.41643e-08	0.000282479		Shb	0.252777	0.493	0.235	3.96014e-05	0.78977
Srp72	0.34881	0.905	0.791	2.93333e-05	0.584995		Akap11	0.25256	0.522	0.519	0.344465	1
Tmem167	0.348576	0.971	0.925	3.09064e-05	0.616367		Art5	0.252241	0.343	0.012	9.29994e-18	1.85469e-13
Pgam1	0.348455	1	1	9.702e-05	1		Alkbh3	0.252077	0.522	0.337	0.000146809	1
H2afj	0.348034	0.881	0.776	0.000321306	1		Polr2i	0.251877	0.955	0.926	0.0128405	1
E2f3	0.347893	0.56	0.224	5.07523e-07	0.0101215		Hax1	0.251199	0.791	0.634	0.00513883	1
Mdfi	0.34787	0.576	0.328	4.71099e-05	0.939513		Yes1	0.251153	0.418	0.292	0.0185966	1
Tuba1c	0.347837	0.35	0.09	2.83662e-05	0.565707		Fhl1	0.251124	0.418	0.292	0.0132057	1
Rpa2	0.347639	0.58	0.328	3.77691e-05	0.753229		Clasp1	0.250216	0.612	0.428	0.000611845	1
Ier5	0.347572	0.56	0.179	7.08911e-07	0.0141378		Irf2bpl	0.250127	0.582	0.342	0.000288126	1
Ddx27	0.34727	0.761	0.597	2.43989e-05	0.486587		Cdc34	0.25007	0.896	0.802	0.000299729	1
Ift27	0.347227	0.568	0.194	1.76937e-07	0.00352865
Elf2	0.347006	0.634	0.433	3.13145e-05	0.624505		pct1 refers to the percentage of cells where the feature is detected in the cluster 18.
Ndc80	0.346968	0.337	0.015	1.68836e-07	0.00336709		pct2 refers to the percentage of cells where the feature is detected in the cluster 16.
Gdi2	0.346101	0.963	0.925	1.64447e-05	0.327956
Wasf2	0.345908	0.819	0.701	4.17371e-05	0.832363
Ap2a2	0.345813	0.621	0.284	5.57641e-07	0.011121
Cep164	0.345806	0.531	0.269	6.15016e-06	0.122653
Ccdc112	0.345597	0.473	0.134	1.58351e-06	0.03158
Mrpl28	0.345243	0.959	0.925	6.59775e-06	0.131579
Bccip	0.344952	0.663	0.358	3.41924e-06	0.06819
Ralb	0.344835	0.65	0.448	9.52069e-05	1
Snrnp70	0.344625	0.942	0.91	2.00001e-05	0.398861
Qdpr	0.344302	0.815	0.657	0.000128317	1
Banf1	0.344272	0.967	0.91	5.21225e-05	1
Rheb	0.343979	0.905	0.791	5.41783e-05	1
Msh2	0.3435	0.514	0.209	8.4465e-06	0.168448
Plk4	0.342911	0.436	0.09	1.8826e-07	0.00375447
Sumo3	0.341935	0.889	0.791	2.85809e-05	0.569989
Plpp3	0.341862	0.263	0.03	3.26685e-05	0.651507
Polr2j	0.34174	0.984	0.94	1.95024e-05	0.388936
Hspa4	0.341551	0.959	0.91	0.000334248	1
Acp1	0.341431	0.93	0.866	9.17581e-06	0.182993
Msh6	0.341054	0.416	0.075	1.67392e-07	0.00333831
Rps2	0.340827	1	1	1.40211e-07	0.00279624
Rps11	0.340492	1	1	3.4046e-12	6.7898e-08
Anln	0.340432	0.35	0	2.44979e-08	0.000488562
Kif4	0.340074	0.35	0.075	6.7454e-06	0.134524
2010204K13Rik	0.33979	0.543	0.224	1.26049e-06	0.0251379
Bri3bp	0.339705	0.782	0.522	4.07286e-06	0.0812251
Creb5	0.33962	0.366	0.06	8.69426e-07	0.017339
Tbl1x	0.33875	0.741	0.627	0.000335963	1
Gsto1	0.338704	0.593	0.299	3.82156e-06	0.0762134
Nsun2	0.338678	0.737	0.582	6.86018e-05	1
Meis1	0.338583	0.395	0.104	5.64379e-06	0.112554
Kars	0.338469	0.63	0.373	2.76124e-05	0.550673
Wee1	0.33802	0.387	0.045	5.76872e-08	0.00115046
Fkbp2	0.337831	0.757	0.567	8.38364e-05	1
Klhdc2	0.337751	0.955	0.806	7.19587e-06	0.143507
Akap8	0.337365	0.601	0.358	3.05631e-05	0.609519
Nop14	0.337129	0.827	0.567	9.04418e-06	0.180368
Pmf1	0.337099	0.551	0.284	7.72969e-06	0.154153
Nip7	0.336907	0.794	0.627	6.66785e-05	1
Skp2	0.336849	0.658	0.448	0.000109096	1
Fjx1	0.336765	0.601	0.343	0.000159942	1
Ppp1r7	0.336583	0.765	0.657	2.58225e-05	0.514978
Fstl1	0.336568	0.551	0.239	7.41557e-06	0.147889
Pold3	0.33581	0.514	0.194	1.17107e-06	0.0233547
Dap3	0.335805	0.901	0.776	1.08474e-05	0.21633
Cenpx	0.335674	0.897	0.731	3.48437e-06	0.0694888
Dipk1b	0.335422	0.399	0.03	1.86303e-08	0.000371545
Psrc1	0.334892	0.346	0.015	1.34077e-07	0.0026739
Mtx1	0.334761	0.658	0.388	1.59891e-05	0.31887
Rbm39	0.334735	0.975	0.955	5.66831e-06	0.113043
Add3	0.334662	0.486	0.209	6.98416e-06	0.139285
Aspm	0.334568	0.296	0.015	1.8136e-06	0.0361687
Ankrd11	0.334485	0.942	0.881	0.000193227	1
Dab2ip	0.334409	0.572	0.269	5.67525e-06	0.113181
Pbx1	0.333574	0.704	0.567	0.0019616	1
Hadh	0.333303	0.872	0.701	5.01882e-05	1
Creb1	0.332976	0.609	0.284	1.63877e-06	0.0326819
Ubr7	0.33293	0.543	0.269	1.00967e-05	0.201358
Lrrc59	0.332885	0.77	0.716	0.000625381	1
Nsmce1	0.33274	0.831	0.672	0.000141137	1
Pdap1	0.332711	0.992	1	9.20963e-07	0.0183668
Litaf	0.332589	0.49	0.09	2.97786e-08	0.000593876
Nfyb	0.332463	0.638	0.358	1.49613e-05	0.298374
Melk	0.331062	0.379	0.03	3.43801e-08	0.000685643
Ttc14	0.330978	0.753	0.582	0.000215318	1
Cuedc2	0.330137	0.897	0.821	0.000934347	1
Zcchc3	0.329911	0.593	0.313	1.11501e-05	0.222366
Pop5	0.329632	0.597	0.328	5.38852e-05	1
Bola2	0.329619	0.967	0.925	7.90681e-06	0.157685
Vezf1	0.329008	0.634	0.463	0.000133164	1
Eya1	0.328639	0.35	0.045	8.09066e-07	0.0161352
Nudt21	0.32854	0.959	0.91	1.8949e-05	0.3779
Polr2h	0.328346	0.831	0.627	2.40072e-05	0.478776
Aplp2	0.328052	0.65	0.463	0.000223667	1
Nt5c3b	0.327336	0.675	0.373	3.15352e-06	0.0628907
Taf1	0.326999	0.576	0.224	1.86712e-07	0.0037236
Zc3h18	0.326924	0.634	0.403	4.95752e-05	0.988678
Adk	0.326706	0.613	0.388	4.64507e-05	0.926367
Pmm1	0.326603	0.617	0.388	0.000116773	1
Pycr2	0.326435	0.667	0.448	4.90817e-05	0.978837
Cul4b	0.325595	0.568	0.388	0.000372875	1
Myc	0.325342	0.342	0.03	5.36831e-07	0.010706
N6amt1	0.324703	0.584	0.343	2.55405e-05	0.509355
Zfp638	0.323998	0.823	0.687	0.000226816	1
Cdc5l	0.323402	0.86	0.761	0.000111329	1
Sqle	0.323379	0.638	0.463	0.000842664	1
Zfp644	0.323028	0.856	0.746	0.00065822	1
G2e3	0.322563	0.436	0.119	3.92815e-06	0.0783391
Brix1	0.322505	0.823	0.791	9.40456e-05	1
Pfkl	0.321954	0.827	0.761	0.00149551	1
Rcn3	0.321815	0.486	0.254	0.000124659	1
Klhdc10	0.32181	0.58	0.328	6.1571e-05	1
Mgp	0.321186	0.243	0.075	0.00268747	1
Stag1	0.321112	0.63	0.448	0.000435468	1
Snx6	0.32107	0.951	0.94	1.86888e-05	0.37271
Anxa5	0.320799	0.704	0.567	0.00430776	1
Kras	0.320718	0.807	0.657	0.000221001	1
Gon4l	0.320533	0.708	0.478	2.08518e-05	0.415847
Brca2	0.320176	0.449	0.104	1.25467e-07	0.00250218
Idh1	0.319998	0.597	0.358	0.000116034	1
Tmem97	0.31946	0.708	0.522	0.000363585	1
Plp2	0.318702	0.428	0.104	7.59597e-07	0.0151487
Brd8	0.318674	0.704	0.582	0.000217944	1
Hspa9	0.318345	0.947	0.925	0.000832564	1
Tssc4	0.318039	0.605	0.343	1.00721e-05	0.200868
Lifr	0.317866	0.481	0.209	4.35775e-05	0.869066
Npepl1	0.317847	0.44	0.463	0.66271	1
Dis3	0.317385	0.605	0.328	5.16569e-06	0.103019
Cntrl	0.316994	0.35	0.075	6.10578e-06	0.121768
Tex10	0.316951	0.597	0.343	3.46697e-05	0.691417
Rnf168	0.316903	0.486	0.164	9.06087e-07	0.0180701
Hnrnpk	0.316691	0.996	0.97	4.88397e-05	0.974011
Cmss1	0.316541	0.634	0.373	1.62044e-05	0.323165
Tfdp1	0.31629	0.556	0.239	3.41046e-06	0.0680148
Scd2	0.31623	0.848	0.791	0.000237668	1
Eif3b	0.316016	0.77	0.657	0.0012093	1
2610318N02Rik	0.315174	0.601	0.358	0.000105141	1
Pole3	0.315019	0.737	0.493	3.8053e-05	0.758891
Ptpra	0.314811	0.617	0.358	2.66923e-05	0.532326
Gnb1	0.314564	0.918	0.836	6.84797e-05	1
Rrp15	0.314323	0.749	0.597	0.000657375	1
Mpzl1	0.314163	0.432	0.075	6.08782e-08	0.00121409
Ipo5	0.313785	0.658	0.478	8.10833e-05	1
Cox6a1	0.31343	0.959	0.881	0.00038247	1
Slc25a39	0.313399	0.835	0.701	0.000161248	1
Mrpl23	0.313238	0.942	0.881	0.00163099	1
Carhsp1	0.313184	0.757	0.552	5.34708e-05	1
Uri1	0.312842	0.749	0.627	0.00065254	1
Hmgn5	0.312841	0.473	0.224	0.000268008	1
Atp5c1	0.312297	0.996	0.97	6.23286e-06	0.124302
Ebf3	0.312087	0.395	0.09	2.05642e-06	0.0410112
Timeless	0.311732	0.399	0.045	7.15648e-08	0.00142722
Etaa1	0.311699	0.527	0.179	3.33294e-07	0.00664688
Snrpc	0.311168	0.975	0.94	0.000124065	1
Eef1d	0.311143	1	1	5.15554e-06	0.102817
Man1a2	0.311125	0.621	0.358	1.34614e-05	0.268462
Mllt10	0.31091	0.601	0.299	1.61074e-05	0.321229
Sac3d1	0.310735	0.477	0.164	1.57058e-06	0.0313221
Grasp	0.309847	0.519	0.239	9.00717e-06	0.17963
Cnot6	0.309711	0.588	0.388	0.000453857	1
Ncaph	0.30966	0.362	0.045	4.39521e-07	0.00876537
Tmem176a	0.309651	0.444	0.104	1.6916e-06	0.0337357
Ewsr1	0.309633	0.86	0.731	0.000113704	1
Papss1	0.309492	0.691	0.433	1.4987e-05	0.298886
Chchd2	0.309227	1	1	6.35284e-07	0.0126695
Srrm2	0.30909	0.984	0.955	0.000216147	1
Rab9	0.30901	0.642	0.448	7.65392e-05	1
Rps17	0.308469	1	1	8.7382e-08	0.00174266
Thoc3	0.308375	0.819	0.657	2.53418e-05	0.505391
Mlf2	0.307847	0.922	0.806	7.71096e-05	1
Mrpl50	0.307774	0.802	0.597	0.000213445	1
Rflnb	0.307288	0.358	0.09	1.45082e-05	0.289336
Pabpc1	0.307277	0.975	0.985	0.00034051	1
Ap2s1	0.307055	0.905	0.791	0.000529833	1
Shmt1	0.306462	0.494	0.209	3.62551e-06	0.0723036
Pcbp2	0.306405	0.971	0.94	4.88213e-05	0.973643
Snhg3	0.305825	0.42	0.075	1.27445e-07	0.00254164
Sulf2	0.305754	0.317	0.06	1.58898e-05	0.316891
Cdkn3	0.305476	0.329	0.03	1.30045e-06	0.0259348
Gtf2i	0.305357	0.802	0.716	0.000426388	1
Mrps16	0.305309	0.934	0.866	0.000329445	1
Pycrl	0.305206	0.695	0.537	0.000702372	1
Atp2b4	0.304173	0.374	0.09	5.2874e-06	0.105447
Arf4	0.303842	0.963	0.881	0.000332218	1
4833420G17Rik	0.30382	0.593	0.299	6.83221e-06	0.136255
Mettl1	0.303344	0.691	0.552	0.000279479	1
Nup37	0.303215	0.527	0.313	8.99412e-05	1
Rrbp1	0.303049	0.905	0.746	0.0025421	1
Nubp1	0.303005	0.667	0.433	0.000271991	1
Cd2ap	0.302891	0.551	0.269	9.43664e-05	1
Thap12	0.302721	0.621	0.328	1.39133e-05	0.277473
Fzd3	0.302658	0.473	0.149	1.49146e-06	0.0297442
Polr2d	0.302475	0.807	0.657	0.000233435	1
Gm16286	0.302276	0.844	0.731	4.25458e-05	0.848492
Nme2	0.30193	1	1	1.23068e-05	0.245434
Adsl	0.30173	0.51	0.239	1.32702e-05	0.264647
Snw1	0.301541	0.914	0.881	1.09772e-05	0.218917
Tcp1	0.301103	0.992	0.97	5.3201e-05	1
Clns1a	0.3011	0.901	0.851	0.00022069	1
Cfap20	0.301089	0.695	0.463	0.000165921	1
Gpc6	0.301061	0.366	0.03	1.67005e-07	0.00333059
Uhrf2	0.300921	0.539	0.254	9.16469e-06	0.182771
Serpinf1	0.300685	0.354	0.075	8.13083e-06	0.162153
Grwd1	0.300491	0.531	0.284	4.15879e-05	0.829388
9130401M01Rik	0.300152	0.609	0.433	0.000626328	1
Yae1d1	0.299833	0.72	0.567	0.000254925	1
Tshz3	0.299606	0.387	0.06	4.08123e-07	0.0081392
Mia2	0.299602	0.613	0.358	4.60826e-05	0.919026
Cpm	0.299315	0.387	0.209	0.00158027	1
Meaf6	0.298984	0.58	0.343	6.87064e-05	1
Rcc2	0.298912	0.827	0.866	0.000365099	1
Pnisr	0.298272	0.914	0.896	0.00139929	1
Timp3	0.298227	0.243	0.045	0.000276736	1
Cad	0.297314	0.399	0.09	1.95598e-06	0.0390081
Smarcad1	0.297243	0.774	0.567	0.000207689	1
Zmynd19	0.297182	0.671	0.493	0.000243925	1
Fxyd7	0.297061	0.267	0	2.4801e-06	0.0494606
Parl	0.297052	0.733	0.507	0.000123158	1
Skp1a	0.296948	0.955	0.925	0.000684976	1
Polr2c	0.29688	0.934	0.851	0.000195266	1
Slc24a5	0.296745	0.601	0.373	0.000131628	1
Mrps18b	0.296566	0.638	0.463	0.000106092	1
Rad21	0.296338	0.663	0.537	0.00506605	1
Col2a1	0.296309	0.288	0.045	2.1626e-05	0.431287
Islr	0.296251	0.387	0.104	1.11296e-05	0.221958
Chd8	0.29621	0.642	0.463	0.000664024	1
Mrpl42	0.295742	0.955	0.94	8.92275e-05	1
Prpf31	0.295624	0.782	0.642	0.00037683	1
Map3k4	0.295338	0.547	0.254	1.13664e-05	0.22668
Prmt3	0.294486	0.519	0.224	4.51733e-06	0.0900892
Mad2l1	0.294481	0.391	0.09	1.84932e-06	0.036881
Fasn	0.29431	0.453	0.149	1.56031e-06	0.0311172
Eci2	0.294299	0.831	0.746	0.00112739	1
Ddx3x	0.294286	0.737	0.537	0.00013551	1
Ncapd2	0.294241	0.387	0.09	1.7704e-06	0.0353071
Kpnb1	0.293751	0.761	0.597	9.50269e-05	1
Fam49b	0.293463	0.712	0.478	0.000136627	1
Bms1	0.293461	0.687	0.522	0.000302247	1
Haus1	0.293269	0.663	0.448	7.67173e-05	1
Mdc1	0.293141	0.354	0.015	6.75135e-08	0.00134642
Cdca4	0.292715	0.432	0.134	3.1535e-06	0.0628902
Mrps25	0.292568	0.815	0.642	8.92701e-05	1
Mrps18c	0.292526	0.909	0.731	0.000129114	1
Trim37	0.292372	0.531	0.179	1.75787e-06	0.0350572
Hmbs	0.29184	0.683	0.493	0.000152304	1
Myf5	0.291734	0.362	0.09	2.40996e-05	0.480618
Brd2	0.291636	0.58	0.328	9.02177e-05	1
Utp3	0.291577	0.942	0.836	0.000234384	1
Arpp19	0.291569	0.918	0.881	0.000448557	1
Hmcn1	0.291512	0.342	0.015	1.09076e-07	0.0021753
Sf3a1	0.291377	0.749	0.567	0.000186327	1
Pcbd2	0.290974	0.626	0.478	0.00151045	1
Fam98b	0.290566	0.617	0.403	0.000125354	1
Mphosph10	0.289492	0.881	0.746	0.000348046	1
Cetn3	0.289359	0.905	0.776	0.000651523	1
Dph3	0.288986	0.802	0.716	0.000222635	1
Akr7a5	0.288953	0.802	0.672	0.000466322	1
Hoxa5	0.288275	0.313	0.075	4.04732e-05	0.807157
Cct7	0.288157	0.996	0.97	0.000202185	1
Pdlim1	0.288117	0.251	0.06	0.000404413	1
Cpne3	0.288045	0.49	0.269	0.00025726	1
Nfix	0.287951	0.346	0.06	4.08394e-06	0.0814461
Rybp	0.287874	0.486	0.194	4.89943e-06	0.0977094
Lockd	0.287862	0.305	0.03	5.50845e-06	0.109855
Dhx36	0.287747	0.901	0.836	0.000456943	1
Knop1	0.287593	0.885	0.746	3.86964e-05	0.771723
Isyna1	0.287377	0.613	0.403	0.000679808	1
Prpf40a	0.286795	0.926	0.925	0.000729419	1
AI506816	0.286794	0.457	0.194	1.71055e-05	0.341134
Vcp	0.286611	0.971	0.94	0.000722908	1
Mrps15	0.286477	0.951	0.97	2.07358e-05	0.413535
Sarnp	0.286172	0.975	0.97	6.90453e-05	1
Gxylt2	0.28596	0.362	0.104	3.65806e-05	0.729528
Ddost	0.285639	0.897	0.761	0.000241364	1
Lbr	0.285406	0.49	0.209	1.4392e-05	0.287019
Zfp207	0.285016	0.864	0.731	0.000231988	1
Snhg18	0.284986	0.358	0.075	9.0963e-06	0.181407
Fkbp3	0.284867	1	0.985	6.14355e-05	1
Mcmbp	0.284323	0.588	0.254	7.34693e-07	0.014652
Fam111a	0.284134	0.259	0	3.82336e-06	0.0762493
Ndufaf6	0.284014	0.547	0.224	7.6684e-06	0.152931
Tgs1	0.283648	0.798	0.701	0.000690648	1
Nanp	0.283636	0.469	0.149	1.20287e-06	0.0239888
Nvl	0.283401	0.597	0.418	0.000402641	1
Phc2	0.283322	0.556	0.328	0.000130335	1
Echs1	0.282759	0.864	0.806	0.000466069	1
Gins4	0.282659	0.687	0.507	0.000230244	1
Mrpl13	0.282589	0.905	0.866	0.00149654	1
Ube2e3	0.282443	0.967	0.866	7.67505e-06	0.153063
U2af2	0.282245	0.823	0.687	1.91398e-05	0.381705
Hist2h2bb	0.282132	0.292	0.03	6.86402e-06	0.136889
Hist1h3e	0.282037	0.374	0.149	0.000496483	1
Cenps	0.281986	0.424	0.149	1.49169e-05	0.297488
Ect2	0.28198	0.3	0.03	5.93312e-06	0.118324
Rab8a	0.281639	0.757	0.597	0.000435285	1
Ltv1	0.281566	0.741	0.657	0.00302414	1
Mrfap1	0.281442	1	0.97	0.00123878	1
Ncbp2	0.281273	0.885	0.716	0.00174466	1
Timm21	0.281157	0.687	0.493	0.000118397	1
Dnttip2	0.281137	0.835	0.746	0.00156331	1
Hdac2	0.280956	0.922	0.791	0.00025376	1
Prpf8	0.280718	0.761	0.597	0.000847733	1
Rbbp6	0.280668	0.848	0.791	0.00133087	1
R3hcc1	0.280533	0.712	0.478	8.20788e-05	1
1500011B03Rik	0.28025	0.749	0.522	0.000156855	1
Psma1	0.280238	0.93	0.851	0.000206168	1
Amd1	0.280205	0.481	0.194	3.93383e-05	0.784525
Adnp	0.279953	0.831	0.791	0.00112447	1
Col18a1	0.279821	0.309	0.119	0.00152207	1
Eed	0.279745	0.535	0.299	6.09832e-05	1
Mrpl40	0.279674	0.77	0.657	0.000193601	1
Gja1	0.279673	0.317	0.03	1.46866e-06	0.0292894
Tmpo	0.279621	0.905	0.791	0.00211319	1
Lap3	0.279556	0.831	0.791	0.000627422	1
Parp2	0.279201	0.7	0.493	0.000104454	1
Bola3	0.279006	0.724	0.552	0.000991448	1
Capn2	0.278902	0.502	0.194	1.04348e-05	0.208102
Gmeb1	0.278293	0.49	0.254	0.000120603	1
Lage3	0.278276	0.811	0.701	0.00203819	1
Hdac1	0.278192	0.745	0.552	0.000258703	1
Unc119	0.278081	0.724	0.522	0.00119577	1
Ifrd2	0.278061	0.498	0.134	1.85401e-07	0.00369746
Cotl1	0.277901	0.42	0.388	0.328824	1
Fads1	0.277811	0.453	0.134	1.41621e-06	0.0282434
Atp5j	0.277497	1	1	9.06813e-06	0.180846
Ctps	0.277395	0.626	0.493	0.00159709	1
Idh3a	0.277199	0.593	0.343	7.69176e-05	1
Kmt2e	0.276894	0.819	0.657	0.000559621	1
Snrnp25	0.276753	0.65	0.433	0.000387138	1
Sclt1	0.276472	0.416	0.149	1.90364e-05	0.379643
Thra	0.276142	0.72	0.478	5.62768e-05	1
Zpr1	0.275907	0.539	0.254	3.5231e-05	0.702611
Cmtm7	0.275775	0.605	0.373	0.000117356	1
Gtf2e2	0.275031	0.737	0.537	0.00027295	1
Wdr75	0.274904	0.675	0.478	0.000470153	1
Top1	0.274762	0.984	0.955	0.000249855	1
Hoxa9	0.274674	0.243	0.075	0.00199732	1
Trip13	0.27462	0.42	0.075	5.08981e-07	0.0101506
Pmp22	0.274565	0.461	0.194	4.9185e-05	0.980896
Hdlbp	0.274142	0.893	0.806	0.00142338	1
Ncapd3	0.274045	0.412	0.134	2.60326e-05	0.519168
Mrpl36	0.273996	0.819	0.746	0.00143987	1
Cmtr1	0.273755	0.424	0.119	4.66594e-06	0.0930529
Efna4	0.273631	0.428	0.149	7.53384e-06	0.150247
Trir	0.273061	0.934	0.94	0.000901686	1
Suz12	0.272946	0.663	0.507	0.00120998	1
Ahctf1	0.272893	0.584	0.403	0.00144078	1
Med1	0.272875	0.44	0.194	6.13339e-05	1
Ncoa7	0.27273	0.346	0.09	2.74885e-05	0.548203
2810004N23Rik	0.272533	0.934	0.881	0.00103873	1
Nup43	0.272302	0.708	0.522	0.000259163	1
Ccnf	0.271963	0.288	0	8.22163e-07	0.0163964
Got2	0.27162	0.872	0.851	0.000504046	1
Ctbp1	0.271284	0.815	0.672	0.000166838	1
Notch3	0.270988	0.395	0.075	7.26721e-07	0.014493
Polr2b	0.270925	0.638	0.403	0.0002329	1
Pgrmc1	0.27092	0.749	0.582	0.0038321	1
Trnt1	0.270888	0.584	0.478	0.0132537	1
Lcorl	0.270805	0.523	0.284	0.000297308	1
Qser1	0.270717	0.51	0.328	0.000375461	1
Gsk3b	0.270705	0.872	0.716	0.00495361	1
Fgfr1	0.270363	0.37	0.134	8.92156e-05	1
Txn2	0.270333	0.918	0.866	0.000184496	1
Bcl9	0.270238	0.679	0.493	0.000822744	1
Exo1	0.269717	0.321	0.015	4.63967e-07	0.0092529
Fam110b	0.269067	0.453	0.254	0.00383301	1
Chchd4	0.269065	0.642	0.388	0.000232172	1
Cenpq	0.268994	0.453	0.149	3.60141e-06	0.0718228
Srsf5	0.268941	0.984	0.955	0.000297159	1
Mpdz	0.26891	0.424	0.194	0.000265928	1
Tia1	0.268709	0.802	0.657	0.00058868	1
Glrx3	0.268608	0.996	1	2.277e-05	0.454102
Ylpm1	0.268393	0.597	0.373	0.000501137	1
Ebp	0.267844	0.473	0.209	4.98993e-05	0.995141
Rab11fip2	0.267803	0.539	0.343	0.000764562	1
Efemp2	0.267661	0.436	0.164	2.98467e-05	0.595232
Cdc6	0.267632	0.226	0	2.05814e-05	0.410455
Mrps26	0.267614	0.815	0.731	0.000349135	1
Nop2	0.267575	0.469	0.239	8.36618e-05	1
Bcl2l11	0.267196	0.391	0.09	3.45587e-06	0.0689205
Rp9	0.266975	0.942	0.836	0.000127524	1
Zic1	0.266872	0.189	0	0.000125467	1
Tmod3	0.266607	0.539	0.254	2.51778e-05	0.502121
Fen1	0.26648	0.399	0.104	2.65537e-06	0.052956
Cntln	0.266261	0.337	0.06	1.00676e-05	0.200777
Ppic	0.265885	0.741	0.672	0.0197104	1
Tnrc6c	0.265769	0.765	0.567	0.00135831	1
Rnf4	0.265636	0.675	0.418	0.000137351	1
Wbp1	0.265406	0.642	0.507	0.0101129	1
Aggf1	0.265241	0.638	0.448	0.00176137	1
Naf1	0.265148	0.527	0.194	1.55013e-06	0.0309142
Hoxc10	0.265055	0.202	0.045	0.00199	1
0610012G03Rik	0.265041	0.947	0.881	0.000123797	1
Pnp	0.264859	0.333	0.045	2.61212e-06	0.0520936
Mat2a	0.264694	0.872	0.896	0.00398759	1
Tmem45a	0.264534	0.292	0.03	8.57685e-06	0.171048
1500015A07Rik	0.264503	0.506	0.269	0.000180263	1
Suv39h2	0.264229	0.387	0.104	1.47108e-05	0.293378
Dcp2	0.263699	0.65	0.478	0.000730924	1
0610010K14Rik	0.263352	0.765	0.597	0.000347162	1
Wdr61	0.263084	0.852	0.806	0.000686109	1
D10Wsu102e	0.263053	0.794	0.701	0.00871606	1
Thyn1	0.262986	0.868	0.761	0.00336821	1
Mtch1	0.262949	0.988	0.925	0.000681641	1
Met	0.262673	0.288	0	8.22163e-07	0.0163964
Fip1l1	0.262615	0.823	0.687	0.00156195	1
Srsf11	0.262327	0.963	0.925	0.000333367	1
Arhgap5	0.262259	0.7	0.552	0.00198093	1
Tnpo1	0.262249	0.556	0.358	0.0010067	1
Cdc45	0.26213	0.321	0.045	2.91615e-06	0.0581569
Phf14	0.261919	0.835	0.701	0.00411505	1
Rps27l	0.261763	1	0.985	8.70555e-05	1
Nsd1	0.261389	0.914	0.866	0.000465224	1
Tnpo3	0.260568	0.609	0.403	0.000517199	1
Tgfb2	0.259943	0.835	0.806	0.0712082	1
Mt1	0.259897	0.416	0.239	0.00673956	1
Fads2	0.259836	0.305	0.015	1.59257e-06	0.0317606
Cep57	0.259746	0.576	0.388	0.000414439	1
Mrpl47	0.259644	0.502	0.254	0.00028528	1
Nudt19	0.259494	0.486	0.224	2.69443e-05	0.53735
Ap2m1	0.25947	0.757	0.597	0.00103376	1
Pdia3	0.259444	0.938	0.851	2.72619e-06	0.0543684
Tet1	0.259416	0.358	0.09	1.30767e-05	0.260789
Cdt1	0.259333	0.333	0.06	6.81315e-06	0.135875
Tecr	0.259236	0.984	0.955	0.00222126	1
Hdac3	0.259159	0.556	0.328	0.000132083	1
Spdl1	0.259114	0.337	0.06	3.51605e-06	0.0701206
Arhgap11a	0.258908	0.354	0.09	2.9982e-05	0.59793
Rtn3	0.25884	0.831	0.716	0.000780085	1
Fdx1	0.258414	0.551	0.358	0.000977062	1
Rad50	0.258336	0.626	0.403	0.000186328	1
Eif4a3	0.258261	0.934	0.94	0.00752054	1
Ahcyl1	0.258159	0.576	0.388	0.00160944	1
Wdr6	0.258125	0.391	0.119	1.30489e-05	0.260234
Sox11	0.258021	0.905	0.881	0.0222713	1
Mrpl21	0.257913	0.955	0.91	0.000803194	1
Dlc1	0.257705	0.309	0.045	8.50886e-06	0.169692
Kat6a	0.257682	0.547	0.343	0.000274013	1
Denr	0.25738	0.959	0.896	0.00558389	1
Arglu1	0.257272	0.93	0.776	0.00051538	1
Inip	0.257164	0.399	0.134	2.80019e-05	0.558441
E2f6	0.256942	0.473	0.239	0.000121708	1
Taf1d	0.256743	0.856	0.746	0.00217388	1
Nt5c	0.256684	0.436	0.209	0.000424742	1
Cnpy2	0.256623	0.947	0.925	0.00304666	1
Mgst1	0.256455	0.292	0.06	6.904e-05	1
Ifi30	0.256374	0.366	0.104	5.00177e-05	0.997504
Nuf2	0.25591	0.3	0.015	1.41288e-06	0.0281771
Rpl32	0.25584	1	1	1.51912e-05	0.302958
Zrsr2	0.255655	0.802	0.701	0.00101184	1
Rexo1	0.255596	0.613	0.388	0.000258884	1
Dock1	0.255584	0.436	0.164	6.53557e-05	1
Lrrc58	0.255281	0.588	0.328	0.000116143	1
Copz1	0.255063	0.749	0.612	0.00155967	1
Pole4	0.254991	0.667	0.448	0.000254505	1
Dnajc1	0.254582	0.523	0.433	0.087103	1
Aurkaip1	0.254493	0.959	0.94	0.002523	1
Fignl1	0.2544	0.399	0.104	4.68077e-06	0.0933485
Ank3	0.254326	0.51	0.299	0.00152429	1
Drg1	0.254152	0.691	0.522	0.00196471	1
Gart	0.254144	0.535	0.388	0.00141854	1
Luc7l	0.253912	0.815	0.701	0.0023009	1
Abhd14a	0.253694	0.523	0.269	0.000118621	1
Dhrs4	0.253499	0.486	0.313	0.00239764	1
Trap1	0.253396	0.65	0.448	0.000172417	1
Fkbp7	0.253369	0.395	0.164	6.70925e-05	1
Mex3a	0.253324	0.597	0.328	8.7451e-05	1
Mnd1	0.253244	0.366	0.119	6.17142e-05	1
Sox2	0.253132	0.107	0.015	0.0176267	1
Nup50	0.253108	0.576	0.403	0.00272319	1
Msantd3	0.253001	0.547	0.284	6.61415e-05	1
Polr2a	0.252509	0.663	0.507	0.00135849	1
Sap30l	0.252113	0.679	0.507	0.00269248	1
Canx	0.251845	0.926	0.761	0.00112154	1
Eri1	0.251593	0.486	0.269	0.000448472	1
Sf1	0.251565	0.794	0.701	0.000541918	1
Brd4	0.25156	0.724	0.582	0.00155176	1
Kif21a	0.251437	0.309	0.075	8.46017e-05	1
Erh	0.251132	0.79	0.672	0.0018606	1
Erbin	0.251117	0.539	0.328	0.00177307	1
Ankhd1	0.250798	0.461	0.224	0.000306001	1
Zswim7	0.250661	0.584	0.358	0.000561486	1
Khdrbs3	0.250632	0.387	0.284	0.0409108	1
N4bp1	0.250421	0.56	0.328	0.000575449	1
Rnf10	0.250276	0.844	0.761	0.00351325	1
pct1 refers to the percentage of cells where the feature is detected in the cluster 16.
pct2 refers to the percentage of cells where the feature is detected in the cluster 18.
