# Supplementary material for: Gastruloids are competent to specify both cardiac and skeletal muscle lineages
Source: Nat Commun. 2024 Nov 23;15:10172. doi: 10.1038/s41467-024-54466-w (PMC11585638; doi:10.1038/s41467-024-54466-w)
Supplement: Supplementary file 9 — Source Data [file 41467_2024_54466_MOESM9_ESM.xlsx]

## Sheet: Fig. 1c
% of beating gastruloids at day 11
1
0.96
0.375
0.9
0.8
1
0.938
0.97

## Sheet: Fig. 1e
	Fold changes over day 0 - Mesp1
day	GAST14	GAST17	GAST20	GAST26	GAST29	GAST31	GAST24	GAST44	GAST61
3		115.434						572.021
4	610.035	9.4518	6320.26	64.315	483.685	9.32744	82.0511	168.558	195.657
5	38.1554	1.13792		2.165	14.4062	2.8031	3.15413	5.311	1.33341
6	4.83839	2.14611	103.318	1.233	1.9832	0.583685	1.70747	2.279	1.52366
7	4.29129	0.57465	23.676	0.788	0.848442	0.56042	0.411978	0.753	0.738536
8			46.275				0.559694		0.40126
	Fold changes over day 0 - Isl1
day	GAST14	GAST17	GAST20
3		20.459
4	24.0232	21.53	164.022
5	26.1768	7.501
6	63.8966	18.501	165.574
7	54.7957	19.54	49.307
8			55.415
	Fold changes over day 0 - Tbx1
day	GAST14	GAST17	GAST20	GAST26	GAST29	GAST24	GAST44
3							0.149
4	2.82581	7.897	18.3262	215.818	4.41088	4.269	22.666
5	5.60327			86.995	19.9775	7.763	23.636
6	1.1434	2.934	46.6905	22.091	12.166	8.063	6.279
7	1.2412	12.739	26.0947	6.18	8.6301	16.319	2.062
8			30.0523			15.294

## Sheet: Fig. 1f
	Fold changes over day 0 - Tnnt2
day	GAST17	GAST20	GAST26	GAST29	GAST31	GAST24	GAST103	GAST44	GAST61
3	13.381							0.785
4	9.611	92.0069	7.157	0.132955	3.45472	2.80089	0.17	0.84	0.0762442
5	215.358		1460.28	77.6651	475.651	194.788	0.173	142.729	86.001
6	392.36	909.673	1744.1	131.8	317.537	1139.68	121.844	1178.17	193.481
7	341.822	297.763	1483.03	282.713	555.014	1150.86	426.586	1389.18	240.633
8						1668.89	1200		910.162
	Fold changes over day 0 - Myl7
day	GAST14	GAST17	GAST26	GAST29	GAST24	GAST61
3		6.168
4	6.91734	0.454	0.616	2.3796	5.99881	0.741829
5	2.69411	23.862	102.634	7.95939	13.9107	29.3049
6	13.4971	88.933	114.562	22.9434	211.338	50.8323
7	12.1257	173.04	119.195	53.0926	278.307	51.7255
8			250		352.31	72.2275
	Fold changes over day 0 - Myh7
day	GAST17	GAST20	GAST103
3	3.568
4	7.02	83.3207	3.808
5	24.641		6.173
6	63.471	178.755	381.348
7	188.635	915.706	1258.7
8		1254.2	1627.27

## Sheet: Fig. 1g
	Fold changes over day 0 - Tcf21
day	GAST14	GAST17	GAST20	GAST26	GAST29	GAST31	GAST24	GAST103
3		35.174
4	59.6699	91.601	25.024	442.087	42.2176	21.9526	24.806	0.997
5	17.9799	737.01		620.072	269.879	36.5728	279.212	115.225
6	139.632	1196.06	1875.86	845.05	477.851	50.6389	300.765	457.253
7	451.155	1250.96	4976.68	2649.07	743.866	54.87	437.696	921.687
8			3091.96				769.354	2453.57
	Fold changes over day 0 - Myod
day	GAST17	GAST20	GAST26	GAST29	GAST31	GAST24	GAST103	GAST44	GAST61
3								2.704
4	2.315		1.132	1.08749	1.21611	9.212		6.241
5	0.702		0.133	0.623373	1.45018	3.656		6.363
6	0.423	3.395	1.241	0.468453	0.416543	13.231		10.538
7	0.358	52.256	0.095	10.9227	0.293449	6.453		55.547
8		870.774				10.816
	Fold changes over day 0 - Myf5
day	GAST26	GAST29	GAST24	GAST44	GAST61
3				0.577
4	1.63	1.05275	5.19018	2.22	8.45901
5	1.554	3.21065	6.43249	4.335	6.34109
6	7.275	6.77928	10.9366	4.623	9.5537
7	13.595	14.3626	13.4001	9.533	15.0035
8		64.8172	13.75		65.6416

## Sheet: Fig. 4l
% of TnT+ cells in gastruloids on day 11
tdTomato+	tdTomato+-
0.744	0.256
0.618	0.382
0.3	0.7
0.667	0.333

## Sheet: Fig. 4m
% of TnT+ cells in embryos E10.5/E11.5
tdTomato+	tdTomato+-
0.168	0.832
0.1598	0.8402
0.2192	0.7802
0.3235	0.6765
0.2491	0.7509

## Sheet: Supplementary Fig. 2a
day	Fold changes over day 0 - Mesp1
	ZX1-G14	ZX1-G17	ZX1-G20	ZX1-G26	ZX1-G29	ZX1-G31	ZX1-G24	R1-G08	R1-G9	R1-G10	R1-G13	R1-G16
0	1	1	1	1	1	1	1	1	1	1	1	1
3		115.434							5.67386	49.1134		468.393
4	610.035	9.4518	6320.26	64.315	483.685	9.32744	82.0511	377.456	43.6481	77.134	72.8256	383.347
5	38.1554	1.13792		2.165	14.4062	2.8031	3.15413	17.433	16.2128	21.8879	29.0671	6.301
6	4.83839	2.14611	103.318	1.233	1.9832	0.583685	1.70747	4.99654	7.25834	1.67556	11.8826	1.952
7	4.29129	0.57465	23.676	0.788	0.848442	0.56042	0.411978	0.867752	0.984256	0.677012	6.10421	1.416
8			46.275				0.559694
9			1.111				0.458874
10		0.333753			0.642662	0.525341	0.675242

## Sheet: Supplementary Fig. 2b
day	Fold changes over day 0 - Isl1
	ZX1-G14	ZX1-G17	ZX1-G20	R1-G08	R1-G9	R1-G10	R1-G13	R1-G16
0	1	1	1	1	1	1	1	1
3		20.459			1.09438	2.56072		2.712
4	24.0232	21.53	164.022	82.991	7.65994	10.4566	7.58089	37.155
5	26.1768	7.501		201.322	14.3551	119.167	46.7689	73.871
6	63.8966	18.501	165.574	71.5272	17.2715	122.412	30.806	37.444
7	54.7957	19.54	49.307	61.2433	58.6522	89.5261	20.9135	42.282
8			55.415
9			0.116
10		5.831

## Sheet: Supplementary Fig. 2c
day	Fold changes over day 0 - Tcf21
	Zx1-G14	Zx1-G17	Zx1-G20	Zx1-G26	Zx1-G29	Zx1-G31	Zx1-G24	R1-G08	R1-G9	R1-G10	R1-G13	R1-G16
0	1	1	1	1	1	1	1	1	1	1	1	1
3		35.174							1.22361	3.69314		5.67542
4	59.6699	91.601	25.024	442.087	42.2176	21.9526	24.806	697.556	2.25398	25.5867	3.14139	268.118
5	17.9799	737.01		620.072	269.879	36.5728	279.212	2308.55	41.6068	443.358	123.446	1852.91
6	139.632	1196.06	1875.86	845.05	477.851	50.6389	300.765	1431.67	73.6458	351.716	115.659	2428
7	451.155	1250.96	4976.68	2649.07	743.866	54.87	437.696	2817.39	58.0235	443.873	177.295	3811.92
8			3091.96				769.354
9			247.009				1049.6
10		1010.29			625.689	31.3281	1888.26

## Sheet: Supplementary Fig. 2d
day	Fold changes over day 0 - Myl7
	Zx1-G14	Zx1-G17	Zx1-G26	Zx1-G29	Zx1-G24	R1-G08	R1-G10	R1-G13	R1-G16
0	1	1	1	1	1	1	1	1	1
3		6.168					0.902984		2.67
4	6.91734	0.454	0.616	2.3796	5.99881	5.94862	4.2137	3.0185	3.504
5	2.69411	23.862	102.634	7.95939	13.9107	82.7052	12.6618	8.03859	23.739
6	13.4971	88.933	114.562	22.9434	211.338	73.2403	28.3269	16.3448	74.304
7	12.1257	173.04	119.195	53.0926	278.307	207.299	147.92	98.2028	179.302
8			250		352.31
9
10
